# Supplementary material for: Involvement of jasmonic acid, ethylene and salicylic acid signaling pathways behind the systemic resistance induced by Trichoderma longibrachiatum H9 in cucumber
Source: BMC Genomics. 2019 Feb 18;20:144. doi: 10.1186/s12864-019-5513-8 (PMC6379975; doi:10.1186/s12864-019-5513-8)
Supplement: Supplementary file 3 — Table S3. Enriched GO terms based on up-regulated DEPs in the T. longibrachiatum H9-inoculated plants in comparison to untreated plants. (XLS 960 kb) [file 12864_2019_5513_MOESM3_ESM.xls]

## Sheet: all.counts.g2_vs_g1.edgeR_UP_GO
GO_ID	GO_term	TYPE	diff_gene_in_this_GO	UP_GENE	DOWN_GENE	all_diff_gene_in_all_GO	all_gene_in_this_GO	all_gene_in_all_GO	gene_UP_list	gene_DOWN_list	rich_factor	Pvalue	Qvalue
GO:0009611	response to wounding	biological_process	163	163	0	2516	416	18408	Csa4G286980(Csa4G286980),Csa2G237750(Csa2G237750),Csa3G119850(Csa3G119850),Csa6G318710(Csa6G318710),Csa5G517130(Csa5G517130),Csa1G154090(Csa1G154090),Csa3G776850(Csa3G776850),Csa6G120930(Csa6G120930),Csa3G133140(Csa3G133140),Csa4G015100(Csa4G015100),Csa2G307850(Csa2G307850),Csa2G129150(Csa2G129150),Csa3G852470(Csa3G852470),Csa6G510360(Csa6G510360),Csa3G164500(Csa3G164500),Csa2G023940(Csa2G023940)…	-	2.86675	1.11e-25	2.66178e-22
GO:0006950	response to stress	biological_process	709	709	0	2516	3479	18408	Csa3G710180(Csa3G710180),Csa4G214830(Csa4G214830),Csa4G361780(Csa4G361780),Csa1G423210(Csa1G423210),Csa4G045040(Csa4G045040),Csa3G825050(Csa3G825050),Csa1G024230(Csa1G024230),Csa1G574860(Csa1G574860),Csa7G232590(Csa7G232590),Csa6G525440(Csa6G525440),Csa7G431440(Csa7G431440),Csa4G038810(Csa4G038810),Csa3G728130(Csa3G728130),Csa3G122660(Csa3G122660),Csa5G151540(Csa5G151540),Csa5G154230(Csa5G154230)…	-	1.49103	1.52167e-20	1.82449e-17
GO:0010200	response to chitin	biological_process	142	142	0	2516	422	18408	Csa1G423060(Csa1G423060),Csa6G484010(Csa6G484010),Csa3G731130(Csa3G731130),Csa2G000390(Csa2G000390),Csa1G071940(Csa1G071940),Csa4G293330(Csa4G293330),Csa2G371610(Csa2G371610),Csa3G018320(Csa3G018320),Csa6G183200(Csa6G183200),Csa1G039030(Csa1G039030),Csa7G449420(Csa7G449420),Csa3G812790(Csa3G812790),Csa4G411390(Csa4G411390),Csa7G073380(Csa7G073380),Csa7G071440(Csa7G071440),Csa7G328830(Csa7G328830)…	-	2.46191	7.77111e-18	6.2117e-15
GO:0009737	response to abscisic acid	biological_process	175	175	0	2516	609	18408	Csa3G270270(Csa3G270270),Csa6G503870(Csa6G503870),Csa6G152920(Csa6G152920),Csa1G029570(Csa1G029570),Csa2G354820(Csa2G354820),Csa3G914030(Csa3G914030),Csa3G005590(Csa3G005590),Csa3G912950(Csa3G912950),Csa3G829270(Csa3G829270),Csa4G496760(Csa4G496760),Csa2G023900(Csa2G023900),Csa6G516850(Csa6G516850),Csa3G219720(Csa3G219720),Csa4G454650(Csa4G454650),Csa6G515500(Csa6G515500),Csa6G008720(Csa6G008720)…	-	2.10241	5.57388e-16	3.34154e-13
GO:0009414	response to water deprivation	biological_process	134	134	0	2516	423	18408	Csa6G445760(Csa6G445760),Csa7G433150(Csa7G433150),Csa4G043870(Csa4G043870),Csa4G064690(Csa4G064690),Csa7G378490(Csa7G378490),Csa3G133950(Csa3G133950),Csa1G154090(Csa1G154090),Csa3G119850(Csa3G119850),Csa3G778280(Csa3G778280),Csa4G286980(Csa4G286980),Csa2G237750(Csa2G237750),Csa5G522920(Csa5G522920),Csa2G307850(Csa2G307850),Csa2G167190(Csa2G167190),Csa2G004720(Csa2G004720),Csa3G852470(Csa3G852470)…	-	2.31772	3.11652e-15	1.49469e-12
GO:0009415	response to water	biological_process	135	135	0	2516	429	18408	Csa3G912950(Csa3G912950),Csa4G641690(Csa4G641690),Csa3G119850(Csa3G119850),Csa4G001850(Csa4G001850),Csa7G071440(Csa7G071440),Csa3G094510(Csa3G094510),Csa3G914030(Csa3G914030),Csa6G212860(Csa6G212860),Csa3G135740(Csa3G135740),Csa5G605080(Csa5G605080),Csa1G269880(Csa1G269880),Csa1G044880(Csa1G044880),Csa7G391240(Csa7G391240),Csa2G270210(Csa2G270210),Csa1G597020(Csa1G597020),Csa5G492350(Csa5G492350)…	-	2.30236	3.77713e-15	1.50959e-12
GO:0009753	response to jasmonic acid	biological_process	144	144	0	2516	474	18408	Csa7G075590(Csa7G075590),Csa6G486960(Csa6G486960),Csa2G177210(Csa2G177210),Csa6G499220(Csa6G499220),Csa3G740800(Csa3G740800),Csa5G627090(Csa5G627090),Csa6G091830(Csa6G091830),Csa4G000970(Csa4G000970),Csa1G042460(Csa1G042460),Csa6G503870(Csa6G503870),Csa2G354820(Csa2G354820),Csa3G912950(Csa3G912950),Csa4G496760(Csa4G496760),Csa2G023900(Csa2G023900),Csa6G516850(Csa6G516850),Csa2G403160(Csa2G403160)…	-	2.2227	5.1005e-15	1.74729e-12
GO:0006952	defense response	biological_process	335	335	0	2516	1499	18408	Csa3G017320(Csa3G017320),Csa2G028460(Csa2G028460),Csa3G710180(Csa3G710180),Csa4G361780(Csa4G361780),Csa5G114640(Csa5G114640),Csa2G205940(Csa2G205940),Csa1G024230(Csa1G024230),Csa6G405960(Csa6G405960),Csa5G648130(Csa5G648130),Csa3G727990(Csa3G727990),Csa4G050240(Csa4G050240),Csa1G071270(Csa1G071270),Csa7G431440(Csa7G431440),Csa4G038810(Csa4G038810),Csa3G710870(Csa3G710870),Csa5G182750(Csa5G182750)…	-	1.63508	9.58918e-15	2.87436e-12
GO:0009699	phenylpropanoid biosynthetic process	biological_process	69	69	0	2516	160	18408	Csa6G445740(Csa6G445740),Csa1G044860(Csa1G044860),Csa6G151810(Csa6G151810),Csa3G636990(Csa3G636990),Csa1G528600(Csa1G528600),Csa6G147460(Csa6G147460),Csa4G091880(Csa4G091880),Csa7G430230(Csa7G430230),Csa3G144140(Csa3G144140),Csa4G280630(Csa4G280630),Csa4G280620(Csa4G280620),Csa3G874320(Csa3G874320),Csa7G430250(Csa7G430250),Csa3G689270(Csa3G689270),Csa4G008780(Csa4G008780),Csa6G445780(Csa6G445780)…	-	3.15519	1.99392e-13	5.3127e-11
GO:0009620	response to fungus	biological_process	158	158	0	2516	576	18408	Csa6G055940(Csa6G055940),Csa1G012100(Csa1G012100),Csa5G167740(Csa5G167740),Csa1G479630(Csa1G479630),Csa4G286960(Csa4G286960),Csa5G139730(Csa5G139730),Csa3G778970(Csa3G778970),Csa1G011510(Csa1G011510),Csa7G448810(Csa7G448810),Csa3G168980(Csa3G168980),Csa4G050170(Csa4G050170),Csa3G011620(Csa3G011620),Csa6G518190(Csa6G518190),Csa6G495680(Csa6G495680),Csa6G490090(Csa6G490090),Csa5G643300(Csa5G643300)…	-	2.00692	3.33923e-13	8.00747e-11
GO:0009698	phenylpropanoid metabolic process	biological_process	78	78	0	2516	201	18408	Csa7G011820(Csa7G011820),Csa5G492350(Csa5G492350),CsaUNG024770(CsaUNG024770),Csa6G133710(Csa6G133710),Csa6G405960(Csa6G405960),Csa1G372010(Csa1G372010),Csa7G419610(Csa7G419610),Csa2G059720(Csa2G059720),Csa4G050240(Csa4G050240),Csa2G433350(Csa2G433350),Csa2G234530(Csa2G234530),Csa2G441240(Csa2G441240),Csa2G048330(Csa2G048330),Csa1G528600(Csa1G528600),Csa6G147460(Csa6G147460),Csa6G445740(Csa6G44574…	-	2.83919	4.9726e-13	1.08403e-10
GO:0019748	secondary metabolic process	biological_process	163	163	0	2516	607	18408	Csa3G776850(Csa3G776850),Csa3G812760(Csa3G812760),Csa4G286980(Csa4G286980),Csa3G778280(Csa3G778280),Csa3G199580(Csa3G199580),Csa3G730800(Csa3G730800),Csa6G445760(Csa6G445760),Csa7G392410(Csa7G392410),Csa1G277460(Csa1G277460),Csa4G103350(Csa4G103350),Csa2G069700(Csa2G069700),Csa5G630800(Csa5G630800),Csa2G352930(Csa2G352930),Csa4G286960(Csa4G286960),Csa2G264060(Csa2G264060),Csa4G050270(Csa4G050270)…	-	1.96469	6.22193e-13	1.24335e-10
GO:0002679	respiratory burst involved in defense response	biological_process	64	64	0	2516	155	18408	Csa1G025960(Csa1G025960),Csa2G360560(Csa2G360560),Csa2G382650(Csa2G382650),Csa6G518350(Csa6G518350),Csa3G164500(Csa3G164500),Csa3G730800(Csa3G730800),Csa7G379080(Csa7G379080),Csa5G517130(Csa5G517130),Csa6G318710(Csa6G318710),Csa6G425790(Csa6G425790),Csa2G293350(Csa2G293350),Csa1G534750(Csa1G534750),Csa1G435720(Csa1G435720),Csa6G420520(Csa6G420520),Csa4G642460(Csa4G642460),Csa4G496760(Csa4G496760)…	-	3.02095	6.45113e-12	1.18999e-09
GO:0045730	respiratory burst	biological_process	64	64	0	2516	155	18408	Csa1G042480(Csa1G042480),Csa4G293330(Csa4G293330),Csa3G710870(Csa3G710870),Csa6G484010(Csa6G484010),Csa3G018320(Csa3G018320),Csa3G207390(Csa3G207390),Csa7G071440(Csa7G071440),Csa1G039020(Csa1G039020),Csa3G779010(Csa3G779010),Csa3G782680(Csa3G782680),Csa1G042520(Csa1G042520),Csa6G518290(Csa6G518290),Csa3G483770(Csa3G483770),Csa7G450770(Csa7G450770),Csa3G782630(Csa3G782630),Csa3G779020(Csa3G779020)…	-	3.02095	6.45113e-12	1.18999e-09
GO:0009725	response to hormone	biological_process	326	326	0	2516	1545	18408	Csa6G125240(Csa6G125240),Csa2G292850(Csa2G292850),Csa3G101810(Csa3G101810),Csa3G535090(Csa3G535090),Csa2G355030(Csa2G355030),Csa2G129150(Csa2G129150),Csa5G641610(Csa5G641610),Csa3G214590(Csa3G214590),Csa3G386830(Csa3G386830),Csa1G569400(Csa1G569400),Csa3G148800(Csa3G148800),Csa2G427310(Csa2G427310),Csa2G059720(Csa2G059720),Csa2G035330(Csa2G035330),Csa7G011820(Csa7G011820),Csa3G017090(Csa3G017090)…	-	1.54378	9.01972e-12	1.44195e-09
GO:0009738	abscisic acid-activated signaling pathway	biological_process	76	76	0	2516	222	18408	Csa4G638330(Csa4G638330),Csa1G435720(Csa1G435720),Csa3G219720(Csa3G219720),Csa7G073570(Csa7G073570),Csa3G645940(Csa3G645940),Csa3G119240(Csa3G119240),Csa5G606730(Csa5G606730),Csa3G168940(Csa3G168940),Csa4G642460(Csa4G642460),Csa6G516850(Csa6G516850),Csa4G496760(Csa4G496760),Csa7G413890(Csa7G413890),Csa3G011620(Csa3G011620),Csa1G574960(Csa1G574960),Csa6G518190(Csa6G518190),Csa5G165850(Csa5G165850)…	-	2.50471	1.3271e-10	1.98899e-08
GO:0006970	response to osmotic stress	biological_process	183	183	0	2516	775	18408	Csa5G165850(Csa5G165850),Csa6G517310(Csa6G517310),Csa7G419650(Csa7G419650),Csa1G043010(Csa1G043010),Csa6G518190(Csa6G518190),Csa3G168940(Csa3G168940),Csa5G643300(Csa5G643300),Csa2G021000(Csa2G021000),Csa4G515040(Csa4G515040),Csa4G286960(Csa4G286960),Csa2G012660(Csa2G012660),Csa7G448810(Csa7G448810),Csa1G479630(Csa1G479630),Csa6G424540(Csa6G424540),Csa4G050170(Csa4G050170),Csa3G168980(Csa3G168980)…	-	1.72761	2.63736e-10	3.72023e-08
GO:0071215	cellular response to abscisic acid stimulus	biological_process	79	79	0	2516	243	18408	Csa4G154320(Csa4G154320),Csa1G071840(Csa1G071840),Csa4G454650(Csa4G454650),Csa6G425790(Csa6G425790),Csa2G357210(Csa2G357210),Csa6G008720(Csa6G008720),Csa2G382650(Csa2G382650),Csa6G152920(Csa6G152920),Csa2G354820(Csa2G354820),Csa3G604110(Csa3G604110),Csa3G914030(Csa3G914030),Csa4G664530(Csa4G664530),Csa6G503870(Csa6G503870),Csa3G119240(Csa3G119240),Csa5G606730(Csa5G606730),Csa6G516850(Csa6G516850)…	-	2.37857	4.4234e-10	5.89296e-08
GO:0009755	hormone-mediated signaling pathway	biological_process	173	173	0	2516	732	18408	Csa3G859730(Csa3G859730),Csa5G637160(Csa5G637160),Csa2G401380(Csa2G401380),Csa3G135120(Csa3G135120),Csa6G408800(Csa6G408800),Csa3G017090(Csa3G017090),Csa5G608050(Csa5G608050),Csa3G782680(Csa3G782680),Csa6G363560(Csa6G363560),Csa4G665120(Csa4G665120),Csa2G129150(Csa2G129150),Csa2G355030(Csa2G355030),Csa3G535090(Csa3G535090),Csa3G101810(Csa3G101810),Csa6G125240(Csa6G125240),Csa2G347140(Csa2G347140)…	-	1.72914	7.51163e-10	9.48047e-08
GO:0006865	amino acid transport	biological_process	88	88	0	2516	295	18408	Csa5G286040(Csa5G286040),Csa1G039020(Csa1G039020),Csa2G163170(Csa2G163170),Csa5G605140(Csa5G605140),Csa5G551250(Csa5G551250),Csa3G820520(Csa3G820520),Csa5G218770(Csa5G218770),Csa5G197090(Csa5G197090),Csa3G075990(Csa3G075990),Csa1G523640(Csa1G523640),Csa5G190520(Csa5G190520),Csa2G245410(Csa2G245410),Csa5G515020(Csa5G515020),Csa4G051440(Csa4G051440),Csa4G646260(Csa4G646260),Csa3G142960(Csa3G142960)…	-	2.18251	1.74131e-09	2.08783e-07
GO:0050832	defense response to fungus	biological_process	112	112	0	2516	415	18408	Csa1G467720(Csa1G467720),Csa7G075590(Csa7G075590),Csa4G154320(Csa4G154320),Csa6G486960(Csa6G486960),Csa3G715370(Csa3G715370),Csa3G716870(Csa3G716870),Csa1G025960(Csa1G025960),Csa2G360560(Csa2G360560),Csa2G382650(Csa2G382650),Csa1G532370(Csa1G532370),Csa1G042460(Csa1G042460),Csa4G664530(Csa4G664530),Csa1G633420(Csa1G633420),Csa1G039020(Csa1G039020),Csa4G496760(Csa4G496760),Csa3G912950(Csa3G912950)…	-	1.97454	1.74724e-09	1.99518e-07
GO:0051707	response to other organism	biological_process	297	297	0	2516	1459	18408	Csa4G006140(Csa4G006140),Csa6G125250(Csa6G125250),Csa6G502740(Csa6G502740),Csa3G118040(Csa3G118040),Csa6G518290(Csa6G518290),Csa4G064040(Csa4G064040),Csa7G432490(Csa7G432490),Csa3G207390(Csa3G207390),Csa1G076610(Csa1G076610),Csa1G051880(Csa1G051880),Csa5G206420(Csa5G206420),Csa1G132160(Csa1G132160),Csa1G372010(Csa1G372010),Csa4G287530(Csa4G287530),Csa2G409500(Csa2G409500),Csa4G641590(Csa4G641590)…	-	1.48935	1.78033e-09	1.94056e-07
GO:0042538	hyperosmotic salinity response	biological_process	58	58	0	2516	157	18408	Csa3G017320(Csa3G017320),Csa6G139160(Csa6G139160),Csa5G585950(Csa5G585950),Csa6G366250(Csa6G366250),Csa3G535090(Csa3G535090),Csa3G101810(Csa3G101810),Csa4G618500(Csa4G618500),Csa3G824990(Csa3G824990),Csa3G829160(Csa3G829160),Csa1G071800(Csa1G071800),Csa1G597020(Csa1G597020),Csa5G492350(Csa5G492350),Csa2G409500(Csa2G409500),Csa4G641590(Csa4G641590),Csa5G591780(Csa5G591780),Csa6G490870(Csa6G490870)…	-	2.70286	1.85635e-09	1.93544e-07
GO:0006979	response to oxidative stress	biological_process	121	121	0	2516	464	18408	Csa2G074190(Csa2G074190),Csa3G020090(Csa3G020090),Csa6G445770(Csa6G445770),Csa1G613540(Csa1G613540),Csa3G748780(Csa3G748780),Csa4G008770(Csa4G008770),Csa5G590080(Csa5G590080),Csa5G215130(Csa5G215130),Csa7G073570(Csa7G073570),Csa2G070310(Csa2G070310),Csa4G008250(Csa4G008250),Csa4G642460(Csa4G642460),Csa7G448900(Csa7G448900),Csa7G072770(Csa7G072770),Csa3G119850(Csa3G119850),Csa2G013250(Csa2G013250)…	-	1.90793	2.28529e-09	2.28339e-07
GO:0035556	intracellular signal transduction	biological_process	122	122	0	2516	470	18408	Csa3G017260(Csa3G017260),Csa6G421640(Csa6G421640),Csa2G428380(Csa2G428380),Csa6G426360(Csa6G426360),Csa3G101810(Csa3G101810),Csa4G665120(Csa4G665120),Csa3G782680(Csa3G782680),Csa2G401380(Csa2G401380),Csa7G020910(Csa7G020910),Csa5G637160(Csa5G637160),Csa4G007050(Csa4G007050),Csa3G135120(Csa3G135120),Csa2G307850(Csa2G307850),Csa3G164500(Csa3G164500),Csa3G730800(Csa3G730800),Csa4G043870(Csa4G043870)…	-	1.89914	2.48146e-09	2.38021e-07
GO:0009693	ethylene biosynthetic process	biological_process	42	42	0	2516	93	18408	Csa4G049610(Csa4G049610),Csa3G889870(Csa3G889870),Csa6G518160(Csa6G518160),Csa2G371110(Csa2G371110),Csa2G369140(Csa2G369140),Csa3G123170(Csa3G123170),Csa1G071800(Csa1G071800),Csa6G006800(Csa6G006800),Csa6G523460(Csa6G523460),Csa5G517130(Csa5G517130),CsaUNG024770(CsaUNG024770),Csa6G425790(Csa6G425790),Csa2G409500(Csa2G409500),Csa2G428380(Csa2G428380),Csa5G023870(Csa5G023870),Csa7G419610(Csa7G41961…	-	3.30417	2.71852e-09	2.50732e-07
GO:0009694	jasmonic acid metabolic process	biological_process	66	66	0	2516	197	18408	Csa7G045590(Csa7G045590),Csa5G630800(Csa5G630800),Csa1G012100(Csa1G012100),Csa6G499800(Csa6G499800),Csa6G503870(Csa6G503870),Csa7G075590(Csa7G075590),Csa4G286960(Csa4G286960),Csa4G286950(Csa4G286950),Csa7G448810(Csa7G448810),Csa3G177970(Csa3G177970),Csa4G653450(Csa4G653450),Csa1G637950(Csa1G637950),Csa2G023880(Csa2G023880),Csa6G523390(Csa6G523390),Csa2G354820(Csa2G354820),Csa5G590080(Csa5G590080)…	-	2.45117	4.14656e-09	3.68276e-07
GO:0009805	coumarin biosynthetic process	biological_process	36	36	0	2516	72	18408	Csa6G147460(Csa6G147460),Csa6G445740(Csa6G445740),Csa6G445770(Csa6G445770),Csa1G044860(Csa1G044860),Csa6G445750(Csa6G445750),Csa7G430250(Csa7G430250),Csa2G012660(Csa2G012660),Csa4G091880(Csa4G091880),Csa7G430230(Csa7G430230),Csa4G008780(Csa4G008780),Csa4G008770(Csa4G008770),Csa7G419650(Csa7G419650),Csa3G689270(Csa3G689270),Csa7G431440(Csa7G431440),Csa7G430240(Csa7G430240),Csa2G070210(Csa2G070210)…	-	3.65819	4.16401e-09	3.56618e-07
GO:0009651	response to salt stress	biological_process	170	170	0	2516	736	18408	Csa4G454650(Csa4G454650),Csa5G627090(Csa5G627090),Csa2G363570(Csa2G363570),Csa7G074920(Csa7G074920),Csa5G182120(Csa5G182120),Csa3G149300(Csa3G149300),Csa6G113550(Csa6G113550),Csa6G091830(Csa6G091830),Csa6G425760(Csa6G425760),Csa1G046060(Csa1G046060),Csa6G503870(Csa6G503870),Csa3G914030(Csa3G914030),Csa4G285780(Csa4G285780),Csa2G354820(Csa2G354820),Csa5G604260(Csa5G604260),Csa2G033950(Csa2G033950)…	-	1.68992	4.30197e-09	3.55728e-07
GO:0009695	jasmonic acid biosynthetic process	biological_process	62	62	0	2516	180	18408	Csa2G028500(Csa2G028500),Csa4G004950(Csa4G004950),Csa2G023940(Csa2G023940),Csa1G002110(Csa1G002110),Csa2G059830(Csa2G059830),Csa2G382650(Csa2G382650),Csa2G129150(Csa2G129150),Csa7G075590(Csa7G075590),Csa4G286980(Csa4G286980),Csa1G154090(Csa1G154090),Csa5G609650(Csa5G609650),Csa3G133140(Csa3G133140),Csa3G645940(Csa3G645940),Csa1G435720(Csa1G435720),Csa4G642460(Csa4G642460),Csa1G420340(Csa1G420340)…	-	2.52008	4.99237e-09	3.99057e-07
GO:0006972	hyperosmotic response	biological_process	76	76	0	2516	248	18408	Csa2G354820(Csa2G354820),Csa3G604110(Csa3G604110),Csa6G503870(Csa6G503870),Csa7G446830(Csa7G446830),Csa3G645940(Csa3G645940),Csa3G119240(Csa3G119240),Csa3G817710(Csa3G817710),Csa6G516850(Csa6G516850),Csa7G413890(Csa7G413890),Csa3G664590(Csa3G664590),Csa1G071840(Csa1G071840),Csa2G363570(Csa2G363570),Csa5G627090(Csa5G627090),Csa2G009490(Csa2G009490),Csa2G215520(Csa2G215520),Csa7G071440(Csa7G071440)…	-	2.24211	8.04707e-09	6.2248e-07
GO:0006820	anion transport	biological_process	142	142	0	2516	595	18408	Csa7G061710(Csa7G061710),Csa6G425150(Csa6G425150),Csa7G232580(Csa7G232580),Csa3G902360(Csa3G902360),Csa2G021500(Csa2G021500),Csa3G782680(Csa3G782680),Csa2G420470(Csa2G420470),Csa5G604170(Csa5G604170),Csa7G253780(Csa7G253780),Csa5G027950(Csa5G027950),Csa5G604280(Csa5G604280),Csa6G516520(Csa6G516520),Csa5G190520(Csa5G190520),Csa1G523640(Csa1G523640),Csa3G099710(Csa3G099710),Csa5G285030(Csa5G285030)…	-	1.74609	1.39926e-08	1.04857e-06
GO:0080167	response to karrikin	biological_process	55	55	0	2516	155	18408	Csa3G078260(Csa3G078260),Csa3G081900(Csa3G081900),Csa2G441240(Csa2G441240),Csa3G145780(Csa3G145780),Csa6G423450(Csa6G423450),Csa6G366250(Csa6G366250),Csa6G405960(Csa6G405960),Csa6G133710(Csa6G133710),Csa1G598330(Csa1G598330),Csa2G232990(Csa2G232990),Csa6G493890(Csa6G493890),Csa2G401380(Csa2G401380),Csa3G635870(Csa3G635870),Csa4G008780(Csa4G008780),Csa6G514860(Csa6G514860),Csa6G445780(Csa6G445780)…	-	2.59613	1.49969e-08	1.08978e-06
GO:0007165	signal transduction	biological_process	292	292	0	2516	1473	18408	Csa7G024130(Csa7G024130),Csa7G239640(Csa7G239640),Csa5G429990(Csa5G429990),Csa1G574880(Csa1G574880),Csa6G522700(Csa6G522700),Csa6G501930(Csa6G501930),Csa5G623920(Csa5G623920),Csa7G448810(Csa7G448810),Csa3G901080(Csa3G901080),Csa6G080320(Csa6G080320),Csa1G002860(Csa1G002860),Csa1G012100(Csa1G012100),Csa5G167740(Csa5G167740),Csa6G495680(Csa6G495680),Csa3G168940(Csa3G168940),Csa5G643300(Csa5G643300)…	-	1.45036	2.17035e-08	1.53074e-06
GO:0007154	cell communication	biological_process	345	345	0	2516	1798	18408	Csa5G608050(Csa5G608050),Csa2G420470(Csa2G420470),Csa3G164470(Csa3G164470),Csa3G859730(Csa3G859730),Csa3G635870(Csa3G635870),Csa4G007050(Csa4G007050),Csa5G637160(Csa5G637160),Csa6G408800(Csa6G408800),Csa2G347140(Csa2G347140),Csa6G426360(Csa6G426360),Csa6G183190(Csa6G183190),Csa1G256170(Csa1G256170),Csa1G051820(Csa1G051820),Csa6G497070(Csa6G497070),Csa6G134390(Csa6G134390),Csa4G665120(Csa4G665120)…	-	1.40387	2.37977e-08	1.63048e-06
GO:0009642	response to light intensity	biological_process	84	84	0	2516	296	18408	Csa1G181330(Csa1G181330),Csa6G006890(Csa6G006890),Csa3G020080(Csa3G020080),Csa3G646000(Csa3G646000),Csa1G004990(Csa1G004990),Csa2G354820(Csa2G354820),Csa6G518110(Csa6G518110),Csa4G025140(Csa4G025140),Csa3G184590(Csa3G184590),Csa7G446840(Csa7G446840),Csa2G408950(Csa2G408950),Csa2G382650(Csa2G382650),Csa2G360560(Csa2G360560),Csa4G005000(Csa4G005000),Csa1G699560(Csa1G699560),Csa5G609650(Csa5G609650)…	-	2.07627	2.68604e-08	1.7892e-06
GO:0034976	response to endoplasmic reticulum stress	biological_process	87	87	0	2516	316	18408	Csa2G004720(Csa2G004720),Csa6G538660(Csa6G538660),Csa7G379080(Csa7G379080),Csa5G517130(Csa5G517130),Csa2G237750(Csa2G237750),Csa3G119850(Csa3G119850),Csa2G377990(Csa2G377990),Csa1G065930(Csa1G065930),Csa6G008070(Csa6G008070),Csa4G050170(Csa4G050170),Csa1G011510(Csa1G011510),Csa1G012100(Csa1G012100),Csa7G378570(Csa7G378570),Csa7G396440(Csa7G396440),Csa3G020090(Csa3G020090),Csa6G495680(Csa6G495680)…	-	2.01432	4.92684e-08	3.19313e-06
GO:0009723	response to ethylene	biological_process	90	90	0	2516	335	18408	Csa5G585950(Csa5G585950),Csa6G139160(Csa6G139160),Csa3G829160(Csa3G829160),Csa3G824990(Csa3G824990),Csa4G618500(Csa4G618500),Csa4G011680(Csa4G011680),Csa3G199590(Csa3G199590),Csa5G591780(Csa5G591780),Csa3G146510(Csa3G146510),Csa3G099600(Csa3G099600),Csa7G448900(Csa7G448900),Csa4G630010(Csa4G630010),Csa3G710870(Csa3G710870),Csa5G492350(Csa5G492350),Csa7G391240(Csa7G391240),Csa3G018320(Csa3G018320)…	-	1.96559	7.59855e-08	4.79509e-06
GO:0009814	defense response, incompatible interaction	biological_process	127	127	0	2516	533	18408	Csa4G001850(Csa4G001850),Csa7G328830(Csa7G328830),Csa1G039020(Csa1G039020),Csa1G039030(Csa1G039030),Csa6G490060(Csa6G490060),Csa2G028480(Csa2G028480),Csa3G849900(Csa3G849900),Csa1G597020(Csa1G597020),Csa1G045670(Csa1G045670),Csa6G190450(Csa6G190450),Csa3G710870(Csa3G710870),Csa6G500640(Csa6G500640),Csa6G520370(Csa6G520370),Csa7G069690(Csa7G069690),Csa7G284420(Csa7G284420),Csa3G782630(Csa3G782630)…	-	1.7433	8.46375e-08	5.07402e-06
GO:0009867	jasmonic acid mediated signaling pathway	biological_process	82	82	0	2516	297	18408	Csa4G641690(Csa4G641690),Csa3G912950(Csa3G912950),Csa5G605140(Csa5G605140),Csa4G001850(Csa4G001850),Csa3G779010(Csa3G779010),Csa1G039020(Csa1G039020),Csa7G407700(Csa7G407700),Csa5G148780(Csa5G148780),Csa7G328830(Csa7G328830),Csa3G135740(Csa3G135740),Csa1G039030(Csa1G039030),Csa3G854760(Csa3G854760),Csa7G391240(Csa7G391240),Csa6G190450(Csa6G190450),Csa1G597020(Csa1G597020),Csa3G710870(Csa3G710870)…	-	2.02001	1.05544e-07	6.02609e-06
GO:0023052	signaling	biological_process	296	296	0	2516	1533	18408	Csa2G297180(Csa2G297180),Csa3G119850(Csa3G119850),Csa2G237750(Csa2G237750),Csa6G008070(Csa6G008070),Csa1G597790(Csa1G597790),Csa7G373530(Csa7G373530),Csa6G491080(Csa6G491080),Csa1G524760(Csa1G524760),Csa2G074190(Csa2G074190),Csa7G378570(Csa7G378570),Csa7G448900(Csa7G448900),Csa4G642460(Csa4G642460),Csa2G377990(Csa2G377990),Csa5G590080(Csa5G590080),Csa1G408720(Csa1G408720),Csa1G168920(Csa1G168920)…	-	1.41269	1.41062e-07	7.86666e-06
GO:0045087	innate immune response	biological_process	179	179	0	2516	836	18408	Csa2G028500(Csa2G028500),Csa4G109020(Csa4G109020),Csa3G912320(Csa3G912320),Csa2G023940(Csa2G023940),Csa5G623920(Csa5G623920),Csa7G024130(Csa7G024130),Csa4G269210(Csa4G269210),Csa3G730800(Csa3G730800),Csa3G164500(Csa3G164500),Csa2G377990(Csa2G377990),Csa1G534750(Csa1G534750),Csa3G001760(Csa3G001760),Csa6G495680(Csa6G495680),Csa6G490090(Csa6G490090),Csa5G643300(Csa5G643300),Csa2G360780(Csa2G360780)…	-	1.56654	1.7015e-07	9.27317e-06
GO:0009813	flavonoid biosynthetic process	biological_process	64	64	0	2516	213	18408	Csa6G445750(Csa6G445750),Csa7G033410(Csa7G033410),Csa6G311520(Csa6G311520),Csa6G445770(Csa6G445770),Csa1G181360(Csa1G181360),Csa3G878760(Csa3G878760),Csa7G430240(Csa7G430240),Csa3G001760(Csa3G001760),Csa6G151640(Csa6G151640),Csa4G008250(Csa4G008250),Csa2G070210(Csa2G070210),Csa6G446280(Csa6G446280),Csa3G011620(Csa3G011620),Csa4G500830(Csa4G500830),Csa4G008770(Csa4G008770),Csa6G521000(Csa6G521000)…	-	2.19835	2.06103e-07	1.0983e-05
GO:0009751	response to salicylic acid	biological_process	112	112	0	2516	462	18408	Csa3G782630(Csa3G782630),Csa4G639070(Csa4G639070),Csa3G829160(Csa3G829160),Csa3G779020(Csa3G779020),Csa7G284420(Csa7G284420),Csa5G207940(Csa5G207940),Csa3G199590(Csa3G199590),Csa6G010030(Csa6G010030),Csa6G520370(Csa6G520370),Csa3G710870(Csa3G710870),Csa3G126950(Csa3G126950),Csa1G045670(Csa1G045670),Csa6G190450(Csa6G190450),Csa1G597020(Csa1G597020),Csa7G075600(Csa7G075600),Csa3G854760(Csa3G854760)…	-	1.77367	2.26809e-07	1.18237e-05
GO:0006955	immune response	biological_process	179	179	0	2516	841	18408	Csa2G381670(Csa2G381670),Csa1G042460(Csa1G042460),Csa6G503870(Csa6G503870),Csa7G075590(Csa7G075590),Csa2G351800(Csa2G351800),Csa5G608550(Csa5G608550),Csa2G010390(Csa2G010390),Csa3G829270(Csa3G829270),Csa6G495680(Csa6G495680),Csa3G912950(Csa3G912950),Csa4G496760(Csa4G496760),Csa1G047430(Csa1G047430),Csa2G023900(Csa2G023900),Csa2G010160(Csa2G010160),Csa2G403160(Csa2G403160),Csa3G123170(Csa3G123170)…	-	1.55723	2.39297e-07	1.22092e-05
GO:0031347	regulation of defense response	biological_process	127	127	0	2516	551	18408	Csa3G846010(Csa3G846010),Csa6G032470(Csa6G032470),Csa7G257840(Csa7G257840),Csa6G125250(Csa6G125250),Csa6G518290(Csa6G518290),Csa4G064040(Csa4G064040),Csa1G076610(Csa1G076610),Csa7G431440(Csa7G431440),Csa4G038810(Csa4G038810),Csa3G710870(Csa3G710870),Csa2G205940(Csa2G205940),Csa3G727990(Csa3G727990),Csa2G409500(Csa2G409500),Csa1G071270(Csa1G071270),Csa5G517170(Csa5G517170),Csa4G361780(Csa4G361780)…	-	1.68635	3.9871e-07	1.99189e-05
GO:0010941	regulation of cell death	biological_process	99	99	0	2516	403	18408	Csa3G164500(Csa3G164500),Csa3G730800(Csa3G730800),Csa2G377990(Csa2G377990),Csa2G293350(Csa2G293350),Csa6G318710(Csa6G318710),Csa2G237750(Csa2G237750),Csa7G378490(Csa7G378490),Csa1G569470(Csa1G569470),Csa6G008070(Csa6G008070),Csa4G296230(Csa4G296230),Csa1G011510(Csa1G011510),Csa3G778970(Csa3G778970),Csa7G448810(Csa7G448810),Csa7G033410(Csa7G033410),Csa1G479630(Csa1G479630),Csa4G050170(Csa4G050170)…	-	1.79732	6.60997e-07	3.17014e-05
GO:0000302	response to reactive oxygen species	biological_process	82	82	0	2516	315	18408	Csa5G155480(Csa5G155480),Csa7G024670(Csa7G024670),Csa4G005000(Csa4G005000),Csa2G379370(Csa2G379370),Csa3G047730(Csa3G047730),Csa3G149320(Csa3G149320),Csa2G357210(Csa2G357210),Csa1G613540(Csa1G613540),Csa2G408950(Csa2G408950),Csa7G446840(Csa7G446840),Csa1G573600(Csa1G573600),Csa3G184590(Csa3G184590),Csa6G518110(Csa6G518110),Csa1G004990(Csa1G004990),Csa3G829270(Csa3G829270),Csa3G646000(Csa3G646000)…	-	1.90458	8.31492e-07	3.90964e-05
GO:0060548	negative regulation of cell death	biological_process	59	59	0	2516	199	18408	Csa1G047430(Csa1G047430),Csa6G495680(Csa6G495680),Csa2G377990(Csa2G377990),Csa2G403160(Csa2G403160),Csa3G645940(Csa3G645940),Csa3G912950(Csa3G912950),Csa2G070840(Csa2G070840),Csa7G071520(Csa7G071520),Csa4G496760(Csa4G496760),Csa1G039020(Csa1G039020),Csa6G518190(Csa6G518190),Csa1G574960(Csa1G574960),Csa3G011620(Csa3G011620),Csa7G448810(Csa7G448810),Csa1G011510(Csa1G011510),Csa3G778970(Csa3G778970)…	-	2.16918	8.63314e-07	3.98121e-05
GO:0009646	response to absence of light	biological_process	23	23	0	2516	44	18408	Csa4G025140(Csa4G025140),Csa3G710870(Csa3G710870),Csa2G293350(Csa2G293350),Csa3G173020(Csa3G173020),Csa2G030090(Csa2G030090),Csa2G006880(Csa2G006880),Csa6G010030(Csa6G010030),Csa3G164470(Csa3G164470),Csa7G432470(Csa7G432470),Csa6G183190(Csa6G183190),Csa7G432490(Csa7G432490),Csa7G073380(Csa7G073380),Csa4G192110(Csa4G192110),Csa1G342430(Csa1G342430),Csa6G395130(Csa6G395130),Csa2G382650(Csa2G382650)…	-	3.82447	1.17149e-06	5.30046e-05
GO:0045088	regulation of innate immune response	biological_process	100	100	0	2516	416	18408	Csa2G293350(Csa2G293350),Csa2G377990(Csa2G377990),Csa6G318710(Csa6G318710),Csa2G237750(Csa2G237750),Csa3G164500(Csa3G164500),Csa3G730800(Csa3G730800),Csa5G623920(Csa5G623920),Csa6G008070(Csa6G008070),Csa4G296230(Csa4G296230),Csa1G569470(Csa1G569470),Csa7G378490(Csa7G378490),Csa2G030090(Csa2G030090),Csa6G518040(Csa6G518040),Csa1G012100(Csa1G012100),Csa6G421630(Csa6G421630),Csa7G448810(Csa7G448810)…	-	1.75874	1.34759e-06	5.98428e-05
GO:0009963	positive regulation of flavonoid biosynthetic process	biological_process	41	41	0	2516	118	18408	Csa6G445750(Csa6G445750),Csa7G430250(Csa7G430250),Csa4G091880(Csa4G091880),Csa7G430230(Csa7G430230),Csa3G782680(Csa3G782680),Csa7G033410(Csa7G033410),Csa6G147460(Csa6G147460),Csa6G445770(Csa6G445770),Csa6G445740(Csa6G445740),Csa7G430240(Csa7G430240),Csa3G001760(Csa3G001760),Csa7G431440(Csa7G431440),Csa6G445780(Csa6G445780),Csa6G446280(Csa6G446280),Csa2G070210(Csa2G070210),Csa4G008250(Csa4G008250)…	-	2.54213	1.42337e-06	6.20588e-05
GO:0043069	negative regulation of programmed cell death	biological_process	57	57	0	2516	193	18408	Csa3G589590(Csa3G589590),Csa1G569470(Csa1G569470),Csa2G382650(Csa2G382650),Csa6G008070(Csa6G008070),Csa2G360560(Csa2G360560),Csa4G296230(Csa4G296230),Csa1G025960(Csa1G025960),Csa3G730800(Csa3G730800),Csa4G154320(Csa4G154320),Csa2G377990(Csa2G377990),Csa2G293350(Csa2G293350),Csa2G237750(Csa2G237750),Csa6G495680(Csa6G495680),Csa1G047430(Csa1G047430),Csa3G645940(Csa3G645940),Csa2G403160(Csa2G403160)…	-	2.16079	1.44775e-06	6.19949e-05
GO:0071446	cellular response to salicylic acid stimulus	biological_process	88	88	0	2516	353	18408	Csa3G101810(Csa3G101810),Csa2G355030(Csa2G355030),Csa5G593430(Csa5G593430),Csa1G597800(Csa1G597800),Csa3G727990(Csa3G727990),Csa2G427310(Csa2G427310),Csa1G071270(Csa1G071270),Csa2G409500(Csa2G409500),Csa6G426360(Csa6G426360),Csa3G710870(Csa3G710870),Csa4G038810(Csa4G038810),Csa3G859730(Csa3G859730),Csa2G401380(Csa2G401380),Csa3G782680(Csa3G782680),Csa4G064040(Csa4G064040),Csa6G032470(Csa6G032470)…	-	1.82391	1.5995e-06	6.7291e-05
GO:0009863	salicylic acid mediated signaling pathway	biological_process	87	87	0	2516	349	18408	Csa7G075590(Csa7G075590),Csa4G154320(Csa4G154320),Csa3G828430(Csa3G828430),Csa2G382650(Csa2G382650),Csa2G360560(Csa2G360560),Csa2G357210(Csa2G357210),Csa1G025960(Csa1G025960),Csa6G499220(Csa6G499220),Csa1G633420(Csa1G633420),Csa5G608550(Csa5G608550),Csa4G664530(Csa4G664530),Csa1G042460(Csa1G042460),Csa6G503870(Csa6G503870),Csa1G532370(Csa1G532370),Csa6G151640(Csa6G151640),Csa3G645940(Csa3G645940)…	-	1.82385	1.82861e-06	7.56034e-05
GO:0050776	regulation of immune response	biological_process	100	100	0	2516	421	18408	Csa2G163170(Csa2G163170),Csa3G912950(Csa3G912950),Csa6G136580(Csa6G136580),Csa3G779010(Csa3G779010),Csa1G039020(Csa1G039020),Csa7G328830(Csa7G328830),Csa5G148780(Csa5G148780),Csa4G001850(Csa4G001850),Csa7G073380(Csa7G073380),Csa1G039030(Csa1G039030),Csa1G542510(Csa1G542510),Csa3G854760(Csa3G854760),Csa7G391240(Csa7G391240),Csa3G710870(Csa3G710870),Csa6G190450(Csa6G190450),Csa5G492350(Csa5G492350)…	-	1.73786	2.1211e-06	8.62101e-05
GO:0009812	flavonoid metabolic process	biological_process	67	67	0	2516	246	18408	Csa6G445740(Csa6G445740),Csa5G639480(Csa5G639480),Csa6G147460(Csa6G147460),Csa4G091880(Csa4G091880),Csa3G782680(Csa3G782680),Csa6G493890(Csa6G493890),Csa6G445780(Csa6G445780),Csa7G431440(Csa7G431440),Csa2G035330(Csa2G035330),Csa6G405960(Csa6G405960),Csa3G825050(Csa3G825050),Csa6G426360(Csa6G426360),Csa2G205940(Csa2G205940),Csa3G253490(Csa3G253490),Csa3G651820(Csa3G651820),Csa6G109740(Csa6G109740)…	-	1.99267	2.1601e-06	8.63319e-05
GO:0043067	regulation of programmed cell death	biological_process	95	95	0	2516	394	18408	Csa4G154320(Csa4G154320),Csa7G075590(Csa7G075590),Csa6G139230(Csa6G139230),Csa4G135200(Csa4G135200),Csa3G589590(Csa3G589590),Csa2G360560(Csa2G360560),Csa2G382650(Csa2G382650),Csa7G074920(Csa7G074920),Csa6G499220(Csa6G499220),Csa1G025960(Csa1G025960),Csa4G011770(Csa4G011770),Csa1G633420(Csa1G633420),Csa5G310810(Csa5G310810),Csa2G351800(Csa2G351800),Csa1G042460(Csa1G042460),Csa4G664530(Csa4G664530)…	-	1.7641	2.18365e-06	8.58423e-05
GO:0006612	protein targeting to membrane	biological_process	90	90	0	2516	367	18408	Csa3G893950(Csa3G893950),Csa3G846010(Csa3G846010),Csa3G782680(Csa3G782680),Csa3G859730(Csa3G859730),Csa2G401380(Csa2G401380),Csa7G431440(Csa7G431440),Csa4G038810(Csa4G038810),Csa3G710870(Csa3G710870),Csa6G426360(Csa6G426360),Csa2G205940(Csa2G205940),Csa3G727990(Csa3G727990),Csa2G409500(Csa2G409500),Csa1G071270(Csa1G071270),Csa3G101810(Csa3G101810),Csa4G361780(Csa4G361780),Csa5G517170(Csa5G517170)…	-	1.79421	2.2012e-06	8.51367e-05
GO:0009626	plant-type hypersensitive response	biological_process	94	94	0	2516	390	18408	Csa5G207940(Csa5G207940),Csa4G639070(Csa4G639070),Csa3G782630(Csa3G782630),Csa3G829160(Csa3G829160),Csa3G779020(Csa3G779020),Csa3G710870(Csa3G710870),Csa1G597020(Csa1G597020),Csa5G492350(Csa5G492350),Csa6G190450(Csa6G190450),Csa7G075600(Csa7G075600),Csa7G069690(Csa7G069690),Csa6G520370(Csa6G520370),Csa1G039030(Csa1G039030),Csa3G099660(Csa3G099660),Csa1G542510(Csa1G542510),Csa3G854760(Csa3G854760)…	-	1.76343	2.49579e-06	9.49986e-05
GO:0034050	host programmed cell death induced by symbiont	biological_process	94	94	0	2516	391	18408	Csa3G779020(Csa3G779020),Csa4G639070(Csa4G639070),Csa3G782630(Csa3G782630),Csa3G829160(Csa3G829160),Csa5G207940(Csa5G207940),Csa7G069690(Csa7G069690),Csa6G520370(Csa6G520370),Csa7G075600(Csa7G075600),Csa3G710870(Csa3G710870),Csa1G597020(Csa1G597020),Csa5G492350(Csa5G492350),Csa6G190450(Csa6G190450),Csa7G391240(Csa7G391240),Csa3G854760(Csa3G854760),Csa1G039030(Csa1G039030),Csa3G099660(Csa3G099660)…	-	1.75892	2.73741e-06	0.000102567
GO:0010363	regulation of plant-type hypersensitive response	biological_process	89	89	0	2516	364	18408	Csa3G893950(Csa3G893950),Csa3G846010(Csa3G846010),Csa3G782680(Csa3G782680),Csa3G859730(Csa3G859730),Csa2G401380(Csa2G401380),Csa7G431440(Csa7G431440),Csa3G710870(Csa3G710870),Csa4G038810(Csa4G038810),Csa2G205940(Csa2G205940),Csa6G426360(Csa6G426360),Csa3G727990(Csa3G727990),Csa1G071270(Csa1G071270),Csa2G409500(Csa2G409500),Csa3G101810(Csa3G101810),Csa5G517170(Csa5G517170),Csa4G361780(Csa4G361780)…	-	1.78889	2.77008e-06	0.000102195
GO:0009408	response to heat	biological_process	74	74	0	2516	286	18408	Csa4G005000(Csa4G005000),Csa6G492250(Csa6G492250),Csa5G155480(Csa5G155480),Csa7G446840(Csa7G446840),Csa4G010990(Csa4G010990),Csa1G025960(Csa1G025960),Csa2G408950(Csa2G408950),Csa6G518110(Csa6G518110),Csa5G593440(Csa5G593440),Csa4G664500(Csa4G664500),Csa3G184590(Csa3G184590),Csa4G664530(Csa4G664530),Csa3G020080(Csa3G020080),Csa6G006890(Csa6G006890),Csa1G181330(Csa1G181330),Csa3G646000(Csa3G646000)…	-	1.89305	3.33527e-06	0.000121181
GO:0042742	defense response to bacterium	biological_process	98	98	0	2516	416	18408	Csa1G132160(Csa1G132160),Csa6G421640(Csa6G421640),Csa2G427310(Csa2G427310),Csa3G017260(Csa3G017260),Csa3G727990(Csa3G727990),Csa6G012250(Csa6G012250),Csa2G409500(Csa2G409500),Csa4G641590(Csa4G641590),Csa2G028460(Csa2G028460),Csa2G355030(Csa2G355030),Csa4G036580(Csa4G036580),Csa5G182750(Csa5G182750),Csa3G728130(Csa3G728130),Csa6G125250(Csa6G125250),Csa6G518290(Csa6G518290),Csa3G782680(Csa3G782680)…	-	1.72357	3.6132e-06	0.00012932
GO:0009627	systemic acquired resistance	biological_process	104	104	0	2516	450	18408	Csa1G633420(Csa1G633420),Csa6G074530(Csa6G074530),Csa1G532370(Csa1G532370),Csa7G075590(Csa7G075590),Csa1G042460(Csa1G042460),Csa3G123180(Csa3G123180),Csa4G664530(Csa4G664530),Csa2G381670(Csa2G381670),Csa2G403160(Csa2G403160),Csa2G010160(Csa2G010160),Csa3G645940(Csa3G645940),Csa6G151640(Csa6G151640),Csa1G047430(Csa1G047430),Csa1G039020(Csa1G039020),Csa4G496760(Csa4G496760),Csa3G912950(Csa3G912950)…	-	1.6909	3.86118e-06	0.000136164
GO:0009962	regulation of flavonoid biosynthetic process	biological_process	41	41	0	2516	124	18408	Csa7G033410(Csa7G033410),Csa3G782680(Csa3G782680),Csa7G430230(Csa7G430230),Csa4G091880(Csa4G091880),Csa7G430250(Csa7G430250),Csa6G445750(Csa6G445750),Csa6G445740(Csa6G445740),Csa6G445770(Csa6G445770),Csa6G147460(Csa6G147460),Csa6G151640(Csa6G151640),Csa4G008250(Csa4G008250),Csa2G070210(Csa2G070210),Csa6G446280(Csa6G446280),Csa6G445780(Csa6G445780),Csa7G431440(Csa7G431440),Csa3G001760(Csa3G001760)…	-	2.41912	4.0368e-06	0.000140293
GO:0015824	proline transport	biological_process	34	34	0	2516	93	18408	Csa4G051440(Csa4G051440),Csa3G142960(Csa3G142960),Csa4G646260(Csa4G646260),Csa6G406540(Csa6G406540),Csa2G418950(Csa2G418950),Csa5G027950(Csa5G027950),Csa3G734170(Csa3G734170),Csa3G646550(Csa3G646550),Csa6G518350(Csa6G518350),Csa1G523620(Csa1G523620),Csa1G523640(Csa1G523640),Csa5G190520(Csa5G190520),Csa5G285030(Csa5G285030),Csa3G099710(Csa3G099710),Csa3G825050(Csa3G825050),Csa1G534750(Csa1G534750)…	-	2.6748	4.1916e-06	0.000143592
GO:0009808	lignin metabolic process	biological_process	30	30	0	2516	77	18408	Csa6G445770(Csa6G445770),Csa6G504560(Csa6G504560),Csa4G664500(Csa4G664500),Csa6G445740(Csa6G445740),Csa7G432010(Csa7G432010),Csa5G076690(Csa5G076690),Csa3G717870(Csa3G717870),Csa6G147460(Csa6G147460),Csa4G103350(Csa4G103350),Csa3G717370(Csa3G717370),Csa4G091880(Csa4G091880),Csa6G445750(Csa6G445750),Csa3G874320(Csa3G874320),Csa2G070210(Csa2G070210),Csa3G716370(Csa3G716370),Csa5G589940(Csa5G589940)…	-	2.85054	5.1665e-06	0.000174497
GO:0008219	cell death	biological_process	114	114	0	2516	511	18408	Csa3G589590(Csa3G589590),Csa4G011770(Csa4G011770),Csa1G025960(Csa1G025960),Csa2G357210(Csa2G357210),Csa2G360560(Csa2G360560),Csa2G382650(Csa2G382650),Csa4G154320(Csa4G154320),Csa6G139230(Csa6G139230),Csa7G073570(Csa7G073570),Csa3G645940(Csa3G645940),Csa6G151640(Csa6G151640),Csa1G039020(Csa1G039020),Csa4G500830(Csa4G500830),Csa1G660200(Csa1G660200),Csa7G071520(Csa7G071520),Csa5G310810(Csa5G310810)…	-	1.63222	5.68672e-06	0.000189399
GO:0012501	programmed cell death	biological_process	103	103	0	2516	450	18408	Csa1G660200(Csa1G660200),Csa7G071520(Csa7G071520),Csa6G495680(Csa6G495680),Csa3G912950(Csa3G912950),Csa4G500830(Csa4G500830),Csa1G039020(Csa1G039020),Csa4G496760(Csa4G496760),Csa6G006890(Csa6G006890),Csa6G151640(Csa6G151640),Csa1G047430(Csa1G047430),Csa3G645940(Csa3G645940),Csa2G403160(Csa2G403160),Csa4G664530(Csa4G664530),Csa1G042460(Csa1G042460),Csa6G503870(Csa6G503870),Csa7G075590(Csa7G075590)…	-	1.67464	6.14989e-06	0.00019929
GO:0034620	cellular response to unfolded protein	biological_process	47	47	0	2516	155	18408	Csa2G409500(Csa2G409500),Csa2G351640(Csa2G351640),Csa6G490870(Csa6G490870),Csa3G710870(Csa3G710870),Csa1G597020(Csa1G597020),Csa5G492350(Csa5G492350),Csa6G190450(Csa6G190450),Csa4G036580(Csa4G036580),Csa3G101810(Csa3G101810),Csa5G207940(Csa5G207940),Csa2G249260(Csa2G249260),Csa3G782680(Csa3G782680),Csa4G064040(Csa4G064040),Csa7G073380(Csa7G073380),Csa5G148780(Csa5G148780),Csa1G039020(Csa1G039020)…	-	2.21851	6.29427e-06	0.000201249
GO:0010286	heat acclimation	biological_process	28	28	0	2516	70	18408	Csa5G138480(Csa5G138480),Csa4G664530(Csa4G664530),Csa5G151540(Csa5G151540),Csa3G483770(Csa3G483770),Csa3G147740(Csa3G147740),Csa5G593440(Csa5G593440),Csa4G011820(Csa4G011820),Csa6G133760(Csa6G133760),Csa2G070310(Csa2G070310),Csa6G012810(Csa6G012810),Csa6G006890(Csa6G006890),Csa2G000390(Csa2G000390),Csa2G377990(Csa2G377990),Csa2G270210(Csa2G270210),Csa3G119410(Csa3G119410),Csa3G730800(Csa3G730800)…	-	2.92655	6.85662e-06	0.000216345
GO:0042542	response to hydrogen peroxide	biological_process	53	53	0	2516	190	18408	Csa5G155480(Csa5G155480),Csa3G047730(Csa3G047730),Csa4G005000(Csa4G005000),Csa2G004720(Csa2G004720),Csa2G408950(Csa2G408950),Csa6G008830(Csa6G008830),Csa7G405970(Csa7G405970),Csa4G045070(Csa4G045070),Csa7G446840(Csa7G446840),Csa2G223750(Csa2G223750),Csa3G020090(Csa3G020090),Csa2G021000(Csa2G021000),Csa3G184590(Csa3G184590),Csa1G004990(Csa1G004990),Csa1G595810(Csa1G595810),Csa6G518110(Csa6G518110)…	-	2.04088	1.32625e-05	0.000407737
GO:0006811	ion transport	biological_process	213	213	0	2516	1115	18408	Csa5G286040(Csa5G286040),Csa1G039020(Csa1G039020),Csa5G602170(Csa5G602170),Csa3G099660(Csa3G099660),Csa1G469740(Csa1G469740),Csa6G514860(Csa6G514860),Csa1G523640(Csa1G523640),Csa1G587990(Csa1G587990),Csa3G645990(Csa3G645990),Csa4G287540(Csa4G287540),Csa6G312040(Csa6G312040),Csa4G051440(Csa4G051440),Csa4G365050(Csa4G365050),Csa5G630820(Csa5G630820),Csa5G606370(Csa5G606370),Csa6G151640(Csa6G151640)…	-	1.39766	1.38081e-05	0.000419136
GO:0000165	MAPK cascade	biological_process	58	58	0	2516	216	18408	Csa3G782630(Csa3G782630),Csa3G101810(Csa3G101810),Csa6G398210(Csa6G398210),Csa3G779020(Csa3G779020),Csa3G710870(Csa3G710870),Csa6G190450(Csa6G190450),Csa1G597020(Csa1G597020),Csa7G075600(Csa7G075600),Csa6G421640(Csa6G421640),Csa6G520370(Csa6G520370),Csa3G727990(Csa3G727990),Csa2G409500(Csa2G409500),Csa1G039030(Csa1G039030),Csa2G401380(Csa2G401380),Csa7G020910(Csa7G020910),Csa4G038810(Csa4G038810)…	-	1.96458	1.42911e-05	0.000423088
GO:0006598	polyamine catabolic process	biological_process	25	25	0	2516	61	18408	Csa6G445760(Csa6G445760),Csa4G008260(Csa4G008260),Csa6G327940(Csa6G327940),Csa6G405960(Csa6G405960),CsaUNG024770(CsaUNG024770),Csa7G011820(Csa7G011820),Csa4G008760(Csa4G008760),Csa7G073660(Csa7G073660),Csa7G419610(Csa7G419610),Csa3G689270(Csa3G689270),Csa7G419650(Csa7G419650),Csa4G008770(Csa4G008770),Csa4G008780(Csa4G008780),Csa4G008250(Csa4G008250),Csa6G446280(Csa6G446280),Csa6G445780(Csa6G44578…	-	2.99851	1.43823e-05	0.000420595
GO:0009617	response to bacterium	biological_process	125	125	0	2516	587	18408	Csa7G075590(Csa7G075590),Csa1G042460(Csa1G042460),Csa4G496760(Csa4G496760),Csa3G829270(Csa3G829270),Csa2G010390(Csa2G010390),Csa2G010160(Csa2G010160),Csa2G403160(Csa2G403160),Csa2G023900(Csa2G023900),Csa5G139130(Csa5G139130),Csa5G609650(Csa5G609650),Csa4G454650(Csa4G454650),Csa6G486960(Csa6G486960),Csa2G363570(Csa2G363570),Csa6G499220(Csa6G499220),Csa4G192080(Csa4G192080),Csa2G026940(Csa2G026940)…	-	1.558	1.44871e-05	0.000418556
GO:0023014	signal transduction by protein phosphorylation	biological_process	58	58	0	2516	217	18408	Csa6G398210(Csa6G398210),Csa3G779020(Csa3G779020),Csa3G782630(Csa3G782630),Csa3G101810(Csa3G101810),Csa7G075600(Csa7G075600),Csa3G710870(Csa3G710870),Csa6G190450(Csa6G190450),Csa1G597020(Csa1G597020),Csa2G409500(Csa2G409500),Csa6G421640(Csa6G421640),Csa6G520370(Csa6G520370),Csa3G727990(Csa3G727990),Csa7G020910(Csa7G020910),Csa2G401380(Csa2G401380),Csa1G039030(Csa1G039030),Csa4G038810(Csa4G038810)…	-	1.95553	1.60585e-05	0.000458432
GO:0030968	endoplasmic reticulum unfolded protein response	biological_process	45	45	0	2516	152	18408	Csa3G812790(Csa3G812790),Csa3G710870(Csa3G710870),Csa7G391240(Csa7G391240),Csa3G119850(Csa3G119850),Csa3G912950(Csa3G912950),Csa4G064040(Csa4G064040),Csa7G073380(Csa7G073380),Csa3G782680(Csa3G782680),Csa5G148780(Csa5G148780),Csa1G039020(Csa1G039020),Csa4G001850(Csa4G001850),Csa5G207940(Csa5G207940),Csa2G249260(Csa2G249260),Csa4G036580(Csa4G036580),Csa3G101810(Csa3G101810),Csa1G597020(Csa1G597020)…	-	2.16603	1.63107e-05	0.000460154
GO:0031348	negative regulation of defense response	biological_process	69	69	0	2516	278	18408	Csa3G710870(Csa3G710870),Csa2G245410(Csa2G245410),Csa1G597020(Csa1G597020),Csa6G190450(Csa6G190450),Csa7G075600(Csa7G075600),Csa6G520370(Csa6G520370),Csa7G284420(Csa7G284420),Csa3G782630(Csa3G782630),Csa3G779020(Csa3G779020),Csa3G912950(Csa3G912950),Csa5G148780(Csa5G148780),Csa7G328830(Csa7G328830),Csa1G039020(Csa1G039020),Csa3G779010(Csa3G779010),Csa4G001850(Csa4G001850),Csa1G039030(Csa1G039030)…	-	1.81593	2.27418e-05	0.000634126
GO:0009696	salicylic acid metabolic process	biological_process	61	61	0	2516	236	18408	Csa1G479630(Csa1G479630),Csa4G050170(Csa4G050170),Csa6G445750(Csa6G445750),Csa5G608550(Csa5G608550),Csa3G123180(Csa3G123180),Csa6G445770(Csa6G445770),Csa7G373530(Csa7G373530),Csa1G042460(Csa1G042460),Csa1G012100(Csa1G012100),Csa6G421630(Csa6G421630),Csa7G075590(Csa7G075590),Csa1G532370(Csa1G532370),Csa6G495680(Csa6G495680),Csa6G151640(Csa6G151640),Csa6G490090(Csa6G490090),Csa2G360780(Csa2G360780)…	-	1.8911	2.36221e-05	0.0006511
GO:0009644	response to high light intensity	biological_process	60	60	0	2516	234	18408	Csa5G155480(Csa5G155480),Csa5G609650(Csa5G609650),Csa1G699560(Csa1G699560),Csa4G005000(Csa4G005000),Csa2G408950(Csa2G408950),Csa7G446840(Csa7G446840),Csa3G184590(Csa3G184590),Csa6G518110(Csa6G518110),Csa2G354820(Csa2G354820),Csa1G004990(Csa1G004990),Csa3G646000(Csa3G646000),Csa3G020080(Csa3G020080),Csa6G006890(Csa6G006890),Csa1G181330(Csa1G181330),Csa4G296190(Csa4G296190),Csa2G270210(Csa2G270210)…	-	1.87599	3.35519e-05	0.000914288
GO:0009266	response to temperature stimulus	biological_process	172	172	0	2516	884	18408	Csa4G050170(Csa4G050170),Csa3G168980(Csa3G168980),Csa6G133760(Csa6G133760),Csa1G479630(Csa1G479630),Csa2G012660(Csa2G012660),Csa4G286960(Csa4G286960),Csa5G155480(Csa5G155480),Csa5G630800(Csa5G630800),Csa1G009760(Csa1G009760),Csa1G434160(Csa1G434160),Csa3G168940(Csa3G168940),Csa4G652050(Csa4G652050),Csa6G518190(Csa6G518190),Csa1G043010(Csa1G043010),Csa3G778290(Csa3G778290),Csa3G215590(Csa3G215590)…	-	1.42355	3.90483e-05	0.00104042
GO:0009873	ethylene-activated signaling pathway	biological_process	40	40	0	2516	134	18408	Csa5G585950(Csa5G585950),Csa3G824990(Csa3G824990),Csa3G017320(Csa3G017320),Csa4G665120(Csa4G665120),Csa3G146510(Csa3G146510),Csa4G630010(Csa4G630010),Csa7G448900(Csa7G448900),Csa6G426360(Csa6G426360),Csa3G710870(Csa3G710870),Csa7G391240(Csa7G391240),Csa5G637160(Csa5G637160),Csa3G018320(Csa3G018320),Csa3G135120(Csa3G135120),Csa7G049230(Csa7G049230),Csa6G518290(Csa6G518290),Csa7G071440(Csa7G071440)…	-	2.18399	3.95291e-05	0.00104166
GO:0009612	response to mechanical stimulus	biological_process	26	26	0	2516	72	18408	Csa3G164500(Csa3G164500),Csa5G517130(Csa5G517130),Csa6G318710(Csa6G318710),Csa3G710870(Csa3G710870),Csa6G120930(Csa6G120930),Csa1G569470(Csa1G569470),Csa4G639070(Csa4G639070),Csa3G081900(Csa3G081900),Csa2G371110(Csa2G371110),Csa2G382650(Csa2G382650),Csa6G152350(Csa6G152350),Csa4G043870(Csa4G043870),Csa1G287020(Csa1G287020),Csa1G039020(Csa1G039020),Csa2G354820(Csa2G354820),Csa7G071440(Csa7G071440)…	-	2.64202	6.10187e-05	0.00159047
GO:0006595	polyamine metabolic process	biological_process	27	27	0	2516	77	18408	Csa4G008780(Csa4G008780),Csa4G008770(Csa4G008770),Csa7G419650(Csa7G419650),Csa3G689270(Csa3G689270),Csa3G127170(Csa3G127170),Csa5G168800(Csa5G168800),Csa6G445780(Csa6G445780),Csa6G446280(Csa6G446280),Csa4G008250(Csa4G008250),Csa6G147460(Csa6G147460),Csa6G445740(Csa6G445740),Csa3G604620(Csa3G604620),Csa6G445770(Csa6G445770),Csa3G904070(Csa3G904070),Csa6G445750(Csa6G445750),Csa4G091880(Csa4G091880)…	-	2.56548	6.86541e-05	0.00177024
GO:0000160	phosphorelay signal transduction system	biological_process	42	42	0	2516	148	18408	Csa3G119850(Csa3G119850),Csa6G425790(Csa6G425790),Csa2G004720(Csa2G004720),Csa2G307850(Csa2G307850),Csa7G375820(Csa7G375820),Csa2G357210(Csa2G357210),Csa2G382650(Csa2G382650),Csa2G177210(Csa2G177210),Csa1G002110(Csa1G002110),Csa1G572420(Csa1G572420),Csa6G518040(Csa6G518040),Csa7G045590(Csa7G045590),Csa4G664530(Csa4G664530),Csa2G074190(Csa2G074190),Csa2G354820(Csa2G354820),Csa4G050170(Csa4G050170)…	-	2.07627	7.02953e-05	0.00179328
GO:0009407	toxin catabolic process	biological_process	50	50	0	2516	191	18408	Csa6G094720(Csa6G094720),Csa6G425150(Csa6G425150),Csa3G635870(Csa3G635870),Csa1G009610(Csa1G009610),Csa1G042480(Csa1G042480),Csa7G051380(Csa7G051380),Csa2G000390(Csa2G000390),Csa5G151540(Csa5G151540),Csa3G094510(Csa3G094510),Csa1G042520(Csa1G042520),Csa6G216950(Csa6G216950),Csa2G129150(Csa2G129150),Csa6G133760(Csa6G133760),Csa6G366250(Csa6G366250),Csa3G829160(Csa3G829160),Csa6G408810(Csa6G408810)…	-	1.91528	9.30232e-05	0.00227622
GO:0071369	cellular response to ethylene stimulus	biological_process	40	40	0	2516	141	18408	Csa2G177210(Csa2G177210),Csa2G382650(Csa2G382650),Csa2G357210(Csa2G357210),Csa1G002110(Csa1G002110),Csa6G425790(Csa6G425790),Csa3G119850(Csa3G119850),Csa2G004720(Csa2G004720),Csa7G375820(Csa7G375820),Csa2G307850(Csa2G307850),Csa1G168920(Csa1G168920),Csa5G590080(Csa5G590080),Csa5G165850(Csa5G165850),Csa7G073570(Csa7G073570),Csa4G642460(Csa4G642460),Csa1G075060(Csa1G075060),Csa7G448900(Csa7G448900)…	-	2.07557	0.00010353	0.00250774
GO:0043090	amino acid import	biological_process	32	32	0	2516	104	18408	Csa3G589590(Csa3G589590),Csa5G643880(Csa5G643880),Csa5G585950(Csa5G585950),Csa6G424530(Csa6G424530),Csa4G361780(Csa4G361780),Csa3G149300(Csa3G149300),Csa3G588520(Csa3G588520),Csa5G515020(Csa5G515020),Csa1G569470(Csa1G569470),Csa6G518350(Csa6G518350),Csa7G253780(Csa7G253780),Csa3G483760(Csa3G483760),Csa6G008070(Csa6G008070),Csa5G292260(Csa5G292260),Csa7G446830(Csa7G446830),Csa3G148800(Csa3G148800)…	-	2.25119	0.00013585	0.0031938
GO:0009862	systemic acquired resistance, salicylic acid mediated signaling pathway	biological_process	58	58	0	2516	237	18408	Csa6G518190(Csa6G518190),Csa2G360780(Csa2G360780),Csa1G012100(Csa1G012100),Csa6G421630(Csa6G421630),Csa4G050170(Csa4G050170),Csa1G011510(Csa1G011510),Csa3G778970(Csa3G778970),Csa7G033410(Csa7G033410),Csa1G479630(Csa1G479630),Csa5G623920(Csa5G623920),Csa4G638320(Csa4G638320),Csa6G318710(Csa6G318710),Csa2G293350(Csa2G293350),Csa3G164500(Csa3G164500),Csa3G730800(Csa3G730800),Csa2G401380(Csa2G401380)…	-	1.79051	0.000136423	0.00317613
GO:0010167	response to nitrate	biological_process	43	43	0	2516	160	18408	Csa2G010390(Csa2G010390),Csa3G829270(Csa3G829270),Csa1G008530(Csa1G008530),Csa1G047430(Csa1G047430),Csa3G893290(Csa3G893290),Csa2G021000(Csa2G021000),Csa3G778430(Csa3G778430),Csa5G604260(Csa5G604260),Csa5G178700(Csa5G178700),Csa5G630820(Csa5G630820),Csa3G904070(Csa3G904070),Csa5G146190(Csa5G146190),Csa6G406010(Csa6G406010),Csa5G591770(Csa5G591770),Csa3G151480(Csa3G151480),Csa4G306850(Csa4G306850)…	-	1.96628	0.000168215	0.00384171
GO:0009697	salicylic acid biosynthetic process	biological_process	53	53	0	2516	213	18408	Csa6G500640(Csa6G500640),Csa7G075600(Csa7G075600),Csa3G710870(Csa3G710870),Csa1G597020(Csa1G597020),Csa3G727990(Csa3G727990),Csa7G284420(Csa7G284420),Csa3G710180(Csa3G710180),Csa4G016360(Csa4G016360),Csa4G016460(Csa4G016460),Csa5G593430(Csa5G593430),Csa6G032470(Csa6G032470),Csa3G122660(Csa3G122660),Csa4G064040(Csa4G064040),Csa3G782680(Csa3G782680),Csa3G017030(Csa3G017030),Csa7G328830(Csa7G328830)…	-	1.82051	0.000180979	0.00409423
GO:0015706	nitrate transport	biological_process	44	44	0	2516	166	18408	Csa2G021000(Csa2G021000),Csa3G778430(Csa3G778430),Csa1G264580(Csa1G264580),Csa5G178700(Csa5G178700),Csa5G604260(Csa5G604260),Csa5G146190(Csa5G146190),Csa3G904070(Csa3G904070),Csa5G630820(Csa5G630820),Csa2G010390(Csa2G010390),Csa3G829270(Csa3G829270),Csa1G008530(Csa1G008530),Csa1G047430(Csa1G047430),Csa1G534750(Csa1G534750),Csa5G128280(Csa5G128280),Csa3G835890(Csa3G835890),Csa3G146490(Csa3G146490)…	-	1.93928	0.000186254	0.00417417
GO:0034440	lipid oxidation	biological_process	53	53	0	2516	216	18408	Csa7G449420(Csa7G449420),Csa4G331080(Csa4G331080),Csa6G094720(Csa6G094720),Csa6G425150(Csa6G425150),Csa2G375190(Csa2G375190),Csa2G028480(Csa2G028480),Csa2G024440(Csa2G024440),Csa3G781590(Csa3G781590),Csa3G781610(Csa3G781610),Csa2G026940(Csa2G026940),Csa5G151540(Csa5G151540),Csa6G022390(Csa6G022390),Csa3G094510(Csa3G094510),Csa4G028450(Csa4G028450),Csa7G343330(Csa7G343330),Csa3G731060(Csa3G731060)…	-	1.79522	0.000244915	0.00543802
GO:0030397	membrane disassembly	biological_process	9	9	0	2516	13	18408	Csa2G024440(Csa2G024440),Csa2G023880(Csa2G023880),Csa2G028500(Csa2G028500),Csa2G028460(Csa2G028460),Csa2G023940(Csa2G023940),Csa2G026940(Csa2G026940),Csa2G028480(Csa2G028480),Csa2G023850(Csa2G023850),Csa2G023900(Csa2G023900),	-	5.06518	0.000324405	0.00713692
GO:0042398	cellular modified amino acid biosynthetic process	biological_process	25	25	0	2516	77	18408	Csa3G904070(Csa3G904070),Csa6G445750(Csa6G445750),Csa4G091880(Csa4G091880),Csa7G278210(Csa7G278210),Csa6G147460(Csa6G147460),Csa6G445740(Csa6G445740),Csa6G445770(Csa6G445770),Csa3G127170(Csa3G127170),Csa5G168800(Csa5G168800),Csa4G008250(Csa4G008250),Csa3G689270(Csa3G689270),Csa6G446280(Csa6G446280),Csa6G445780(Csa6G445780),Csa4G008770(Csa4G008770),Csa4G008780(Csa4G008780),Csa7G419650(Csa7G419650)…	-	2.37545	0.000341862	0.00745258
GO:2000377	regulation of reactive oxygen species metabolic process	biological_process	50	50	0	2516	204	18408	Csa3G017090(Csa3G017090),Csa3G710870(Csa3G710870),Csa4G038810(Csa4G038810),Csa1G039030(Csa1G039030),Csa2G401380(Csa2G401380),Csa3G779010(Csa3G779010),Csa1G039020(Csa1G039020),Csa7G328830(Csa7G328830),Csa7G407700(Csa7G407700),Csa3G782680(Csa3G782680),Csa2G163170(Csa2G163170),Csa3G280950(Csa3G280950),Csa3G782630(Csa3G782630),Csa3G779020(Csa3G779020),Csa1G597800(Csa1G597800),Csa6G520370(Csa6G520370)…	-	1.79323	0.000369796	0.00798892
GO:0001666	response to hypoxia	biological_process	28	28	0	2516	93	18408	Csa2G293350(Csa2G293350),Csa1G045670(Csa1G045670),Csa5G322500(Csa5G322500),Csa7G419540(Csa7G419540),Csa2G351640(Csa2G351640),Csa7G419550(Csa7G419550),Csa1G569360(Csa1G569360),Csa3G727990(Csa3G727990),Csa2G360560(Csa2G360560),Csa1G597800(Csa1G597800),Csa5G262770(Csa5G262770),Csa3G828430(Csa3G828430),Csa4G638320(Csa4G638320),Csa1G042460(Csa1G042460),Csa6G125250(Csa6G125250),Csa4G007620(Csa4G007620)…	-	2.20278	0.0004613	0.00978935
GO:0006810	transport	biological_process	450	450	0	2516	2752	18408	Csa6G055940(Csa6G055940),Csa1G397140(Csa1G397140),Csa1G479630(Csa1G479630),Csa7G033410(Csa7G033410),Csa3G778970(Csa3G778970),Csa1G011510(Csa1G011510),Csa4G286960(Csa4G286960),Csa4G050170(Csa4G050170),Csa3G168980(Csa3G168980),Csa6G518190(Csa6G518190),Csa3G764550(Csa3G764550),Csa1G071270(Csa1G071270),Csa5G128280(Csa5G128280),Csa3G730800(Csa3G730800),Csa3G848860(Csa3G848860),Csa3G164500(Csa3G164500)…	-	1.19635	0.000508203	0.0106901
GO:0010260	organ senescence	biological_process	29	29	0	2516	100	18408	Csa4G304810(Csa4G304810),Csa3G168940(Csa3G168940),Csa5G606310(Csa5G606310),Csa4G496760(Csa4G496760),Csa7G413890(Csa7G413890),Csa5G637160(Csa5G637160),Csa2G129140(Csa2G129140),Csa7G328830(Csa7G328830),Csa3G914030(Csa3G914030),Csa3G779010(Csa3G779010),Csa6G212860(Csa6G212860),Csa3G778970(Csa3G778970),Csa4G050270(Csa4G050270),Csa2G000310(Csa2G000310),Csa3G824990(Csa3G824990),Csa3G535090(Csa3G535090)…	-	2.12175	0.00062976	0.0130187
GO:0009595	detection of biotic stimulus	biological_process	28	28	0	2516	96	18408	Csa2G382650(Csa2G382650),Csa2G360560(Csa2G360560),Csa1G025960(Csa1G025960),Csa6G522700(Csa6G522700),Csa3G457660(Csa3G457660),Csa7G075600(Csa7G075600),Csa2G293350(Csa2G293350),Csa3G710870(Csa3G710870),Csa6G318710(Csa6G318710),Csa3G730800(Csa3G730800),Csa7G075590(Csa7G075590),Csa3G164500(Csa3G164500),Csa3G727990(Csa3G727990),Csa1G660200(Csa1G660200),Csa1G039020(Csa1G039020),Csa1G039030(Csa1G039030)…	-	2.13394	0.00071406	0.0146352
GO:0070482	response to oxygen levels	biological_process	28	28	0	2516	96	18408	Csa1G423060(Csa1G423060),Csa3G889780(Csa3G889780),Csa2G000390(Csa2G000390),Csa7G419560(Csa7G419560),Csa6G491710(Csa6G491710),Csa5G322500(Csa5G322500),Csa7G448000(Csa7G448000),Csa1G039030(Csa1G039030),Csa4G496760(Csa4G496760),Csa1G479630(Csa1G479630),Csa1G597790(Csa1G597790),Csa1G042460(Csa1G042460),Csa6G125250(Csa6G125250),Csa2G163170(Csa2G163170),Csa4G007620(Csa4G007620),Csa4G001950(Csa4G001950)…	-	2.13394	0.00071406	0.0146352
GO:0015698	inorganic anion transport	biological_process	50	50	0	2516	214	18408	Csa6G406010(Csa6G406010),Csa4G306850(Csa4G306850),Csa6G092560(Csa6G092560),Csa3G151480(Csa3G151480),Csa5G471600(Csa5G471600),Csa5G128280(Csa5G128280),Csa6G520340(Csa6G520340),Csa1G534750(Csa1G534750),Csa3G835890(Csa3G835890),Csa3G146490(Csa3G146490),Csa1G008530(Csa1G008530),Csa2G010390(Csa2G010390),Csa3G829270(Csa3G829270),Csa5G606370(Csa5G606370),Csa1G047430(Csa1G047430),Csa1G264580(Csa1G264580)…	-	1.70943	0.000956987	0.0188103
GO:0007568	aging	biological_process	38	38	0	2516	151	18408	Csa2G129140(Csa2G129140),Csa3G914030(Csa3G914030),Csa4G050270(Csa4G050270),Csa2G012660(Csa2G012660),Csa3G778970(Csa3G778970),Csa2G000310(Csa2G000310),Csa3G168940(Csa3G168940),Csa7G413890(Csa7G413890),Csa4G496760(Csa4G496760),Csa4G099750(Csa4G099750),Csa3G607640(Csa3G607640),Csa6G110320(Csa6G110320),Csa3G100800(Csa3G100800),Csa3G127240(Csa3G127240),Csa6G091830(Csa6G091830),Csa5G492320(Csa5G492320)…	-	1.84121	0.00116116	0.0222757
GO:0009809	lignin biosynthetic process	biological_process	19	19	0	2516	57	18408	Csa3G715370(Csa3G715370),Csa1G277460(Csa1G277460),Csa3G716870(Csa3G716870),Csa7G431440(Csa7G431440),Csa3G716370(Csa3G716370),Csa5G589940(Csa5G589940),Csa2G441240(Csa2G441240),Csa3G837550(Csa3G837550),Csa7G432010(Csa7G432010),Csa7G071700(Csa7G071700),Csa3G717870(Csa3G717870),Csa5G076690(Csa5G076690),Csa6G504560(Csa6G504560),Csa4G664500(Csa4G664500),Csa3G874320(Csa3G874320),Csa5G524780(Csa5G524780)…	-	2.43879	0.00123665	0.0235356
GO:0010310	regulation of hydrogen peroxide metabolic process	biological_process	44	44	0	2516	184	18408	Csa2G293350(Csa2G293350),Csa6G318710(Csa6G318710),Csa3G730800(Csa3G730800),Csa3G164500(Csa3G164500),Csa7G075590(Csa7G075590),Csa2G382650(Csa2G382650),Csa2G360560(Csa2G360560),Csa5G623920(Csa5G623920),Csa1G025960(Csa1G025960),Csa6G499220(Csa6G499220),Csa3G828430(Csa3G828430),Csa4G638320(Csa4G638320),Csa1G042460(Csa1G042460),Csa6G421630(Csa6G421630),Csa1G012100(Csa1G012100),Csa1G532370(Csa1G532370)…	-	1.74957	0.00125396	0.0236772
GO:0006560	proline metabolic process	biological_process	8	8	0	2516	14	18408	Csa6G139160(Csa6G139160),Csa5G643300(Csa5G643300),Csa7G446830(Csa7G446830),Csa3G483760(Csa3G483760),Csa1G044880(Csa1G044880),Csa3G778290(Csa3G778290),Csa1G045490(Csa1G045490),Csa3G778280(Csa3G778280),	-	4.18079	0.00175334	0.0328478
GO:0071456	cellular response to hypoxia	biological_process	13	13	0	2516	33	18408	Csa4G007620(Csa4G007620),Csa6G125250(Csa6G125250),Csa2G293350(Csa2G293350),Csa7G419550(Csa7G419550),Csa1G597790(Csa1G597790),Csa2G351640(Csa2G351640),Csa7G419540(Csa7G419540),Csa5G262770(Csa5G262770),Csa6G491710(Csa6G491710),Csa2G360560(Csa2G360560),Csa7G419560(Csa7G419560),Csa2G000390(Csa2G000390),Csa1G423060(Csa1G423060),	-	2.88221	0.00185548	0.0342264
GO:0031669	cellular response to nutrient levels	biological_process	59	59	0	2516	273	18408	Csa3G829270(Csa3G829270),Csa7G413890(Csa7G413890),Csa1G008530(Csa1G008530),Csa6G151640(Csa6G151640),Csa5G606370(Csa5G606370),Csa2G010160(Csa2G010160),Csa7G189190(Csa7G189190),Csa5G178700(Csa5G178700),Csa5G637680(Csa5G637680),Csa3G904070(Csa3G904070),Csa4G306850(Csa4G306850),Csa4G012390(Csa4G012390),Csa2G377910(Csa2G377910),Csa1G046110(Csa1G046110),Csa2G363020(Csa2G363020),Csa1G062890(Csa1G062890)…	-	1.58119	0.00188684	0.0345392
GO:0009267	cellular response to starvation	biological_process	56	56	0	2516	258	18408	Csa2G420470(Csa2G420470),Csa3G164470(Csa3G164470),Csa5G199270(Csa5G199270),Csa6G525440(Csa6G525440),Csa3G567330(Csa3G567330),Csa3G825050(Csa3G825050),Csa7G044250(Csa7G044250),Csa4G159320(Csa4G159320),Csa5G606390(Csa5G606390),Csa6G183190(Csa6G183190),Csa3G304140(Csa3G304140),Csa3G535090(Csa3G535090),Csa6G516520(Csa6G516520),Csa3G778430(Csa3G778430),Csa6G513540(Csa6G513540),Csa5G571510(Csa5G571510)…	-	1.58805	0.00223684	0.0400294
GO:0046274	lignin catabolic process	biological_process	5	5	0	2516	6	18408	Csa6G445740(Csa6G445740),Csa6G445760(Csa6G445760),Csa6G445750(Csa6G445750),Csa6G445770(Csa6G445770),Csa6G147460(Csa6G147460),	-	6.09698	0.00292078	0.0511244
GO:0046244	salicylic acid catabolic process	biological_process	5	5	0	2516	6	18408	Csa6G147460(Csa6G147460),Csa6G445750(Csa6G445750),Csa6G445770(Csa6G445770),Csa6G445740(Csa6G445740),Csa6G445760(Csa6G445760),	-	6.09698	0.00292078	0.0511244
GO:0006551	leucine metabolic process	biological_process	6	6	0	2516	9	18408	Csa7G073600(Csa7G073600),Csa3G363180(Csa3G363180),Csa3G823050(Csa3G823050),Csa3G135650(Csa3G135650),Csa3G173020(Csa3G173020),Csa7G387180(Csa7G387180),	-	4.87758	0.00308305	0.0531882
GO:0006721	terpenoid metabolic process	biological_process	67	67	0	2516	327	18408	Csa1G328400(Csa1G328400),Csa4G269130(Csa4G269130),Csa7G407700(Csa7G407700),Csa6G426970(Csa6G426970),Csa6G405950(Csa6G405950),Csa5G622780(Csa5G622780),Csa1G173130(Csa1G173130),Csa1G044880(Csa1G044880),Csa4G639200(Csa4G639200),Csa3G178550(Csa3G178550),Csa7G239640(Csa7G239640),Csa3G280950(Csa3G280950),Csa6G149370(Csa6G149370),Csa4G618500(Csa4G618500),Csa5G609650(Csa5G609650),Csa7G434970(Csa7G434970)…	-	1.49907	0.00314407	0.0534715
GO:0051179	localization	biological_process	475	475	0	2516	3002	18408	Csa2G009330(Csa2G009330),Csa1G046300(Csa1G046300),Csa3G133920(Csa3G133920),Csa4G496760(Csa4G496760),Csa7G447700(Csa7G447700),Csa1G047430(Csa1G047430),Csa2G363570(Csa2G363570),Csa6G518350(Csa6G518350),Csa3G820510(Csa3G820510),Csa3G151480(Csa3G151480),Csa3G588520(Csa3G588520),Csa3G149300(Csa3G149300),Csa5G182120(Csa5G182120),Csa4G306850(Csa4G306850),Csa3G000690(Csa3G000690),Csa5G636530(Csa5G636530)…	-	1.15765	0.0033083	0.0558684
GO:0009816	defense response to bacterium, incompatible interaction	biological_process	17	17	0	2516	54	18408	Csa4G496760(Csa4G496760),Csa2G023940(Csa2G023940),Csa2G028460(Csa2G028460),Csa5G623920(Csa5G623920),Csa1G065930(Csa1G065930),Csa2G028500(Csa2G028500),Csa2G024440(Csa2G024440),Csa2G028480(Csa2G028480),Csa2G010160(Csa2G010160),Csa2G023900(Csa2G023900),Csa2G023850(Csa2G023850),Csa2G026940(Csa2G026940),Csa5G155450(Csa5G155450),Csa1G132160(Csa1G132160),Csa6G010030(Csa6G010030),Csa2G023880(Csa2G023880)…	-	2.3033	0.00361977	0.0594536
GO:0042594	response to starvation	biological_process	56	56	0	2516	265	18408	Csa3G535090(Csa3G535090),Csa6G516520(Csa6G516520),Csa3G304140(Csa3G304140),Csa3G825050(Csa3G825050),Csa3G567330(Csa3G567330),Csa6G183190(Csa6G183190),Csa5G606390(Csa5G606390),Csa7G044250(Csa7G044250),Csa4G159320(Csa4G159320),Csa6G525440(Csa6G525440),Csa5G199270(Csa5G199270),Csa3G164470(Csa3G164470),Csa2G420470(Csa2G420470),Csa5G623920(Csa5G623920),Csa6G406010(Csa6G406010),Csa6G395130(Csa6G395130)…	-	1.5461	0.0037587	0.0613154
GO:0010583	response to cyclopentenone	biological_process	36	36	0	2516	152	18408	Csa4G303170(Csa4G303170),Csa3G151480(Csa3G151480),Csa3G198490(Csa3G198490),Csa5G179760(Csa5G179760),Csa6G091830(Csa6G091830),Csa3G706170(Csa3G706170),Csa4G050270(Csa4G050270),Csa2G074190(Csa2G074190),Csa6G513540(Csa6G513540),Csa6G401340(Csa6G401340),Csa1G009600(Csa1G009600),Csa6G446470(Csa6G446470),Csa1G537480(Csa1G537480),Csa7G045570(Csa7G045570),Csa5G643300(Csa5G643300),Csa6G517310(Csa6G517310)…	-	1.73283	0.00383855	0.0621948
GO:0006629	lipid metabolic process	biological_process	227	227	0	2516	1348	18408	Csa4G551640(Csa4G551640),Csa3G178550(Csa3G178550),Csa2G000370(Csa2G000370),Csa3G731060(Csa3G731060),Csa2G000070(Csa2G000070),Csa5G622780(Csa5G622780),Csa5G072680(Csa5G072680),Csa4G025130(Csa4G025130),Csa3G144140(Csa3G144140),Csa7G407700(Csa7G407700),Csa1G328400(Csa1G328400),Csa4G269130(Csa4G269130),Csa5G218770(Csa5G218770),Csa4G639200(Csa4G639200),Csa1G173130(Csa1G173130),Csa2G375190(Csa2G375190)…	-	1.23206	0.00405537	0.0652669
GO:0006552	leucine catabolic process	biological_process	4	4	0	2516	4	18408	Csa3G173020(Csa3G173020),Csa7G387180(Csa7G387180),Csa3G135650(Csa3G135650),Csa7G073600(Csa7G073600),	-	7.31638	0.00416143	0.0665274
GO:0009416	response to light stimulus	biological_process	198	198	0	2516	1161	18408	Csa4G628850(Csa4G628850),Csa4G639070(Csa4G639070),Csa3G078260(Csa3G078260),Csa2G433350(Csa2G433350),Csa3G178550(Csa3G178550),Csa4G064120(Csa4G064120),Csa2G270210(Csa2G270210),Csa1G145980(Csa1G145980),Csa7G072740(Csa7G072740),Csa3G144140(Csa3G144140),Csa1G328400(Csa1G328400),Csa4G011820(Csa4G011820),Csa5G636530(Csa5G636530),Csa6G185330(Csa6G185330),Csa3G147740(Csa3G147740),Csa4G296190(Csa4G296190)…	-	1.24775	0.0044662	0.0699997
GO:0010224	response to UV-B	biological_process	25	25	0	2516	95	18408	Csa3G651820(Csa3G651820),Csa7G011820(Csa7G011820),Csa2G441240(Csa2G441240),Csa2G369140(Csa2G369140),Csa2G423560(Csa2G423560),Csa3G145780(Csa3G145780),Csa6G109740(Csa6G109740),Csa2G433350(Csa2G433350),Csa5G221960(Csa5G221960),Csa6G495810(Csa6G495810),Csa6G445760(Csa6G445760),Csa3G889870(Csa3G889870),Csa1G479630(Csa1G479630),Csa6G445750(Csa6G445750),Csa6G445770(Csa6G445770),Csa6G185330(Csa6G185330)…	-	1.92536	0.00453145	0.0705612
GO:0072593	reactive oxygen species metabolic process	biological_process	70	70	0	2516	351	18408	Csa3G164500(Csa3G164500),Csa3G730800(Csa3G730800),Csa2G013250(Csa2G013250),Csa2G293350(Csa2G293350),Csa6G318710(Csa6G318710),Csa1G045490(Csa1G045490),Csa4G638320(Csa4G638320),Csa5G623920(Csa5G623920),Csa1G011510(Csa1G011510),Csa3G778970(Csa3G778970),Csa1G479630(Csa1G479630),Csa1G613540(Csa1G613540),Csa4G050170(Csa4G050170),Csa1G573600(Csa1G573600),Csa6G421630(Csa6G421630),Csa1G012100(Csa1G012100)…	-	1.45911	0.00462198	0.0715065
GO:0006984	ER-nucleus signaling pathway	biological_process	8	8	0	2516	17	18408	Csa6G517310(Csa6G517310),Csa4G664530(Csa4G664530),Csa1G024230(Csa1G024230),Csa3G912950(Csa3G912950),Csa1G042520(Csa1G042520),Csa6G524050(Csa6G524050),Csa6G490870(Csa6G490870),Csa1G042480(Csa1G042480),	-	3.443	0.00479072	0.073642
GO:0009819	drought recovery	biological_process	5	5	0	2516	7	18408	Csa6G445740(Csa6G445740),Csa6G445770(Csa6G445770),Csa6G147460(Csa6G147460),Csa6G445760(Csa6G445760),Csa6G445750(Csa6G445750),	-	5.22598	0.0048737	0.0744403
GO:0006812	cation transport	biological_process	137	137	0	2516	775	18408	Csa7G432480(Csa7G432480),Csa5G197090(Csa5G197090),Csa2G263850(Csa2G263850),Csa2G163170(Csa2G163170),Csa3G760520(Csa3G760520),Csa3G912380(Csa3G912380),Csa1G324370(Csa1G324370),Csa5G609650(Csa5G609650),Csa3G142960(Csa3G142960),Csa1G604100(Csa1G604100),Csa3G483760(Csa3G483760),Csa4G645920(Csa4G645920),Csa3G734170(Csa3G734170),Csa4G001820(Csa4G001820),Csa3G859710(Csa3G859710),Csa5G139300(Csa5G139300)…	-	1.29335	0.00614324	0.0920718
GO:0009687	abscisic acid metabolic process	biological_process	15	15	0	2516	48	18408	Csa3G778280(Csa3G778280),Csa3G812760(Csa3G812760),Csa4G269130(Csa4G269130),Csa7G031580(Csa7G031580),Csa6G045160(Csa6G045160),Csa3G778290(Csa3G778290),Csa7G392410(Csa7G392410),Csa1G044880(Csa1G044880),Csa4G056600(Csa4G056600),Csa4G618500(Csa4G618500),Csa2G160620(Csa2G160620),Csa3G280950(Csa3G280950),Csa6G113550(Csa6G113550),Csa4G064690(Csa4G064690),Csa5G413260(Csa5G413260),	-	2.28637	0.00632964	0.0942762
GO:0006032	chitin catabolic process	biological_process	6	6	0	2516	11	18408	Csa5G139730(Csa5G139730),Csa1G267220(Csa1G267220),Csa5G139760(Csa5G139760),Csa1G267240(Csa1G267240),Csa5G139770(Csa5G139770),Csa1G267230(Csa1G267230),	-	3.99075	0.0068979	0.100861
GO:0010117	photoprotection	biological_process	5	5	0	2516	8	18408	Csa7G071440(Csa7G071440),Csa2G354820(Csa2G354820),Csa3G145780(Csa3G145780),Csa3G280950(Csa3G280950),Csa4G642460(Csa4G642460),	-	4.57273	0.0076656	0.110736
GO:2000033	regulation of seed dormancy process	biological_process	5	5	0	2516	8	18408	Csa1G524760(Csa1G524760),Csa7G407700(Csa7G407700),Csa1G586820(Csa1G586820),Csa6G008720(Csa6G008720),Csa1G408720(Csa1G408720),	-	4.57273	0.0076656	0.110736
GO:0009314	response to radiation	biological_process	204	204	0	2516	1224	18408	Csa3G901020(Csa3G901020),Csa3G710870(Csa3G710870),Csa7G232590(Csa7G232590),Csa1G265130(Csa1G265130),Csa7G068600(Csa7G068600),Csa1G574860(Csa1G574860),Csa6G147460(Csa6G147460),Csa6G518360(Csa6G518360),Csa1G145960(Csa1G145960),Csa2G048330(Csa2G048330),Csa1G423210(Csa1G423210),Csa4G214830(Csa4G214830),Csa1G039100(Csa1G039100),Csa1G642540(Csa1G642540),Csa3G822450(Csa3G822450),Csa1G071280(Csa1G071280)…	-	1.2194	0.00932525	0.131541
GO:0009063	cellular amino acid catabolic process	biological_process	33	33	0	2516	145	18408	Csa4G088750(Csa4G088750),Csa2G059830(Csa2G059830),Csa3G135650(Csa3G135650),Csa7G343850(Csa7G343850),Csa7G387180(Csa7G387180),Csa5G609650(Csa5G609650),Csa1G045490(Csa1G045490),Csa4G286980(Csa4G286980),Csa7G075590(Csa7G075590),Csa7G448000(Csa7G448000),Csa5G643300(Csa5G643300),Csa1G420340(Csa1G420340),Csa2G360780(Csa2G360780),Csa7G343870(Csa7G343870),Csa5G630800(Csa5G630800),Csa4G286960(Csa4G286960)…	-	1.66511	0.00933384	0.130892
GO:0006561	proline biosynthetic process	biological_process	6	6	0	2516	12	18408	Csa6G139160(Csa6G139160),Csa7G446830(Csa7G446830),Csa1G044880(Csa1G044880),Csa3G483760(Csa3G483760),Csa3G778290(Csa3G778290),Csa3G778280(Csa3G778280),	-	3.65819	0.00979862	0.136611
GO:0031408	oxylipin biosynthetic process	biological_process	14	14	0	2516	46	18408	Csa7G075590(Csa7G075590),Csa4G286950(Csa4G286950),Csa4G286960(Csa4G286960),Csa4G286980(Csa4G286980),Csa4G287530(Csa4G287530),Csa2G293350(Csa2G293350),Csa7G075600(Csa7G075600),Csa5G609650(Csa5G609650),Csa5G630800(Csa5G630800),Csa1G420340(Csa1G420340),Csa2G360780(Csa2G360780),Csa4G287540(Csa4G287540),Csa2G059830(Csa2G059830),Csa2G360560(Csa2G360560),	-	2.22672	0.00990925	0.137355
GO:0031407	oxylipin metabolic process	biological_process	14	14	0	2516	46	18408	Csa4G286980(Csa4G286980),Csa7G075590(Csa7G075590),Csa5G609650(Csa5G609650),Csa7G075600(Csa7G075600),Csa2G293350(Csa2G293350),Csa4G287530(Csa4G287530),Csa5G630800(Csa5G630800),Csa4G286960(Csa4G286960),Csa4G286950(Csa4G286950),Csa4G287540(Csa4G287540),Csa2G059830(Csa2G059830),Csa2G360560(Csa2G360560),Csa1G420340(Csa1G420340),Csa2G360780(Csa2G360780),	-	2.22672	0.00990925	0.137355
GO:0080024	indolebutyric acid metabolic process	biological_process	5	5	0	2516	9	18408	Csa6G366250(Csa6G366250),Csa3G635870(Csa3G635870),Csa6G425150(Csa6G425150),Csa7G051380(Csa7G051380),Csa2G021690(Csa2G021690),	-	4.06465	0.0114863	0.157396
GO:0042754	negative regulation of circadian rhythm	biological_process	4	4	0	2516	6	18408	Csa3G716370(Csa3G716370),Csa3G715370(Csa3G715370),Csa3G717370(Csa3G717370),Csa3G716870(Csa3G716870),	-	4.87758	0.0123948	0.167925
GO:0016236	macroautophagy	biological_process	4	4	0	2516	6	18408	Csa3G017260(Csa3G017260),Csa1G062890(Csa1G062890),Csa3G913980(Csa3G913980),Csa2G036700(Csa2G036700),	-	4.87758	0.0123948	0.167925
GO:0015802	basic amino acid transport	biological_process	13	13	0	2516	43	18408	Csa1G039020(Csa1G039020),Csa7G446830(Csa7G446830),Csa3G782680(Csa3G782680),Csa2G163170(Csa2G163170),Csa1G012100(Csa1G012100),Csa2G030090(Csa2G030090),Csa1G569470(Csa1G569470),Csa4G361780(Csa4G361780),Csa6G495680(Csa6G495680),Csa3G589590(Csa3G589590),Csa1G047430(Csa1G047430),Csa6G008070(Csa6G008070),Csa3G483760(Csa3G483760),	-	2.21193	0.0131615	0.172466
GO:0019216	regulation of lipid metabolic process	biological_process	18	18	0	2516	68	18408	Csa2G360780(Csa2G360780),Csa1G420340(Csa1G420340),Csa2G359970(Csa2G359970),Csa3G778290(Csa3G778290),Csa1G044880(Csa1G044880),Csa4G286950(Csa4G286950),Csa4G286960(Csa4G286960),Csa7G075590(Csa7G075590),Csa5G630800(Csa5G630800),Csa5G609650(Csa5G609650),Csa4G287540(Csa4G287540),Csa7G431330(Csa7G431330),Csa2G059830(Csa2G059830),Csa3G812760(Csa3G812760),Csa3G778280(Csa3G778280),Csa4G286980(Csa4G286980)…	-	1.93669	0.0137553	0.178299
GO:0009807	lignan biosynthetic process	biological_process	8	8	0	2516	21	18408	Csa2G264060(Csa2G264060),Csa4G050240(Csa4G050240),Csa4G050250(Csa4G050250),Csa4G280630(Csa4G280630),Csa4G280650(Csa4G280650),Csa4G280620(Csa4G280620),Csa3G636990(Csa3G636990),Csa1G073640(Csa1G073640),	-	2.78719	0.0140539	0.18119
GO:0016042	lipid catabolic process	biological_process	50	50	0	2516	249	18408	Csa7G343330(Csa7G343330),Csa2G129150(Csa2G129150),Csa6G319770(Csa6G319770),Csa4G331080(Csa4G331080),Csa6G425150(Csa6G425150),Csa4G075200(Csa4G075200),Csa5G151540(Csa5G151540),Csa7G428120(Csa7G428120),Csa3G781610(Csa3G781610),Csa6G022390(Csa6G022390),Csa4G088750(Csa4G088750),Csa3G133140(Csa3G133140),Csa3G124880(Csa3G124880),Csa3G607640(Csa3G607640),Csa7G432280(Csa7G432280),Csa2G000070(Csa2G000070)…	-	1.46915	0.014065	0.180363
GO:0043900	regulation of multi-organism process	biological_process	33	33	0	2516	150	18408	Csa1G039030(Csa1G039030),Csa1G076610(Csa1G076610),Csa3G710870(Csa3G710870),Csa2G302260(Csa2G302260),Csa3G782680(Csa3G782680),Csa7G328830(Csa7G328830),Csa1G039020(Csa1G039020),Csa7G075600(Csa7G075600),Csa6G421640(Csa6G421640),Csa6G384060(Csa6G384060),Csa3G727990(Csa3G727990),Csa1G660200(Csa1G660200),Csa3G874380(Csa3G874380),Csa4G496760(Csa4G496760),Csa3G011620(Csa3G011620),Csa2G360780(Csa2G360780)…	-	1.6096	0.0143909	0.183561
GO:0006914	autophagy	biological_process	16	16	0	2516	59	18408	Csa6G150560(Csa6G150560),Csa1G025960(Csa1G025960),Csa4G303110(Csa4G303110),Csa2G418350(Csa2G418350),Csa6G109660(Csa6G109660),Csa3G047820(Csa3G047820),Csa3G122320(Csa3G122320),Csa5G161950(Csa5G161950),Csa3G913980(Csa3G913980),Csa3G017260(Csa3G017260),Csa3G730800(Csa3G730800),Csa2G036700(Csa2G036700),Csa1G062890(Csa1G062890),Csa6G513730(Csa6G513730),Csa1G448970(Csa1G448970),Csa7G419640(Csa7G419640),	-	1.9841	0.0160047	0.203065
GO:0006826	iron ion transport	biological_process	23	23	0	2516	96	18408	Csa3G702630(Csa3G702630),Csa7G044250(Csa7G044250),Csa6G406010(Csa6G406010),Csa4G645920(Csa4G645920),Csa6G312040(Csa6G312040),Csa4G001820(Csa4G001820),Csa6G516520(Csa6G516520),Csa4G306850(Csa4G306850),Csa3G778430(Csa3G778430),Csa2G263850(Csa2G263850),Csa1G547510(Csa1G547510),Csa5G178700(Csa5G178700),Csa5G146190(Csa5G146190),Csa3G904070(Csa3G904070),Csa2G420470(Csa2G420470),Csa1G046110(Csa1G046110)…	-	1.75288	0.0166247	0.207635
GO:0044242	cellular lipid catabolic process	biological_process	48	48	0	2516	240	18408	Csa6G448710(Csa6G448710),Csa2G415540(Csa2G415540),Csa3G588470(Csa3G588470),Csa1G629790(Csa1G629790),Csa5G220910(Csa5G220910),Csa4G639790(Csa4G639790),Csa5G512900(Csa5G512900),Csa3G149320(Csa3G149320),Csa4G303170(Csa4G303170),Csa7G428120(Csa7G428120),Csa4G004970(Csa4G004970),Csa4G331080(Csa4G331080),Csa3G829270(Csa3G829270),Csa1G574250(Csa1G574250),Csa4G088750(Csa4G088750),Csa6G169340(Csa6G169340)…	-	1.46328	0.0170063	0.210211
GO:0000303	response to superoxide	biological_process	12	12	0	2516	40	18408	Csa7G073570(Csa7G073570),Csa5G637160(Csa5G637160),Csa2G357210(Csa2G357210),Csa3G824990(Csa3G824990),Csa1G573600(Csa1G573600),Csa7G448900(Csa7G448900),Csa7G391240(Csa7G391240),Csa5G585950(Csa5G585950),Csa3G119850(Csa3G119850),Csa2G074190(Csa2G074190),Csa6G426360(Csa6G426360),Csa2G013250(Csa2G013250),	-	2.19491	0.0175173	0.215418
GO:0016114	terpenoid biosynthetic process	biological_process	55	55	0	2516	283	18408	Csa4G287540(Csa4G287540),Csa5G609650(Csa5G609650),Csa4G269130(Csa4G269130),Csa7G434970(Csa7G434970),Csa3G280950(Csa3G280950),Csa7G239640(Csa7G239640),Csa3G178550(Csa3G178550),Csa1G173130(Csa1G173130),Csa1G044880(Csa1G044880),Csa6G405950(Csa6G405950),Csa5G622780(Csa5G622780),Csa7G407700(Csa7G407700),Csa1G328400(Csa1G328400),Csa6G426970(Csa6G426970),Csa3G822440(Csa3G822440),Csa6G425760(Csa6G425760)…	-	1.42191	0.0178077	0.217871
GO:0046202	cyanide biosynthetic process	biological_process	4	4	0	2516	7	18408	Csa2G050000(Csa2G050000),Csa2G057070(Csa2G057070),Csa2G049980(Csa2G049980),Csa2G055050(Csa2G055050),	-	4.18079	0.019162	0.232073
GO:0035264	multicellular organism growth	biological_process	4	4	0	2516	7	18408	Csa3G680620(Csa3G680620),Csa4G642460(Csa4G642460),Csa2G354820(Csa2G354820),Csa7G071440(Csa7G071440),	-	4.18079	0.019162	0.232073
GO:0006631	fatty acid metabolic process	biological_process	80	80	0	2516	440	18408	Csa2G293350(Csa2G293350),Csa3G133140(Csa3G133140),Csa4G286980(Csa4G286980),Csa7G428120(Csa7G428120),Csa2G003610(Csa2G003610),Csa1G002660(Csa1G002660),Csa4G358630(Csa4G358630),Csa7G432280(Csa7G432280),Csa2G000070(Csa2G000070),Csa3G124880(Csa3G124880),Csa2G129150(Csa2G129150),Csa4G331080(Csa4G331080),Csa4G088750(Csa4G088750),Csa4G006150(Csa4G006150),Csa7G451340(Csa7G451340),Csa6G007970(Csa6G007970)…	-	1.33025	0.0196525	0.227665
GO:0009744	response to sucrose	biological_process	38	38	0	2516	184	18408	Csa3G446120(Csa3G446120),Csa1G181360(Csa1G181360),Csa3G878760(Csa3G878760),Csa2G352930(Csa2G352930),Csa4G088750(Csa4G088750),Csa6G311520(Csa6G311520),Csa6G395130(Csa6G395130),Csa6G495760(Csa6G495760),Csa5G221960(Csa5G221960),Csa5G602180(Csa5G602180),Csa7G387180(Csa7G387180),Csa5G609650(Csa5G609650),Csa2G237750(Csa2G237750),Csa4G361820(Csa4G361820),Csa6G538660(Csa6G538660),Csa5G218770(Csa5G218770)…	-	1.51099	0.0213121	0.243364
GO:0009062	fatty acid catabolic process	biological_process	42	42	0	2516	209	18408	Csa3G731060(Csa3G731060),Csa7G343330(Csa7G343330),Csa2G129150(Csa2G129150),Csa6G133760(Csa6G133760),Csa4G028450(Csa4G028450),Csa2G000070(Csa2G000070),Csa6G319770(Csa6G319770),Csa3G178550(Csa3G178550),Csa4G331080(Csa4G331080),Csa6G094720(Csa6G094720),Csa6G425150(Csa6G425150),Csa3G781610(Csa3G781610),Csa3G781590(Csa3G781590),Csa2G375190(Csa2G375190),Csa5G151540(Csa5G151540),Csa3G094510(Csa3G094510)…	-	1.47028	0.0233114	0.263683
GO:0016104	triterpenoid biosynthetic process	biological_process	11	11	0	2516	37	18408	Csa1G173130(Csa1G173130),Csa3G689270(Csa3G689270),Csa6G117710(Csa6G117710),Csa1G574250(Csa1G574250),Csa5G478610(Csa5G478610),Csa3G627730(Csa3G627730),Csa1G025810(Csa1G025810),Csa3G119260(Csa3G119260),Csa7G029390(Csa7G029390),Csa5G622780(Csa5G622780),Csa6G405950(Csa6G405950),	-	2.17514	0.0233699	0.263103
GO:2000034	regulation of seed maturation	biological_process	6	6	0	2516	15	18408	Csa7G407700(Csa7G407700),Csa1G586820(Csa1G586820),Csa1G524760(Csa1G524760),Csa7G378570(Csa7G378570),Csa6G008720(Csa6G008720),Csa1G408720(Csa1G408720),	-	2.92655	0.0239893	0.267564
GO:0015996	chlorophyll catabolic process	biological_process	19	19	0	2516	78	18408	Csa7G420790(Csa7G420790),Csa7G448900(Csa7G448900),Csa1G181430(Csa1G181430),Csa3G002400(Csa3G002400),Csa6G511740(Csa6G511740),Csa4G642370(Csa4G642370),Csa1G250130(Csa1G250130),Csa5G630820(Csa5G630820),Csa7G066830(Csa7G066830),Csa7G419630(Csa7G419630),Csa5G604260(Csa5G604260),Csa4G088750(Csa4G088750),Csa4G048030(Csa4G048030),Csa4G641600(Csa4G641600),Csa6G500600(Csa6G500600),Csa3G135650(Csa3G135650)…	-	1.78219	0.0242105	0.268782
GO:0009718	anthocyanin-containing compound biosynthetic process	biological_process	14	14	0	2516	52	18408	Csa6G007450(Csa6G007450),Csa5G639480(Csa5G639480),Csa3G825050(Csa3G825050),Csa5G605140(Csa5G605140),Csa6G109730(Csa6G109730),Csa3G253490(Csa3G253490),Csa3G651820(Csa3G651820),Csa6G109740(Csa6G109740),Csa2G433350(Csa2G433350),Csa3G002860(Csa3G002860),Csa5G221960(Csa5G221960),Csa6G139160(Csa6G139160),Csa3G145780(Csa3G145780),Csa1G181360(Csa1G181360),	-	1.96979	0.0243222	0.268777
GO:0052542	defense response by callose deposition	biological_process	14	14	0	2516	52	18408	Csa1G574960(Csa1G574960),Csa3G168410(Csa3G168410),Csa5G590080(Csa5G590080),Csa7G071520(Csa7G071520),Csa6G522700(Csa6G522700),Csa6G151640(Csa6G151640),Csa5G517130(Csa5G517130),Csa2G237750(Csa2G237750),Csa1G085890(Csa1G085890),Csa6G520370(Csa6G520370),Csa4G050170(Csa4G050170),Csa2G351800(Csa2G351800),Csa1G011510(Csa1G011510),Csa7G073380(Csa7G073380),	-	1.96979	0.0243222	0.268777
GO:0019395	fatty acid oxidation	biological_process	36	36	0	2516	175	18408	Csa4G639790(Csa4G639790),Csa5G220910(Csa5G220910),Csa3G133140(Csa3G133140),Csa5G512900(Csa5G512900),Csa4G303170(Csa4G303170),Csa3G149320(Csa3G149320),Csa2G129150(Csa2G129150),Csa1G002660(Csa1G002660),Csa2G003610(Csa2G003610),Csa4G358630(Csa4G358630),Csa7G432280(Csa7G432280),Csa2G415540(Csa2G415540),Csa7G451340(Csa7G451340),Csa6G448710(Csa6G448710),Csa4G088750(Csa4G088750),Csa3G588470(Csa3G588470)…	-	1.50508	0.0259529	0.284179
GO:0016036	cellular response to phosphate starvation	biological_process	25	25	0	2516	112	18408	Csa5G606390(Csa5G606390),Csa4G159320(Csa4G159320),Csa3G567330(Csa3G567330),Csa3G825050(Csa3G825050),Csa2G377910(Csa2G377910),Csa1G597020(Csa1G597020),Csa4G012390(Csa4G012390),Csa7G378490(Csa7G378490),Csa3G535090(Csa3G535090),Csa5G471600(Csa5G471600),Csa6G500600(Csa6G500600),Csa2G360580(Csa2G360580),Csa5G637680(Csa5G637680),Csa5G571510(Csa5G571510),Csa6G212860(Csa6G212860),Csa4G001850(Csa4G001850)…	-	1.63312	0.0268332	0.292482
GO:0000305	response to oxygen radical	biological_process	12	12	0	2516	43	18408	Csa3G119850(Csa3G119850),Csa7G448900(Csa7G448900),Csa1G573600(Csa1G573600),Csa2G013250(Csa2G013250),Csa2G074190(Csa2G074190),Csa6G426360(Csa6G426360),Csa7G391240(Csa7G391240),Csa5G585950(Csa5G585950),Csa3G824990(Csa3G824990),Csa7G073570(Csa7G073570),Csa2G357210(Csa2G357210),Csa5G637160(Csa5G637160),	-	2.04178	0.0279612	0.303398
GO:0016045	detection of bacterium	biological_process	4	4	0	2516	8	18408	Csa6G522700(Csa6G522700),Csa2G403160(Csa2G403160),Csa3G710870(Csa3G710870),Csa2G382650(Csa2G382650),	-	3.65819	0.0280922	0.303446
GO:0009864	induced systemic resistance, jasmonic acid mediated signaling pathway	biological_process	4	4	0	2516	8	18408	Csa6G518290(Csa6G518290),Csa6G518040(Csa6G518040),Csa4G630010(Csa4G630010),Csa3G727990(Csa3G727990),	-	3.65819	0.0280922	0.303446
GO:0006468	protein phosphorylation	biological_process	119	119	0	2516	701	18408	Csa2G010160(Csa2G010160),Csa2G403160(Csa2G403160),Csa3G844910(Csa3G844910),Csa4G496760(Csa4G496760),Csa3G912950(Csa3G912950),Csa2G354960(Csa2G354960),Csa1G470440(Csa1G470440),Csa7G075590(Csa7G075590),Csa1G042460(Csa1G042460),Csa3G785400(Csa3G785400),Csa1G605740(Csa1G605740),Csa2G404770(Csa2G404770),Csa1G071240(Csa1G071240),Csa6G499220(Csa6G499220),Csa7G022420(Csa7G022420),Csa5G576760(Csa5G576760)…	-	1.24201	0.0292017	0.305789
GO:0009688	abscisic acid biosynthetic process	biological_process	11	11	0	2516	39	18408	Csa6G045160(Csa6G045160),Csa4G269130(Csa4G269130),Csa3G778280(Csa3G778280),Csa3G812760(Csa3G812760),Csa5G413260(Csa5G413260),Csa3G280950(Csa3G280950),Csa2G160620(Csa2G160620),Csa4G064690(Csa4G064690),Csa1G044880(Csa1G044880),Csa3G778290(Csa3G778290),Csa7G392410(Csa7G392410),	-	2.06359	0.0320786	0.324575
GO:0006635	fatty acid beta-oxidation	biological_process	34	34	0	2516	167	18408	Csa7G343330(Csa7G343330),Csa3G731060(Csa3G731060),Csa6G133760(Csa6G133760),Csa2G129150(Csa2G129150),Csa4G028450(Csa4G028450),Csa6G319770(Csa6G319770),Csa4G331080(Csa4G331080),Csa6G094720(Csa6G094720),Csa6G425150(Csa6G425150),Csa2G375190(Csa2G375190),Csa3G781590(Csa3G781590),Csa3G781610(Csa3G781610),Csa5G151540(Csa5G151540),Csa3G094510(Csa3G094510),Csa6G022390(Csa6G022390),Csa3G588470(Csa3G588470)…	-	1.48956	0.0339555	0.342123
GO:0009409	response to cold	biological_process	97	97	0	2516	563	18408	Csa1G574860(Csa1G574860),Csa5G396020(Csa5G396020),Csa5G583360(Csa5G583360),Csa2G000370(Csa2G000370),Csa1G699550(Csa1G699550),Csa1G423210(Csa1G423210),Csa3G727990(Csa3G727990),Csa4G641590(Csa4G641590),Csa7G336540(Csa7G336540),Csa2G409500(Csa2G409500),Csa4G045040(Csa4G045040),Csa2G205940(Csa2G205940),Csa6G358710(Csa6G358710),Csa5G623680(Csa5G623680),Csa4G287530(Csa4G287530),Csa3G716370(Csa3G716370)…	-	1.26055	0.0352781	0.352487
GO:0048519	negative regulation of biological process	biological_process	184	184	0	2516	1139	18408	Csa1G408720(Csa1G408720),Csa5G586030(Csa5G586030),Csa4G642460(Csa4G642460),Csa3G716370(Csa3G716370),Csa2G377990(Csa2G377990),Csa1G524760(Csa1G524760),Csa7G373530(Csa7G373530),Csa2G030090(Csa2G030090),Csa2G354040(Csa2G354040),Csa2G360580(Csa2G360580),Csa5G571510(Csa5G571510),Csa6G417890(Csa6G417890),Csa6G008070(Csa6G008070),Csa5G514500(Csa5G514500),Csa2G237750(Csa2G237750),Csa2G285340(Csa2G285340)…	-	1.18193	0.0355482	0.353712
GO:0015696	ammonium transport	biological_process	12	12	0	2516	45	18408	Csa2G030090(Csa2G030090),Csa2G163170(Csa2G163170),Csa1G012100(Csa1G012100),Csa3G782680(Csa3G782680),Csa1G039020(Csa1G039020),Csa6G495680(Csa6G495680),Csa6G008070(Csa6G008070),Csa2G079120(Csa2G079120),Csa4G361780(Csa4G361780),Csa1G047430(Csa1G047430),Csa3G589590(Csa3G589590),Csa1G569470(Csa1G569470),	-	1.95103	0.0372065	0.367165
GO:0010030	positive regulation of seed germination	biological_process	6	6	0	2516	17	18408	Csa2G000370(Csa2G000370),Csa3G145780(Csa3G145780),Csa1G071830(Csa1G071830),Csa1G524760(Csa1G524760),Csa5G154230(Csa5G154230),Csa6G008720(Csa6G008720),	-	2.58225	0.0392857	0.381406
GO:0055062	phosphate ion homeostasis	biological_process	4	4	0	2516	9	18408	Csa4G309180(Csa4G309180),Csa5G172890(Csa5G172890),Csa4G011780(Csa4G011780),Csa1G264580(Csa1G264580),	-	3.25172	0.0394402	0.37983
GO:0010112	regulation of systemic acquired resistance	biological_process	4	4	0	2516	9	18408	Csa6G384060(Csa6G384060),Csa1G039030(Csa1G039030),Csa1G076610(Csa1G076610),Csa1G042460(Csa1G042460),	-	3.25172	0.0394402	0.37983
GO:0019499	cyanide metabolic process	biological_process	4	4	0	2516	9	18408	Csa2G050000(Csa2G050000),Csa2G055050(Csa2G055050),Csa2G057070(Csa2G057070),Csa2G049980(Csa2G049980),	-	3.25172	0.0394402	0.37983
GO:0010120	camalexin biosynthetic process	biological_process	4	4	0	2516	9	18408	Csa1G479630(Csa1G479630),Csa3G730800(Csa3G730800),Csa6G139160(Csa6G139160),Csa1G025960(Csa1G025960),	-	3.25172	0.0394402	0.37983
GO:0071281	cellular response to iron ion	biological_process	9	9	0	2516	31	18408	Csa3G853150(Csa3G853150),Csa3G853140(Csa3G853140),Csa3G853170(Csa3G853170),Csa3G852590(Csa3G852590),Csa7G419650(Csa7G419650),Csa3G852630(Csa3G852630),Csa7G419610(Csa7G419610),Csa6G136580(Csa6G136580),CsaUNG024770(CsaUNG024770),	-	2.12411	0.0419591	0.391509
GO:0009411	response to UV	biological_process	42	42	0	2516	221	18408	Csa1G145980(Csa1G145980),Csa7G011820(Csa7G011820),Csa6G497070(Csa6G497070),Csa3G651820(Csa3G651820),Csa7G452290(Csa7G452290),Csa2G433350(Csa2G433350),Csa6G109740(Csa6G109740),Csa3G889870(Csa3G889870),Csa6G495810(Csa6G495810),Csa2G048330(Csa2G048330),Csa2G441240(Csa2G441240),Csa2G423560(Csa2G423560),Csa5G609650(Csa5G609650),Csa3G145780(Csa3G145780),Csa2G369140(Csa2G369140),Csa6G445740(Csa6G445740)…	-	1.39044	0.0487358	0.45123
GO:0080027	response to herbivore	biological_process	6	6	0	2516	18	18408	Csa4G286950(Csa4G286950),Csa4G286960(Csa4G286960),Csa4G287540(Csa4G287540),Csa4G286980(Csa4G286980),Csa4G287530(Csa4G287530),Csa2G010390(Csa2G010390),	-	2.43879	0.0490365	0.452267
GO:0055081	anion homeostasis	biological_process	6	6	0	2516	18	18408	Csa4G309180(Csa4G309180),Csa4G011780(Csa4G011780),Csa1G264580(Csa1G264580),Csa5G172890(Csa5G172890),Csa5G310810(Csa5G310810),Csa4G365050(Csa4G365050),	-	2.43879	0.0490365	0.452267
GO:0006071	glycerol metabolic process	biological_process	4	4	0	2516	10	18408	Csa6G406540(Csa6G406540),Csa4G011780(Csa4G011780),Csa3G760530(Csa3G760530),Csa7G432280(Csa7G432280),	-	2.92655	0.0534172	0.481558
GO:0042938	dipeptide transport	biological_process	4	4	0	2516	10	18408	Csa3G732500(Csa3G732500),Csa5G106020(Csa5G106020),Csa2G172510(Csa2G172510),Csa6G187970(Csa6G187970),	-	2.92655	0.0534172	0.481558
GO:0015690	aluminum cation transport	biological_process	4	4	0	2516	10	18408	Csa7G432490(Csa7G432490),Csa7G432480(Csa7G432480),Csa2G006880(Csa2G006880),Csa7G432470(Csa7G432470),	-	2.92655	0.0534172	0.481558
GO:0010115	regulation of abscisic acid biosynthetic process	biological_process	4	4	0	2516	10	18408	Csa3G812760(Csa3G812760),Csa3G778280(Csa3G778280),Csa3G778290(Csa3G778290),Csa1G044880(Csa1G044880),	-	2.92655	0.0534172	0.481558
GO:0009700	indole phytoalexin biosynthetic process	biological_process	4	4	0	2516	10	18408	Csa1G025960(Csa1G025960),Csa6G139160(Csa6G139160),Csa1G479630(Csa1G479630),Csa3G730800(Csa3G730800),	-	2.92655	0.0534172	0.481558
GO:0010106	cellular response to iron ion starvation	biological_process	20	20	0	2516	92	18408	Csa2G420470(Csa2G420470),Csa5G146190(Csa5G146190),Csa3G904070(Csa3G904070),Csa5G178700(Csa5G178700),Csa1G547510(Csa1G547510),Csa3G778430(Csa3G778430),Csa2G263850(Csa2G263850),Csa6G516540(Csa6G516540),Csa3G127170(Csa3G127170),Csa1G469740(Csa1G469740),Csa1G008530(Csa1G008530),Csa3G829270(Csa3G829270),Csa5G199270(Csa5G199270),Csa1G046110(Csa1G046110),Csa7G044250(Csa7G044250),Csa6G516520(Csa6G516520)…	-	1.59052	0.0558809	0.492656
GO:0009269	response to desiccation	biological_process	11	11	0	2516	43	18408	Csa3G011620(Csa3G011620),Csa2G363570(Csa2G363570),Csa4G287540(Csa4G287540),Csa3G888570(Csa3G888570),Csa4G361890(Csa4G361890),Csa7G448900(Csa7G448900),Csa4G286980(Csa4G286980),Csa6G358710(Csa6G358710),Csa4G287530(Csa4G287530),Csa4G286960(Csa4G286960),Csa4G286950(Csa4G286950),	-	1.87163	0.0565333	0.496582
GO:0016310	phosphorylation	biological_process	146	146	0	2516	906	18408	Csa6G516800(Csa6G516800),Csa1G025960(Csa1G025960),Csa4G454660(Csa4G454660),Csa2G382650(Csa2G382650),Csa2G360560(Csa2G360560),Csa4G172540(Csa4G172540),Csa1G002670(Csa1G002670),Csa4G154320(Csa4G154320),Csa3G664590(Csa3G664590),Csa6G425790(Csa6G425790),Csa1G025840(Csa1G025840),Csa2G404850(Csa2G404850),Csa3G645940(Csa3G645940),Csa6G151640(Csa6G151640),Csa1G039020(Csa1G039020),Csa1G660200(Csa1G660200)…	-	1.17902	0.0635153	0.549855
GO:0044281	small molecule metabolic process	biological_process	405	405	0	2516	2685	18408	Csa7G428120(Csa7G428120),Csa4G015100(Csa4G015100),Csa3G124880(Csa3G124880),Csa2G035460(Csa2G035460),Csa5G514500(Csa5G514500),Csa2G237750(Csa2G237750),Csa6G487590(Csa6G487590),Csa7G433150(Csa7G433150),Csa6G523390(Csa6G523390),Csa1G613540(Csa1G613540),Csa7G373530(Csa7G373530),Csa6G500570(Csa6G500570),Csa1G043040(Csa1G043040),Csa1G598330(Csa1G598330),Csa2G346080(Csa2G346080),Csa6G518360(Csa6G518360)…	-	1.10359	0.0637675	0.550052
GO:0010025	wax biosynthetic process	biological_process	7	7	0	2516	24	18408	Csa6G079750(Csa6G079750),Csa3G708180(Csa3G708180),Csa4G295510(Csa4G295510),Csa5G609650(Csa5G609650),Csa5G517090(Csa5G517090),Csa2G147920(Csa2G147920),Csa1G294020(Csa1G294020),	-	2.13394	0.0645615	0.552923
GO:0008643	carbohydrate transport	biological_process	10	10	0	2516	39	18408	Csa1G264580(Csa1G264580),Csa5G172890(Csa5G172890),Csa6G424540(Csa6G424540),Csa3G148800(Csa3G148800),Csa1G051720(Csa1G051720),Csa3G078260(Csa3G078260),Csa2G059830(Csa2G059830),Csa3G149300(Csa3G149300),Csa6G424530(Csa6G424530),Csa6G514860(Csa6G514860),	-	1.87599	0.0658512	0.55799
GO:0016998	cell wall macromolecule catabolic process	biological_process	5	5	0	2516	15	18408	Csa1G109370(Csa1G109370),Csa6G508020(Csa6G508020),Csa6G507520(Csa6G507520),Csa3G179200(Csa3G179200),Csa7G024010(Csa7G024010),	-	2.43879	0.0662296	0.559221
GO:0010311	lateral root formation	biological_process	12	12	0	2516	50	18408	Csa6G344280(Csa6G344280),Csa2G163170(Csa2G163170),Csa2G026940(Csa2G026940),Csa2G023880(Csa2G023880),Csa2G023940(Csa2G023940),Csa2G028460(Csa2G028460),Csa2G023900(Csa2G023900),Csa2G023850(Csa2G023850),Csa7G426500(Csa7G426500),Csa2G028500(Csa2G028500),Csa2G024440(Csa2G024440),Csa2G028480(Csa2G028480),	-	1.75593	0.070177	0.588407
GO:0010345	suberin biosynthetic process	biological_process	4	4	0	2516	11	18408	Csa1G528600(Csa1G528600),Csa5G182690(Csa5G182690),Csa3G144140(Csa3G144140),Csa6G151810(Csa6G151810),	-	2.6605	0.0701849	0.586423
GO:0006862	nucleotide transport	biological_process	14	14	0	2516	61	18408	Csa6G486860(Csa6G486860),Csa1G039020(Csa1G039020),Csa3G782680(Csa3G782680),Csa1G012100(Csa1G012100),Csa2G163170(Csa2G163170),Csa2G030090(Csa2G030090),Csa6G495680(Csa6G495680),Csa1G047430(Csa1G047430),Csa6G425150(Csa6G425150),Csa2G021690(Csa2G021690),Csa1G569470(Csa1G569470),Csa3G589590(Csa3G589590),Csa4G361780(Csa4G361780),Csa6G008070(Csa6G008070),	-	1.67917	0.0714252	0.592656
GO:0009733	response to auxin	biological_process	71	71	0	2516	415	18408	Csa5G585950(Csa5G585950),Csa3G088930(Csa3G088930),Csa3G824990(Csa3G824990),Csa3G829160(Csa3G829160),Csa6G500600(Csa6G500600),Csa5G591780(Csa5G591780),Csa1G397130(Csa1G397130),Csa6G327430(Csa6G327430),Csa1G574880(Csa1G574880),Csa7G448900(Csa7G448900),Csa5G492350(Csa5G492350),Csa6G421700(Csa6G421700),Csa7G391240(Csa7G391240),Csa3G127170(Csa3G127170),Csa6G499890(Csa6G499890),Csa3G806800(Csa3G806800)…	-	1.25172	0.0771524	0.63797
GO:0006544	glycine metabolic process	biological_process	16	16	0	2516	73	18408	Csa4G286950(Csa4G286950),Csa4G286960(Csa4G286960),Csa7G075590(Csa7G075590),Csa5G630800(Csa5G630800),Csa7G343870(Csa7G343870),Csa1G420340(Csa1G420340),Csa2G360780(Csa2G360780),Csa7G447990(Csa7G447990),Csa4G377740(Csa4G377740),Csa4G286980(Csa4G286980),Csa5G609650(Csa5G609650),Csa7G075600(Csa7G075600),Csa4G287530(Csa4G287530),Csa4G287540(Csa4G287540),Csa7G343850(Csa7G343850),Csa2G059830(Csa2G059830),	-	1.60359	0.0778083	0.641183
GO:0010150	leaf senescence	biological_process	17	17	0	2516	79	18408	Csa3G607650(Csa3G607650),Csa4G011770(Csa4G011770),Csa3G824990(Csa3G824990),Csa6G139160(Csa6G139160),Csa3G779020(Csa3G779020),Csa2G350420(Csa2G350420),Csa3G607640(Csa3G607640),Csa3G727990(Csa3G727990),Csa4G496760(Csa4G496760),Csa5G606310(Csa5G606310),Csa5G637160(Csa5G637160),Csa4G304810(Csa4G304810),Csa7G328830(Csa7G328830),Csa3G779010(Csa3G779010),Csa3G914030(Csa3G914030),Csa2G129140(Csa2G129140)…	-	1.57441	0.0801929	0.65857
GO:0048527	lateral root development	biological_process	24	24	0	2516	120	18408	Csa2G028480(Csa2G028480),Csa7G426500(Csa7G426500),Csa2G024440(Csa2G024440),Csa2G026940(Csa2G026940),Csa6G344280(Csa6G344280),Csa2G163170(Csa2G163170),Csa2G028460(Csa2G028460),Csa3G567330(Csa3G567330),Csa6G190450(Csa6G190450),Csa3G005590(Csa3G005590),Csa4G454650(Csa4G454650),Csa3G893290(Csa3G893290),Csa2G023900(Csa2G023900),Csa2G023850(Csa2G023850),Csa4G638510(Csa4G638510),Csa3G149360(Csa3G149360)…	-	1.46328	0.0811713	0.66433
GO:0010942	positive regulation of cell death	biological_process	5	5	0	2516	16	18408	Csa6G006890(Csa6G006890),Csa4G011820(Csa4G011820),Csa4G496760(Csa4G496760),Csa6G499220(Csa6G499220),Csa1G002860(Csa1G002860),	-	2.28637	0.0820698	0.669399
GO:0046482	para-aminobenzoic acid metabolic process	biological_process	11	11	0	2516	46	18408	Csa6G454350(Csa6G454350),Csa5G154230(Csa5G154230),Csa6G513730(Csa6G513730),Csa6G446470(Csa6G446470),Csa3G094510(Csa3G094510),Csa7G433150(Csa7G433150),Csa5G168800(Csa5G168800),Csa7G129380(Csa7G129380),Csa7G064010(Csa7G064010),Csa7G127380(Csa7G127380),Csa6G091830(Csa6G091830),	-	1.74957	0.0821569	0.665582
GO:0006546	glycine catabolic process	biological_process	15	15	0	2516	68	18408	Csa4G286980(Csa4G286980),Csa7G075600(Csa7G075600),Csa5G609650(Csa5G609650),Csa4G287530(Csa4G287530),Csa7G075590(Csa7G075590),Csa7G343850(Csa7G343850),Csa4G287540(Csa4G287540),Csa2G059830(Csa2G059830),Csa5G630800(Csa5G630800),Csa4G286960(Csa4G286960),Csa4G286950(Csa4G286950),Csa7G447990(Csa7G447990),Csa7G343870(Csa7G343870),Csa1G420340(Csa1G420340),Csa2G360780(Csa2G360780),	-	1.61391	0.0825643	0.66663
GO:0035725	sodium ion transmembrane transport	biological_process	10	10	0	2516	41	18408	Csa4G001820(Csa4G001820),Csa3G760510(Csa3G760510),Csa3G822350(Csa3G822350),Csa3G355570(Csa3G355570),Csa1G025970(Csa1G025970),Csa3G760520(Csa3G760520),Csa4G050270(Csa4G050270),Csa7G372340(Csa7G372340),Csa4G294410(Csa4G294410),Csa1G573610(Csa1G573610),	-	1.78448	0.0853022	0.68413
GO:0010039	response to iron ion	biological_process	12	12	0	2516	52	18408	Csa3G853140(Csa3G853140),Csa3G853170(Csa3G853170),Csa3G852590(Csa3G852590),Csa3G853150(Csa3G853150),Csa7G419650(Csa7G419650),Csa7G068600(Csa7G068600),Csa5G215130(Csa5G215130),Csa6G507310(Csa6G507310),Csa3G852630(Csa3G852630),Csa7G419610(Csa7G419610),Csa6G136580(Csa6G136580),CsaUNG024770(CsaUNG024770),	-	1.68839	0.0879287	0.702843
GO:0006536	glutamate metabolic process	biological_process	4	4	0	2516	12	18408	Csa3G304140(Csa3G304140),Csa1G045490(Csa1G045490),Csa5G643300(Csa5G643300),Csa3G889160(Csa3G889160),	-	2.43879	0.0898535	0.715843
GO:0090332	stomatal closure	biological_process	7	7	0	2516	26	18408	Csa5G512930(Csa5G512930),Csa4G551650(Csa4G551650),Csa1G573610(Csa1G573610),Csa5G514500(Csa5G514500),Csa2G347140(Csa2G347140),Csa2G123070(Csa2G123070),Csa4G551640(Csa4G551640),	-	1.96979	0.0898743	0.711283
GO:0006888	ER to Golgi vesicle-mediated transport	biological_process	21	21	0	2516	104	18408	Csa6G495680(Csa6G495680),Csa1G047430(Csa1G047430),Csa1G039020(Csa1G039020),Csa6G094720(Csa6G094720),Csa3G782680(Csa3G782680),Csa7G432350(Csa7G432350),Csa3G017260(Csa3G017260),Csa2G030090(Csa2G030090),Csa2G163170(Csa2G163170),Csa1G012100(Csa1G012100),Csa2G074190(Csa2G074190),Csa4G361780(Csa4G361780),Csa5G643880(Csa5G643880),Csa5G585950(Csa5G585950),Csa3G589590(Csa3G589590),Csa1G569470(Csa1G569470)…	-	1.47734	0.0925644	0.730163
GO:0010029	regulation of seed germination	biological_process	17	17	0	2516	81	18408	Csa6G408800(Csa6G408800),Csa5G512930(Csa5G512930),Csa3G848150(Csa3G848150),Csa1G045990(Csa1G045990),Csa5G623800(Csa5G623800),Csa1G408720(Csa1G408720),Csa7G407700(Csa7G407700),Csa5G601620(Csa5G601620),Csa2G000370(Csa2G000370),Csa5G154230(Csa5G154230),Csa1G524760(Csa1G524760),Csa1G572420(Csa1G572420),Csa3G145780(Csa3G145780),Csa1G071830(Csa1G071830),Csa6G008720(Csa6G008720),Csa6G358710(Csa6G358710)…	-	1.53554	0.0954442	0.75041
GO:0005985	sucrose metabolic process	biological_process	5	5	0	2516	17	18408	Csa5G322500(Csa5G322500),Csa3G017090(Csa3G017090),Csa4G001950(Csa4G001950),Csa1G597800(Csa1G597800),Csa4G454650(Csa4G454650),	-	2.15188	0.100104	0.77938
GO:0009682	induced systemic resistance	biological_process	5	5	0	2516	17	18408	Csa6G518290(Csa6G518290),Csa3G727990(Csa3G727990),Csa6G518040(Csa6G518040),Csa6G136580(Csa6G136580),Csa4G630010(Csa4G630010),	-	2.15188	0.100104	0.77938
GO:0009072	aromatic amino acid family metabolic process	biological_process	39	39	0	2516	216	18408	Csa4G064120(Csa4G064120),Csa7G075600(Csa7G075600),Csa4G287530(Csa4G287530),Csa1G145980(Csa1G145980),Csa6G446470(Csa6G446470),Csa4G287540(Csa4G287540),Csa6G454350(Csa6G454350),Csa6G511740(Csa6G511740),Csa5G638330(Csa5G638330),Csa7G127380(Csa7G127380),Csa7G064010(Csa7G064010),Csa5G609650(Csa5G609650),Csa7G129380(Csa7G129380),Csa5G154230(Csa5G154230),Csa2G417830(Csa2G417830),Csa3G094510(Csa3G094510)…	-	1.32101	0.101577	0.783224
GO:0019745	pentacyclic triterpenoid biosynthetic process	biological_process	8	8	0	2516	32	18408	Csa1G574250(Csa1G574250),Csa3G689270(Csa3G689270),Csa1G173130(Csa1G173130),Csa5G622780(Csa5G622780),Csa6G405950(Csa6G405950),Csa5G478610(Csa5G478610),Csa3G627730(Csa3G627730),Csa3G119260(Csa3G119260),	-	1.82909	0.103011	0.79173
GO:0009743	response to carbohydrate	biological_process	62	62	0	2516	364	18408	Csa2G352930(Csa2G352930),Csa7G387180(Csa7G387180),Csa3G778280(Csa3G778280),Csa3G119850(Csa3G119850),Csa2G237750(Csa2G237750),Csa6G138620(Csa6G138620),Csa6G538660(Csa6G538660),Csa6G495760(Csa6G495760),Csa4G088750(Csa4G088750),Csa6G395130(Csa6G395130),Csa5G221960(Csa5G221960),Csa2G074190(Csa2G074190),Csa4G001950(Csa4G001950),Csa3G215590(Csa3G215590),Csa3G778290(Csa3G778290),Csa7G448900(Csa7G448900)…	-	1.2462	0.103019	0.786751
GO:0006814	sodium ion transport	biological_process	11	11	0	2516	48	18408	Csa3G355570(Csa3G355570),Csa3G822350(Csa3G822350),Csa3G760510(Csa3G760510),Csa4G001820(Csa4G001820),Csa1G573610(Csa1G573610),Csa4G294410(Csa4G294410),Csa7G372340(Csa7G372340),Csa4G050270(Csa4G050270),Csa3G760520(Csa3G760520),Csa1G025970(Csa1G025970),Csa4G309180(Csa4G309180),	-	1.67667	0.103172	0.785415
GO:0010166	wax metabolic process	biological_process	7	7	0	2516	27	18408	Csa4G295510(Csa4G295510),Csa6G079750(Csa6G079750),Csa3G708180(Csa3G708180),Csa5G517090(Csa5G517090),Csa5G609650(Csa5G609650),Csa2G147920(Csa2G147920),Csa1G294020(Csa1G294020),	-	1.89684	0.104668	0.794285
GO:0006457	protein folding	biological_process	42	42	0	2516	237	18408	Csa4G291920(Csa4G291920),Csa2G249270(Csa2G249270),Csa5G197120(Csa5G197120),Csa4G000600(Csa4G000600),Csa4G296190(Csa4G296190),Csa3G891630(Csa3G891630),Csa5G512930(Csa5G512930),Csa2G000390(Csa2G000390),Csa4G011820(Csa4G011820),Csa5G198120(Csa5G198120),Csa1G043200(Csa1G043200),Csa7G312930(Csa7G312930),Csa3G147740(Csa3G147740),Csa7G446840(Csa7G446840),Csa2G408950(Csa2G408950),Csa4G005000(Csa4G005000)…	-	1.29657	0.111896	0.83852
GO:0051026	chiasma assembly	biological_process	4	4	0	2516	13	18408	Csa3G064210(Csa3G064210),Csa7G232590(Csa7G232590),Csa5G152220(Csa5G152220),Csa3G145750(Csa3G145750),	-	2.25119	0.112481	0.84028
GO:0010214	seed coat development	biological_process	4	4	0	2516	13	18408	Csa4G377150(Csa4G377150),Csa2G354860(Csa2G354860),Csa5G154230(Csa5G154230),Csa1G537320(Csa1G537320),	-	2.25119	0.112481	0.84028
GO:1900140	regulation of seedling development	biological_process	17	17	0	2516	83	18408	Csa1G071830(Csa1G071830),Csa3G145780(Csa3G145780),Csa2G000370(Csa2G000370),Csa6G008720(Csa6G008720),Csa1G524760(Csa1G524760),Csa5G514500(Csa5G514500),Csa6G358710(Csa6G358710),Csa6G408800(Csa6G408800),Csa1G045990(Csa1G045990),Csa3G848150(Csa3G848150),Csa5G512930(Csa5G512930),Csa5G623800(Csa5G623800),Csa1G408720(Csa1G408720),Csa5G601620(Csa5G601620),Csa7G407700(Csa7G407700),Csa1G572420(Csa1G572420)…	-	1.49853	0.112649	0.833744
GO:0046283	anthocyanin-containing compound metabolic process	biological_process	17	17	0	2516	84	18408	Csa6G139160(Csa6G139160),Csa3G145780(Csa3G145780),Csa2G433350(Csa2G433350),Csa6G109740(Csa6G109740),Csa3G002860(Csa3G002860),Csa5G221960(Csa5G221960),Csa3G253490(Csa3G253490),Csa3G651820(Csa3G651820),Csa2G035330(Csa2G035330),Csa6G007450(Csa6G007450),Csa3G825050(Csa3G825050),Csa1G181360(Csa1G181360),Csa5G623800(Csa5G623800),Csa6G109730(Csa6G109730),Csa1G572420(Csa1G572420),Csa5G639480(Csa5G639480)…	-	1.48069	0.122014	0.89204
GO:0010118	stomatal movement	biological_process	19	19	0	2516	96	18408	Csa7G396440(Csa7G396440),Csa3G782680(Csa3G782680),Csa4G050170(Csa4G050170),Csa4G551650(Csa4G551650),Csa3G604110(Csa3G604110),Csa1G269880(Csa1G269880),Csa5G512930(Csa5G512930),Csa3G119560(Csa3G119560),Csa3G017090(Csa3G017090),Csa5G514500(Csa5G514500),Csa4G454650(Csa4G454650),Csa4G551640(Csa4G551640),Csa2G347140(Csa2G347140),Csa1G573610(Csa1G573610),Csa2G009490(Csa2G009490),Csa2G123070(Csa2G123070)…	-	1.44803	0.123396	0.8994
GO:0009750	response to fructose	biological_process	24	24	0	2516	127	18408	Csa3G778290(Csa3G778290),Csa4G500830(Csa4G500830),Csa3G446120(Csa3G446120),Csa4G088750(Csa4G088750),Csa2G352930(Csa2G352930),Csa5G602180(Csa5G602180),Csa7G074920(Csa7G074920),Csa4G626100(Csa4G626100),Csa6G538660(Csa6G538660),Csa2G237750(Csa2G237750),Csa3G778280(Csa3G778280),Csa7G387180(Csa7G387180),Csa1G542510(Csa1G542510),Csa4G639200(Csa4G639200),Csa5G218770(Csa5G218770),Csa1G044880(Csa1G044880)…	-	1.38262	0.129765	0.94011
GO:0006623	protein targeting to vacuole	biological_process	22	22	0	2516	115	18408	Csa4G000880(Csa4G000880),Csa2G030090(Csa2G030090),Csa3G717870(Csa3G717870),Csa7G432010(Csa7G432010),Csa4G050270(Csa4G050270),Csa3G728010(Csa3G728010),Csa6G513550(Csa6G513550),Csa1G569470(Csa1G569470),Csa2G035460(Csa2G035460),Csa5G175720(Csa5G175720),Csa6G538660(Csa6G538660),Csa2G035470(Csa2G035470),Csa6G500520(Csa6G500520),Csa6G052680(Csa6G052680),Csa3G728020(Csa3G728020),Csa4G294410(Csa4G294410)…	-	1.39965	0.131551	0.950177
GO:0000041	transition metal ion transport	biological_process	32	32	0	2516	177	18408	Csa3G776850(Csa3G776850),Csa5G492320(Csa5G492320),Csa6G406010(Csa6G406010),Csa4G306850(Csa4G306850),Csa2G245500(Csa2G245500),Csa3G778430(Csa3G778430),Csa5G146190(Csa5G146190),Csa3G904070(Csa3G904070),Csa5G178700(Csa5G178700),Csa1G008530(Csa1G008530),Csa3G645990(Csa3G645990),Csa3G829270(Csa3G829270),Csa5G215130(Csa5G215130),Csa4G554680(Csa4G554680),Csa6G151640(Csa6G151640),Csa6G410090(Csa6G410090)…	-	1.32273	0.131881	0.944029
GO:0009106	lipoate metabolic process	biological_process	12	12	0	2516	56	18408	Csa4G287540(Csa4G287540),Csa2G059830(Csa2G059830),Csa5G609650(Csa5G609650),Csa2G360780(Csa2G360780),Csa1G420340(Csa1G420340),Csa7G075590(Csa7G075590),Csa4G286980(Csa4G286980),Csa5G630800(Csa5G630800),Csa7G075600(Csa7G075600),Csa4G287530(Csa4G287530),Csa4G286950(Csa4G286950),Csa4G286960(Csa4G286960),	-	1.56779	0.132324	0.944385
GO:0006066	alcohol metabolic process	biological_process	62	62	0	2516	371	18408	Csa4G642430(Csa4G642430),Csa3G446120(Csa3G446120),Csa6G113550(Csa6G113550),Csa5G413260(Csa5G413260),Csa5G641590(Csa5G641590),Csa3G119260(Csa3G119260),Csa7G031580(Csa7G031580),Csa6G185830(Csa6G185830),Csa4G011780(Csa4G011780),Csa3G607650(Csa3G607650),Csa7G448680(Csa7G448680),Csa3G889770(Csa3G889770),Csa3G730940(Csa3G730940),Csa5G157940(Csa5G157940),Csa3G627730(Csa3G627730),Csa4G004970(Csa4G004970)…	-	1.22268	0.133558	0.950361
GO:2000652	regulation of secondary cell wall biogenesis	biological_process	4	4	0	2516	14	18408	Csa5G156150(Csa5G156150),Csa5G160120(Csa5G160120),Csa1G029570(Csa1G029570),Csa5G425400(Csa5G425400),	-	2.09039	0.138076	0.970985
GO:0015749	monosaccharide transport	biological_process	4	4	0	2516	14	18408	Csa6G424530(Csa6G424530),Csa6G424540(Csa6G424540),Csa3G148800(Csa3G148800),Csa3G149300(Csa3G149300),	-	2.09039	0.138076	0.970985
GO:0055114	oxidation-reduction process	biological_process	68	68	0	2516	412	18408	Csa1G002660(Csa1G002660),Csa2G003610(Csa2G003610),Csa4G358630(Csa4G358630),Csa7G432280(Csa7G432280),Csa2G129150(Csa2G129150),Csa3G124920(Csa3G124920),Csa3G133140(Csa3G133140),Csa4G286980(Csa4G286980),Csa4G621190(Csa4G621190),Csa2G028500(Csa2G028500),Csa4G331080(Csa4G331080),Csa4G088750(Csa4G088750),Csa2G023940(Csa2G023940),Csa7G451340(Csa7G451340),Csa4G286960(Csa4G286960),Csa6G133760(Csa6G133760)…	-	1.20756	0.140185	0.977223
GO:0006863	purine nucleobase transport	biological_process	11	11	0	2516	51	18408	Csa2G094390(Csa2G094390),Csa2G369740(Csa2G369740),Csa2G094400(Csa2G094400),Csa2G381690(Csa2G381690),Csa7G343330(Csa7G343330),Csa1G445360(Csa1G445360),Csa7G283910(Csa7G283910),Csa6G014490(Csa6G014490),Csa6G486860(Csa6G486860),Csa4G664490(Csa4G664490),Csa1G569340(Csa1G569340),	-	1.57804	0.141058	0.980458
GO:0051259	protein oligomerization	biological_process	5	5	0	2516	19	18408	Csa7G452090(Csa7G452090),Csa3G002890(Csa3G002890),Csa7G184670(Csa7G184670),Csa7G184660(Csa7G184660),Csa7G452890(Csa7G452890),	-	1.92536	0.142905	0.990423
GO:0071472	cellular response to salt stress	biological_process	5	5	0	2516	19	18408	Csa7G051380(Csa7G051380),Csa6G366250(Csa6G366250),Csa2G307850(Csa2G307850),Csa3G635870(Csa3G635870),Csa1G600230(Csa1G600230),	-	1.92536	0.142905	0.990423
GO:0034605	cellular response to heat	biological_process	5	5	0	2516	19	18408	Csa1G025960(Csa1G025960),Csa2G000390(Csa2G000390),Csa3G730800(Csa3G730800),Csa2G351640(Csa2G351640),Csa3G145780(Csa3G145780),	-	1.92536	0.142905	0.990423
GO:0009937	regulation of gibberellic acid mediated signaling pathway	biological_process	5	5	0	2516	19	18408	Csa1G524760(Csa1G524760),Csa1G408720(Csa1G408720),Csa6G008720(Csa6G008720),Csa7G407700(Csa7G407700),Csa7G391240(Csa7G391240),	-	1.92536	0.142905	0.990423
GO:0009312	oligosaccharide biosynthetic process	biological_process	9	9	0	2516	40	18408	Csa3G009420(Csa3G009420),Csa4G001950(Csa4G001950),Csa5G322500(Csa5G322500),Csa7G407700(Csa7G407700),Csa1G408720(Csa1G408720),Csa1G597800(Csa1G597800),Csa6G139160(Csa6G139160),Csa5G602180(Csa5G602180),Csa7G391240(Csa7G391240),	-	1.64618	0.143089	0.977573
GO:0009410	response to xenobiotic stimulus	biological_process	13	13	0	2516	63	18408	Csa2G000660(Csa2G000660),Csa4G036580(Csa4G036580),Csa2G249260(Csa2G249260),Csa2G409500(Csa2G409500),Csa3G119850(Csa3G119850),Csa2G403160(Csa2G403160),Csa1G574860(Csa1G574860),Csa6G518190(Csa6G518190),Csa5G605080(Csa5G605080),Csa6G152920(Csa6G152920),Csa2G354050(Csa2G354050),Csa7G378570(Csa7G378570),Csa4G664530(Csa4G664530),	-	1.50973	0.148526	1
GO:0006869	lipid transport	biological_process	22	22	0	2516	117	18408	Csa7G307400(Csa7G307400),Csa6G008840(Csa6G008840),Csa5G604280(Csa5G604280),Csa5G139300(Csa5G139300),Csa3G146490(Csa3G146490),Csa4G135200(Csa4G135200),Csa6G410100(Csa6G410100),CsaUNG028560(CsaUNG028560),Csa4G639790(Csa4G639790),Csa5G220910(Csa5G220910),Csa7G430200(Csa7G430200),Csa1G044820(Csa1G044820),Csa5G396010(Csa5G396010),Csa7G232580(Csa7G232580),Csa5G106020(Csa5G106020),Csa6G410090(Csa6G41009…	-	1.37573	0.149658	1
GO:0048528	post-embryonic root development	biological_process	25	25	0	2516	136	18408	Csa1G470440(Csa1G470440),Csa2G023880(Csa2G023880),Csa3G149360(Csa3G149360),Csa2G023900(Csa2G023900),Csa4G638510(Csa4G638510),Csa2G023850(Csa2G023850),Csa3G893290(Csa3G893290),Csa4G454650(Csa4G454650),Csa3G005590(Csa3G005590),Csa5G577390(Csa5G577390),Csa2G237750(Csa2G237750),Csa2G028500(Csa2G028500),Csa4G012390(Csa4G012390),Csa2G023940(Csa2G023940),Csa4G454660(Csa4G454660),Csa2G026940(Csa2G026940)…	-	1.34492	0.153876	1
GO:0010540	basipetal auxin transport	biological_process	7	7	0	2516	30	18408	Csa5G585950(Csa5G585950),Csa1G574880(Csa1G574880),Csa3G901080(Csa3G901080),Csa2G009490(Csa2G009490),Csa1G269880(Csa1G269880),Csa1G574890(Csa1G574890),Csa2G074190(Csa2G074190),	-	1.70715	0.157982	1
GO:0009967	positive regulation of signal transduction	biological_process	7	7	0	2516	30	18408	Csa2G129150(Csa2G129150),Csa6G008720(Csa6G008720),Csa7G391240(Csa7G391240),Csa1G524760(Csa1G524760),Csa3G133140(Csa3G133140),Csa2G347140(Csa2G347140),Csa1G479630(Csa1G479630),	-	1.70715	0.157982	1
GO:0009850	auxin metabolic process	biological_process	21	21	0	2516	112	18408	Csa3G840450(Csa3G840450),Csa6G454350(Csa6G454350),Csa1G062380(Csa1G062380),Csa6G366250(Csa6G366250),Csa4G269130(Csa4G269130),Csa5G522920(Csa5G522920),Csa7G075600(Csa7G075600),Csa4G064120(Csa4G064120),Csa6G384060(Csa6G384060),Csa6G425150(Csa6G425150),Csa3G635870(Csa3G635870),Csa7G447990(Csa7G447990),Csa7G051380(Csa7G051380),Csa3G854760(Csa3G854760),Csa2G215520(Csa2G215520),Csa7G343850(Csa7G343850)…	-	1.37182	0.160865	1
GO:0006605	protein targeting	biological_process	130	130	0	2516	836	18408	Csa4G022930(Csa4G022930),Csa1G597020(Csa1G597020),Csa6G190450(Csa6G190450),Csa3G710870(Csa3G710870),Csa5G175720(Csa5G175720),Csa6G052680(Csa6G052680),Csa6G520370(Csa6G520370),Csa7G069690(Csa7G069690),Csa3G731060(Csa3G731060),Csa5G207940(Csa5G207940),Csa3G782630(Csa3G782630),Csa4G001850(Csa4G001850),Csa7G328830(Csa7G328830),Csa1G039020(Csa1G039020),Csa6G183200(Csa6G183200),Csa1G542510(Csa1G542510)…	-	1.13771	0.163019	1
GO:0010233	phloem transport	biological_process	4	4	0	2516	15	18408	Csa1G008540(Csa1G008540),Csa1G008530(Csa1G008530),Csa1G408720(Csa1G408720),Csa2G059830(Csa2G059830),	-	1.95103	0.166597	1
GO:0051865	protein autoubiquitination	biological_process	5	5	0	2516	20	18408	Csa6G499220(Csa6G499220),Csa1G633420(Csa1G633420),Csa1G613470(Csa1G613470),Csa4G194780(Csa4G194780),Csa3G782630(Csa3G782630),	-	1.82909	0.167679	1
GO:0001676	long-chain fatty acid metabolic process	biological_process	8	8	0	2516	36	18408	Csa7G075590(Csa7G075590),Csa7G075600(Csa7G075600),Csa4G006140(Csa4G006140),Csa3G149320(Csa3G149320),Csa7G031600(Csa7G031600),Csa4G006150(Csa4G006150),Csa4G028450(Csa4G028450),Csa2G360780(Csa2G360780),	-	1.62586	0.169285	1
GO:0048523	negative regulation of cellular process	biological_process	130	130	0	2516	838	18408	Csa5G576760(Csa5G576760),Csa5G155480(Csa5G155480),Csa2G377910(Csa2G377910),Csa6G459990(Csa6G459990),Csa3G813290(Csa3G813290),Csa6G008720(Csa6G008720),Csa3G792060(Csa3G792060),Csa2G351800(Csa2G351800),Csa2G354820(Csa2G354820),Csa7G043020(Csa7G043020),Csa7G189190(Csa7G189190),Csa1G047430(Csa1G047430),Csa1G075060(Csa1G075060),Csa2G403160(Csa2G403160),Csa6G495680(Csa6G495680),Csa3G912950(Csa3G912950)…	-	1.135	0.170495	1
GO:0002237	response to molecule of bacterial origin	biological_process	20	20	0	2516	107	18408	Csa6G487750(Csa6G487750),Csa2G360560(Csa2G360560),Csa6G505990(Csa6G505990),Csa2G382650(Csa2G382650),Csa3G457660(Csa3G457660),Csa4G109020(Csa4G109020),Csa3G856010(Csa3G856010),Csa3G710870(Csa3G710870),Csa1G573580(Csa1G573580),Csa2G293350(Csa2G293350),Csa7G069690(Csa7G069690),Csa7G432280(Csa7G432280),Csa1G039200(Csa1G039200),Csa1G039030(Csa1G039030),Csa3G001760(Csa3G001760),Csa5G485190(Csa5G485190)…	-	1.36755	0.173025	1
GO:0010315	auxin efflux	biological_process	5	5	0	2516	21	18408	Csa5G585950(Csa5G585950),Csa1G574880(Csa1G574880),Csa3G901080(Csa3G901080),Csa2G074190(Csa2G074190),Csa1G574890(Csa1G574890),	-	1.74199	0.194664	1
GO:0009787	regulation of abscisic acid-activated signaling pathway	biological_process	9	9	0	2516	43	18408	Csa4G639200(Csa4G639200),Csa2G129150(Csa2G129150),Csa6G008720(Csa6G008720),Csa4G638330(Csa4G638330),Csa6G524600(Csa6G524600),Csa2G347140(Csa2G347140),Csa1G524760(Csa1G524760),Csa3G133140(Csa3G133140),Csa3G604110(Csa3G604110),	-	1.53133	0.196204	1
GO:0006075	(1->3)-beta-D-glucan biosynthetic process	biological_process	4	4	0	2516	16	18408	Csa2G302250(Csa2G302250),Csa2G302260(Csa2G302260),Csa1G073850(Csa1G073850),Csa4G621160(Csa4G621160),	-	1.82909	0.197962	1
GO:0015833	peptide transport	biological_process	23	23	0	2516	128	18408	Csa3G818250(Csa3G818250),Csa4G007610(Csa4G007610),Csa6G520340(Csa6G520340),Csa1G008540(Csa1G008540),Csa2G172510(Csa2G172510),Csa6G037500(Csa6G037500),Csa5G148610(Csa5G148610),Csa4G652140(Csa4G652140),Csa3G904070(Csa3G904070),Csa1G008530(Csa1G008530),Csa3G850570(Csa3G850570),Csa1G075060(Csa1G075060),Csa3G913980(Csa3G913980),Csa7G011820(Csa7G011820),Csa6G187970(Csa6G187970),Csa2G416080(Csa2G416080)…	-	1.31466	0.198914	1
GO:0006855	drug transmembrane transport	biological_process	7	7	0	2516	32	18408	Csa7G396440(Csa7G396440),Csa3G774740(Csa3G774740),Csa3G774730(Csa3G774730),Csa2G379370(Csa2G379370),Csa2G433930(Csa2G433930),Csa3G446120(Csa3G446120),Csa6G151640(Csa6G151640),	-	1.60046	0.201062	1
GO:0042732	D-xylose metabolic process	biological_process	7	7	0	2516	32	18408	Csa5G182060(Csa5G182060),Csa6G319800(Csa6G319800),Csa4G001800(Csa4G001800),Csa3G910680(Csa3G910680),Csa2G369810(Csa2G369810),Csa2G376800(Csa2G376800),Csa1G025130(Csa1G025130),	-	1.60046	0.201062	1
GO:0007034	vacuolar transport	biological_process	22	22	0	2516	122	18408	Csa5G175720(Csa5G175720),Csa2G035460(Csa2G035460),Csa6G538660(Csa6G538660),Csa6G513550(Csa6G513550),Csa1G569470(Csa1G569470),Csa7G432010(Csa7G432010),Csa3G717870(Csa3G717870),Csa2G030090(Csa2G030090),Csa3G728010(Csa3G728010),Csa4G050270(Csa4G050270),Csa4G000880(Csa4G000880),Csa4G022930(Csa4G022930),Csa7G407630(Csa7G407630),Csa6G052680(Csa6G052680),Csa3G731060(Csa3G731060),Csa6G408810(Csa6G408810)…	-	1.31935	0.202082	1
GO:0007033	vacuole organization	biological_process	11	11	0	2516	55	18408	Csa2G072440(Csa2G072440),Csa7G419650(Csa7G419650),Csa3G731060(Csa3G731060),Csa4G094000(Csa4G094000),Csa6G507310(Csa6G507310),Csa5G175720(Csa5G175720),Csa7G407630(Csa7G407630),Csa7G419610(Csa7G419610),Csa3G017260(Csa3G017260),Csa3G913980(Csa3G913980),CsaUNG024770(CsaUNG024770),	-	1.46328	0.204016	1
GO:0009624	response to nematode	biological_process	19	19	0	2516	104	18408	Csa5G604280(Csa5G604280),Csa3G124990(Csa3G124990),Csa3G078260(Csa3G078260),Csa2G079120(Csa2G079120),Csa7G343850(Csa7G343850),Csa1G024900(Csa1G024900),Csa6G327430(Csa6G327430),Csa3G751470(Csa3G751470),Csa1G445360(Csa1G445360),Csa7G379080(Csa7G379080),Csa1G025070(Csa1G025070),Csa6G514860(Csa6G514860),Csa7G343870(Csa7G343870),Csa1G616240(Csa1G616240),Csa7G447990(Csa7G447990),Csa1G569340(Csa1G569340)…	-	1.33665	0.211072	1
GO:0043562	cellular response to nitrogen levels	biological_process	10	10	0	2516	50	18408	Csa3G304140(Csa3G304140),Csa6G151640(Csa6G151640),Csa1G062890(Csa1G062890),Csa2G010160(Csa2G010160),Csa1G042970(Csa1G042970),Csa4G326550(Csa4G326550),Csa5G623920(Csa5G623920),Csa3G444560(Csa3G444560),Csa7G024130(Csa7G024130),Csa7G065130(Csa7G065130),	-	1.46328	0.219918	1
GO:0042631	cellular response to water deprivation	biological_process	13	13	0	2516	68	18408	Csa6G212860(Csa6G212860),Csa4G001850(Csa4G001850),Csa3G094510(Csa3G094510),Csa3G635870(Csa3G635870),Csa7G051380(Csa7G051380),Csa3G567330(Csa3G567330),Csa1G597020(Csa1G597020),Csa3G002890(Csa3G002890),Csa1G600230(Csa1G600230),Csa4G043870(Csa4G043870),Csa6G366250(Csa6G366250),Csa4G012390(Csa4G012390),Csa7G378490(Csa7G378490),	-	1.39872	0.222713	1
GO:0055075	potassium ion homeostasis	biological_process	4	4	0	2516	17	18408	Csa3G760520(Csa3G760520),Csa4G294410(Csa4G294410),Csa1G573610(Csa1G573610),Csa3G760510(Csa3G760510),	-	1.7215	0.232048	1
GO:0009636	response to toxic substance	biological_process	6	6	0	2516	28	18408	Csa2G013250(Csa2G013250),Csa1G573600(Csa1G573600),Csa7G432280(Csa7G432280),Csa2G238840(Csa2G238840),Csa6G367180(Csa6G367180),Csa2G011510(Csa2G011510),	-	1.56779	0.239964	1
GO:0009108	coenzyme biosynthetic process	biological_process	23	23	0	2516	132	18408	Csa7G075590(Csa7G075590),Csa5G609650(Csa5G609650),Csa4G286980(Csa4G286980),Csa3G171760(Csa3G171760),Csa6G487590(Csa6G487590),Csa2G059830(Csa2G059830),Csa6G185830(Csa6G185830),Csa4G286960(Csa4G286960),Csa4G286950(Csa4G286950),Csa3G791510(Csa3G791510),Csa5G630800(Csa5G630800),Csa1G420340(Csa1G420340),Csa2G360780(Csa2G360780),Csa7G419650(Csa7G419650),Csa7G065110(Csa7G065110),Csa1G615160(Csa1G615160)…	-	1.27482	0.24659	1
GO:0009581	detection of external stimulus	biological_process	7	7	0	2516	34	18408	Csa1G328400(Csa1G328400),Csa1G011510(Csa1G011510),Csa1G042460(Csa1G042460),Csa3G457660(Csa3G457660),Csa2G352370(Csa2G352370),Csa4G496760(Csa4G496760),Csa1G039030(Csa1G039030),	-	1.50631	0.250049	1
GO:0010647	positive regulation of cell communication	biological_process	7	7	0	2516	34	18408	Csa1G479630(Csa1G479630),Csa2G129150(Csa2G129150),Csa1G524760(Csa1G524760),Csa3G133140(Csa3G133140),Csa2G347140(Csa2G347140),Csa7G391240(Csa7G391240),Csa6G008720(Csa6G008720),	-	1.50631	0.250049	1
GO:0034614	cellular response to reactive oxygen species	biological_process	7	7	0	2516	34	18408	Csa6G136580(Csa6G136580),Csa1G573600(Csa1G573600),Csa2G013250(Csa2G013250),Csa7G051380(Csa7G051380),Csa6G366250(Csa6G366250),Csa3G829270(Csa3G829270),Csa3G635870(Csa3G635870),	-	1.50631	0.250049	1
GO:0052386	cell wall thickening	biological_process	7	7	0	2516	34	18408	Csa1G039910(Csa1G039910),Csa1G073850(Csa1G073850),Csa4G621160(Csa4G621160),Csa3G893290(Csa3G893290),Csa6G151640(Csa6G151640),Csa6G522700(Csa6G522700),Csa3G854760(Csa3G854760),	-	1.50631	0.250049	1
GO:0009631	cold acclimation	biological_process	5	5	0	2516	23	18408	Csa5G396020(Csa5G396020),Csa6G358710(Csa6G358710),Csa3G180260(Csa3G180260),Csa4G045040(Csa4G045040),Csa7G336540(Csa7G336540),	-	1.59052	0.255004	1
GO:0019375	galactolipid biosynthetic process	biological_process	14	14	0	2516	76	18408	Csa4G001950(Csa4G001950),Csa6G212860(Csa6G212860),Csa2G360580(Csa2G360580),Csa5G571510(Csa5G571510),Csa4G001850(Csa4G001850),Csa6G525440(Csa6G525440),Csa5G322500(Csa5G322500),Csa3G567330(Csa3G567330),Csa1G597020(Csa1G597020),Csa2G377910(Csa2G377910),Csa4G159320(Csa4G159320),Csa1G597800(Csa1G597800),Csa4G012390(Csa4G012390),Csa7G378490(Csa7G378490),	-	1.34775	0.255105	1
GO:0034599	cellular response to oxidative stress	biological_process	8	8	0	2516	40	18408	Csa3G635870(Csa3G635870),Csa3G011620(Csa3G011620),Csa3G829270(Csa3G829270),Csa6G366250(Csa6G366250),Csa1G573600(Csa1G573600),Csa7G051380(Csa7G051380),Csa2G013250(Csa2G013250),Csa6G136580(Csa6G136580),	-	1.46328	0.25611	1
GO:0006949	syncytium formation	biological_process	6	6	0	2516	29	18408	Csa6G190340(Csa6G190340),Csa3G434960(Csa3G434960),Csa5G517210(Csa5G517210),Csa5G182120(Csa5G182120),Csa6G128580(Csa6G128580),Csa3G076530(Csa3G076530),	-	1.51373	0.268695	1
GO:0046685	response to arsenic-containing substance	biological_process	7	7	0	2516	35	18408	Csa6G309980(Csa6G309980),Csa1G071830(Csa1G071830),Csa4G192210(Csa4G192210),Csa4G110050(Csa4G110050),Csa3G234000(Csa3G234000),Csa5G146190(Csa5G146190),Csa6G520340(Csa6G520340),	-	1.46328	0.276671	1
GO:0009828	plant-type cell wall loosening	biological_process	8	8	0	2516	41	18408	Csa3G910670(Csa3G910670),Csa3G912910(Csa3G912910),Csa6G128580(Csa6G128580),Csa5G182120(Csa5G182120),Csa2G346000(Csa2G346000),Csa5G517210(Csa5G517210),Csa6G190340(Csa6G190340),Csa7G019900(Csa7G019900),	-	1.42759	0.280919	1
GO:0009556	microsporogenesis	biological_process	11	11	0	2516	59	18408	Csa1G039910(Csa1G039910),Csa3G837050(Csa3G837050),Csa1G073850(Csa1G073850),Csa4G621160(Csa4G621160),Csa6G151810(Csa6G151810),Csa7G059160(Csa7G059160),Csa4G651990(Csa4G651990),Csa6G526410(Csa6G526410),Csa3G893290(Csa3G893290),Csa2G302250(Csa2G302250),Csa2G302260(Csa2G302260),	-	1.36407	0.281271	1
GO:0015031	protein transport	biological_process	140	140	0	2516	932	18408	Csa3G779010(Csa3G779010),Csa5G148780(Csa5G148780),Csa1G062890(Csa1G062890),Csa7G391240(Csa7G391240),Csa2G375190(Csa2G375190),Csa3G854760(Csa3G854760),Csa2G035470(Csa2G035470),Csa3G913980(Csa3G913980),Csa5G492350(Csa5G492350),Csa5G139300(Csa5G139300),Csa3G779020(Csa3G779020),Csa3G731060(Csa3G731060),Csa4G639070(Csa4G639070),Csa3G829160(Csa3G829160),Csa6G408810(Csa6G408810),Csa7G075590(Csa7G075590)…	-	1.09903	0.282072	1
GO:0010928	regulation of auxin mediated signaling pathway	biological_process	5	5	0	2516	24	18408	Csa3G901080(Csa3G901080),Csa1G574880(Csa1G574880),Csa5G585950(Csa5G585950),Csa1G574890(Csa1G574890),Csa2G074190(Csa2G074190),	-	1.52424	0.288175	1
GO:0006904	vesicle docking involved in exocytosis	biological_process	5	5	0	2516	24	18408	Csa1G481200(Csa1G481200),Csa3G817740(Csa3G817740),Csa5G178700(Csa5G178700),Csa3G645880(Csa3G645880),Csa1G039200(Csa1G039200),	-	1.52424	0.288175	1
GO:0019374	galactolipid metabolic process	biological_process	14	14	0	2516	78	18408	Csa6G525440(Csa6G525440),Csa5G322500(Csa5G322500),Csa2G360580(Csa2G360580),Csa5G571510(Csa5G571510),Csa6G212860(Csa6G212860),Csa4G001850(Csa4G001850),Csa4G001950(Csa4G001950),Csa7G378490(Csa7G378490),Csa4G012390(Csa4G012390),Csa1G597800(Csa1G597800),Csa4G159320(Csa4G159320),Csa3G567330(Csa3G567330),Csa2G377910(Csa2G377910),Csa1G597020(Csa1G597020),	-	1.3132	0.291052	1
GO:0006636	unsaturated fatty acid biosynthetic process	biological_process	17	17	0	2516	97	18408	Csa4G287540(Csa4G287540),Csa2G059830(Csa2G059830),Csa6G007970(Csa6G007970),Csa5G609650(Csa5G609650),Csa4G286980(Csa4G286980),Csa4G454650(Csa4G454650),Csa4G287530(Csa4G287530),Csa7G075600(Csa7G075600),Csa7G428120(Csa7G428120),Csa7G075590(Csa7G075590),Csa3G017090(Csa3G017090),Csa2G360780(Csa2G360780),Csa1G420340(Csa1G420340),Csa5G630800(Csa5G630800),Csa4G006140(Csa4G006140),Csa4G286960(Csa4G286960)…	-	1.28225	0.293161	1
GO:0010102	lateral root morphogenesis	biological_process	13	13	0	2516	72	18408	Csa5G577390(Csa5G577390),Csa6G344280(Csa6G344280),Csa2G028460(Csa2G028460),Csa2G023940(Csa2G023940),Csa2G028500(Csa2G028500),Csa2G163170(Csa2G163170),Csa2G026940(Csa2G026940),Csa2G023880(Csa2G023880),Csa2G023900(Csa2G023900),Csa2G023850(Csa2G023850),Csa7G426500(Csa7G426500),Csa2G024440(Csa2G024440),Csa2G028480(Csa2G028480),	-	1.32101	0.295394	1
GO:0052543	callose deposition in cell wall	biological_process	6	6	0	2516	30	18408	Csa1G039910(Csa1G039910),Csa1G073850(Csa1G073850),Csa4G621160(Csa4G621160),Csa6G151640(Csa6G151640),Csa3G893290(Csa3G893290),Csa6G522700(Csa6G522700),	-	1.46328	0.299026	1
GO:0007031	peroxisome organization	biological_process	21	21	0	2516	123	18408	Csa6G022390(Csa6G022390),Csa5G106020(Csa5G106020),Csa2G375190(Csa2G375190),Csa4G331080(Csa4G331080),Csa6G425150(Csa6G425150),Csa3G731060(Csa3G731060),Csa5G139300(Csa5G139300),Csa7G343330(Csa7G343330),Csa2G129150(Csa2G129150),Csa6G074530(Csa6G074530),Csa6G169340(Csa6G169340),Csa4G088750(Csa4G088750),Csa1G385550(Csa1G385550),Csa2G021690(Csa2G021690),Csa3G149320(Csa3G149320),Csa4G358630(Csa4G358630)…	-	1.24914	0.299685	1
GO:0048236	plant-type spore development	biological_process	11	11	0	2516	60	18408	Csa6G151810(Csa6G151810),Csa4G651990(Csa4G651990),Csa6G526410(Csa6G526410),Csa1G039910(Csa1G039910),Csa3G837050(Csa3G837050),Csa1G073850(Csa1G073850),Csa3G893290(Csa3G893290),Csa2G302250(Csa2G302250),Csa2G302260(Csa2G302260),Csa7G059160(Csa7G059160),Csa4G621160(Csa4G621160),	-	1.34134	0.302743	1
GO:0002238	response to molecule of fungal origin	biological_process	7	7	0	2516	36	18408	Csa6G486970(Csa6G486970),Csa2G033930(Csa2G033930),Csa7G045550(Csa7G045550),Csa2G377920(Csa2G377920),Csa5G606800(Csa5G606800),Csa7G396480(Csa7G396480),Csa6G499220(Csa6G499220),	-	1.42263	0.304646	1
GO:0010187	negative regulation of seed germination	biological_process	4	4	0	2516	19	18408	Csa1G408720(Csa1G408720),Csa5G514500(Csa5G514500),Csa7G407700(Csa7G407700),Csa5G512930(Csa5G512930),	-	1.54029	0.307732	1
GO:0006566	threonine metabolic process	biological_process	4	4	0	2516	19	18408	Csa1G680120(Csa1G680120),Csa6G448730(Csa6G448730),Csa6G448740(Csa6G448740),Csa6G448720(Csa6G448720),	-	1.54029	0.307732	1
GO:0010143	cutin biosynthetic process	biological_process	4	4	0	2516	19	18408	Csa3G708180(Csa3G708180),Csa6G079750(Csa6G079750),Csa7G431330(Csa7G431330),Csa3G812760(Csa3G812760),	-	1.54029	0.307732	1
GO:0009734	auxin-activated signaling pathway	biological_process	12	12	0	2516	67	18408	Csa5G585950(Csa5G585950),Csa6G125240(Csa6G125240),Csa3G088930(Csa3G088930),Csa1G574880(Csa1G574880),Csa3G114470(Csa3G114470),Csa3G127170(Csa3G127170),Csa3G005590(Csa3G005590),Csa1G574890(Csa1G574890),Csa3G904070(Csa3G904070),Csa3G901080(Csa3G901080),Csa4G294940(Csa4G294940),Csa2G074190(Csa2G074190),	-	1.3104	0.320405	1
GO:0009788	negative regulation of abscisic acid-activated signaling pathway	biological_process	5	5	0	2516	25	18408	Csa6G008720(Csa6G008720),Csa1G524760(Csa1G524760),Csa4G639200(Csa4G639200),Csa3G604110(Csa3G604110),Csa6G524600(Csa6G524600),	-	1.46328	0.323195	1
GO:0006720	isoprenoid metabolic process	biological_process	79	79	0	2516	516	18408	Csa7G075590(Csa7G075590),Csa5G609650(Csa5G609650),Csa6G425760(Csa6G425760),Csa6G113550(Csa6G113550),Csa3G822440(Csa3G822440),Csa2G059830(Csa2G059830),Csa6G509040(Csa6G509040),Csa3G791510(Csa3G791510),Csa5G623630(Csa5G623630),Csa5G413260(Csa5G413260),Csa1G574250(Csa1G574250),Csa3G178550(Csa3G178550),Csa7G075600(Csa7G075600),Csa7G239640(Csa7G239640),Csa6G149370(Csa6G149370),Csa4G269130(Csa4G269130)…	-	1.12014	0.323441	1
GO:0006633	fatty acid biosynthetic process	biological_process	29	29	0	2516	177	18408	Csa7G428120(Csa7G428120),Csa4G006140(Csa4G006140),Csa3G017090(Csa3G017090),Csa1G051630(Csa1G051630),Csa7G452890(Csa7G452890),Csa5G396020(Csa5G396020),Csa2G147920(Csa2G147920),Csa2G013290(Csa2G013290),Csa7G075600(Csa7G075600),Csa4G287530(Csa4G287530),Csa5G609650(Csa5G609650),Csa7G431330(Csa7G431330),Csa4G287540(Csa4G287540),Csa4G286950(Csa4G286950),Csa4G286960(Csa4G286960),Csa7G075590(Csa7G075590)…	-	1.19873	0.323729	1
GO:0006886	intracellular protein transport	biological_process	132	132	0	2516	884	18408	Csa3G645940(Csa3G645940),Csa6G151640(Csa6G151640),Csa6G133770(Csa6G133770),Csa4G331080(Csa4G331080),Csa4G651770(Csa4G651770),Csa1G039020(Csa1G039020),Csa4G500830(Csa4G500830),Csa7G071520(Csa7G071520),Csa1G660200(Csa1G660200),Csa3G875980(Csa3G875980),Csa1G633420(Csa1G633420),Csa1G532370(Csa1G532370),Csa4G664530(Csa4G664530),Csa3G764550(Csa3G764550),Csa3G589590(Csa3G589590),Csa4G011770(Csa4G011770)…	-	1.09249	0.324601	1
GO:0071365	cellular response to auxin stimulus	biological_process	14	14	0	2516	80	18408	Csa3G114470(Csa3G114470),Csa1G574880(Csa1G574880),Csa5G585950(Csa5G585950),Csa6G125240(Csa6G125240),Csa3G088930(Csa3G088930),Csa6G344280(Csa6G344280),Csa3G904070(Csa3G904070),Csa3G901080(Csa3G901080),Csa4G294940(Csa4G294940),Csa2G074190(Csa2G074190),Csa6G151640(Csa6G151640),Csa3G127170(Csa3G127170),Csa3G005590(Csa3G005590),Csa1G574890(Csa1G574890),	-	1.28037	0.329609	1
GO:0006569	tryptophan catabolic process	biological_process	9	9	0	2516	49	18408	Csa7G075590(Csa7G075590),Csa4G064120(Csa4G064120),Csa7G075600(Csa7G075600),Csa2G215520(Csa2G215520),Csa7G343850(Csa7G343850),Csa7G447990(Csa7G447990),Csa7G343870(Csa7G343870),Csa3G854760(Csa3G854760),Csa2G360780(Csa2G360780),	-	1.34382	0.332188	1
GO:0015893	drug transport	biological_process	7	7	0	2516	37	18408	Csa6G151640(Csa6G151640),Csa3G446120(Csa3G446120),Csa2G433930(Csa2G433930),Csa2G379370(Csa2G379370),Csa3G774730(Csa3G774730),Csa3G774740(Csa3G774740),Csa7G396440(Csa7G396440),	-	1.38418	0.333913	1
GO:0009625	response to insect	biological_process	13	13	0	2516	74	18408	Csa4G006150(Csa4G006150),Csa3G588470(Csa3G588470),Csa3G727990(Csa3G727990),Csa1G597020(Csa1G597020),Csa4G500830(Csa4G500830),Csa1G039020(Csa1G039020),Csa4G496760(Csa4G496760),Csa3G011620(Csa3G011620),Csa1G542510(Csa1G542510),Csa3G782680(Csa3G782680),Csa7G033410(Csa7G033410),Csa1G012100(Csa1G012100),Csa4G006140(Csa4G006140),	-	1.28531	0.335991	1
GO:0007169	transmembrane receptor protein tyrosine kinase signaling pathway	biological_process	24	24	0	2516	145	18408	Csa5G576760(Csa5G576760),Csa5G429990(Csa5G429990),Csa1G025840(Csa1G025840),Csa6G522700(Csa6G522700),Csa2G354960(Csa2G354960),Csa1G470440(Csa1G470440),Csa1G011510(Csa1G011510),Csa1G002860(Csa1G002860),Csa3G856010(Csa3G856010),Csa3G844910(Csa3G844910),Csa7G069690(Csa7G069690),Csa1G256170(Csa1G256170),Csa1G051820(Csa1G051820),Csa6G497070(Csa6G497070),Csa3G234010(Csa3G234010),Csa2G354950(Csa2G354950)…	-	1.21099	0.336756	1
GO:0009685	gibberellin metabolic process	biological_process	12	12	0	2516	68	18408	Csa4G075200(Csa4G075200),Csa1G043040(Csa1G043040),Csa7G407700(Csa7G407700),Csa6G509040(Csa6G509040),Csa6G523390(Csa6G523390),Csa5G623630(Csa5G623630),Csa7G434970(Csa7G434970),Csa3G822440(Csa3G822440),Csa3G903510(Csa3G903510),Csa3G903540(Csa3G903540),Csa7G239640(Csa7G239640),Csa4G639790(Csa4G639790),	-	1.29113	0.342204	1
GO:0006857	oligopeptide transport	biological_process	21	21	0	2516	126	18408	Csa3G904070(Csa3G904070),Csa6G037500(Csa6G037500),Csa5G148610(Csa5G148610),Csa4G652140(Csa4G652140),Csa1G075060(Csa1G075060),Csa1G008530(Csa1G008530),Csa3G850570(Csa3G850570),Csa3G818250(Csa3G818250),Csa4G007610(Csa4G007610),Csa6G520340(Csa6G520340),Csa1G008540(Csa1G008540),Csa2G172510(Csa2G172510),Csa3G732500(Csa3G732500),Csa3G127170(Csa3G127170),Csa5G106020(Csa5G106020),Csa7G049230(Csa7G049230)…	-	1.2194	0.346642	1
GO:0009821	alkaloid biosynthetic process	biological_process	4	4	0	2516	20	18408	Csa3G002390(Csa3G002390),Csa7G039280(Csa7G039280),Csa2G430570(Csa2G430570),Csa6G128650(Csa6G128650),	-	1.46328	0.348938	1
GO:0030001	metal ion transport	biological_process	78	78	0	2516	513	18408	Csa7G432490(Csa7G432490),Csa4G295510(Csa4G295510),Csa7G044250(Csa7G044250),Csa3G702630(Csa3G702630),Csa2G205940(Csa2G205940),Csa4G287530(Csa4G287530),Csa3G760510(Csa3G760510),Csa7G278210(Csa7G278210),Csa6G421630(Csa6G421630),Csa1G025970(Csa1G025970),Csa3G778430(Csa3G778430),Csa4G309180(Csa4G309180),Csa4G554680(Csa4G554680),Csa3G119560(Csa3G119560),Csa3G822350(Csa3G822350),Csa5G215130(Csa5G215130)…	-	1.11243	0.353948	1
GO:0010351	lithium ion transport	biological_process	8	8	0	2516	44	18408	Csa3G355570(Csa3G355570),Csa3G760510(Csa3G760510),Csa5G106020(Csa5G106020),Csa5G139300(Csa5G139300),Csa1G573610(Csa1G573610),Csa5G220910(Csa5G220910),Csa3G760520(Csa3G760520),Csa4G309180(Csa4G309180),	-	1.33025	0.362204	1
GO:0009690	cytokinin metabolic process	biological_process	7	7	0	2516	38	18408	Csa3G840450(Csa3G840450),Csa2G000440(Csa2G000440),Csa5G522920(Csa5G522920),Csa1G589060(Csa1G589060),Csa3G064210(Csa3G064210),Csa5G175820(Csa5G175820),Csa6G510360(Csa6G510360),	-	1.34775	0.364404	1
GO:0009686	gibberellin biosynthetic process	biological_process	10	10	0	2516	57	18408	Csa7G434970(Csa7G434970),Csa3G822440(Csa3G822440),Csa3G903510(Csa3G903510),Csa3G903540(Csa3G903540),Csa7G239640(Csa7G239640),Csa4G639790(Csa4G639790),Csa1G043040(Csa1G043040),Csa7G407700(Csa7G407700),Csa6G509040(Csa6G509040),Csa5G623630(Csa5G623630),	-	1.28357	0.379021	1
GO:0080090	regulation of primary metabolic process	biological_process	306	306	0	2516	2127	18408	Csa3G180260(Csa3G180260),Csa3G187250(Csa3G187250),Csa3G852470(Csa3G852470),Csa2G004720(Csa2G004720),Csa6G138620(Csa6G138620),Csa3G132580(Csa3G132580),Csa1G420340(Csa1G420340),Csa5G150420(Csa5G150420),Csa2G359970(Csa2G359970),Csa7G073570(Csa7G073570),Csa6G303240(Csa6G303240),Csa6G445770(Csa6G445770),Csa2G361530(Csa2G361530),Csa3G812750(Csa3G812750),Csa6G344280(Csa6G344280),Csa7G051420(Csa7G051420)…	-	1.05257	0.387803	1
GO:0006897	endocytosis	biological_process	8	8	0	2516	45	18408	Csa3G017260(Csa3G017260),Csa3G913980(Csa3G913980),Csa7G426580(Csa7G426580),Csa1G397140(Csa1G397140),Csa6G522700(Csa6G522700),Csa2G348290(Csa2G348290),Csa5G428440(Csa5G428440),Csa3G902910(Csa3G902910),	-	1.30069	0.391412	1
GO:0009247	glycolipid biosynthetic process	biological_process	14	14	0	2516	83	18408	Csa4G001950(Csa4G001950),Csa4G001850(Csa4G001850),Csa5G571510(Csa5G571510),Csa2G360580(Csa2G360580),Csa6G212860(Csa6G212860),Csa5G322500(Csa5G322500),Csa6G525440(Csa6G525440),Csa1G597020(Csa1G597020),Csa2G377910(Csa2G377910),Csa3G567330(Csa3G567330),Csa4G159320(Csa4G159320),Csa1G597800(Csa1G597800),Csa4G012390(Csa4G012390),Csa7G378490(Csa7G378490),	-	1.23409	0.392071	1
GO:0032957	inositol trisphosphate metabolic process	biological_process	4	4	0	2516	21	18408	Csa2G348290(Csa2G348290),Csa3G734960(Csa3G734960),Csa6G500570(Csa6G500570),Csa7G448650(Csa7G448650),	-	1.3936	0.392095	1
GO:0006995	cellular response to nitrogen starvation	biological_process	7	7	0	2516	39	18408	Csa3G444560(Csa3G444560),Csa7G024130(Csa7G024130),Csa3G304140(Csa3G304140),Csa6G151640(Csa6G151640),Csa1G062890(Csa1G062890),Csa2G010160(Csa2G010160),Csa5G623920(Csa5G623920),	-	1.3132	0.396043	1
GO:0010817	regulation of hormone levels	biological_process	61	61	0	2516	401	18408	Csa6G454350(Csa6G454350),Csa4G269130(Csa4G269130),Csa2G215520(Csa2G215520),Csa1G173130(Csa1G173130),Csa1G269880(Csa1G269880),Csa3G854760(Csa3G854760),Csa3G913980(Csa3G913980),Csa1G574880(Csa1G574880),Csa4G064120(Csa4G064120),Csa7G075600(Csa7G075600),Csa4G337340(Csa4G337340),Csa3G840450(Csa3G840450),Csa6G149370(Csa6G149370),Csa5G609650(Csa5G609650),Csa1G062380(Csa1G062380),Csa6G088710(Csa6G088710)…	-	1.11296	0.401866	1
GO:0031349	positive regulation of defense response	biological_process	10	10	0	2516	58	18408	Csa2G070840(Csa2G070840),Csa3G645990(Csa3G645990),Csa6G518290(Csa6G518290),Csa1G597790(Csa1G597790),Csa6G518040(Csa6G518040),Csa6G125250(Csa6G125250),Csa6G136580(Csa6G136580),Csa1G002860(Csa1G002860),Csa3G727990(Csa3G727990),Csa4G630010(Csa4G630010),	-	1.26144	0.405219	1
GO:0032940	secretion by cell	biological_process	10	10	0	2516	58	18408	Csa6G500400(Csa6G500400),Csa1G481200(Csa1G481200),Csa3G817740(Csa3G817740),Csa3G645880(Csa3G645880),Csa1G418800(Csa1G418800),Csa5G161950(Csa5G161950),Csa3G913980(Csa3G913980),Csa3G017260(Csa3G017260),Csa5G178700(Csa5G178700),Csa1G039200(Csa1G039200),	-	1.26144	0.405219	1
GO:0046686	response to cadmium ion	biological_process	61	61	0	2516	402	18408	Csa7G413890(Csa7G413890),Csa7G448000(Csa7G448000),Csa5G168800(Csa5G168800),Csa5G608060(Csa5G608060),Csa3G020080(Csa3G020080),Csa4G025140(Csa4G025140),Csa4G664500(Csa4G664500),Csa2G363570(Csa2G363570),Csa4G011780(Csa4G011780),Csa3G836500(Csa3G836500),Csa2G360560(Csa2G360560),Csa2G377370(Csa2G377370),Csa4G303170(Csa4G303170),Csa4G626100(Csa4G626100),Csa1G002670(Csa1G002670),Csa4G377740(Csa4G377740)…	-	1.1102	0.411796	1
GO:0009846	pollen germination	biological_process	7	7	0	2516	40	18408	Csa1G173130(Csa1G173130),Csa3G132550(Csa3G132550),Csa2G302250(Csa2G302250),Csa2G302260(Csa2G302260),Csa2G000560(Csa2G000560),Csa7G037520(Csa7G037520),Csa1G025840(Csa1G025840),	-	1.28037	0.428749	1
GO:0042493	response to drug	biological_process	7	7	0	2516	40	18408	Csa2G433930(Csa2G433930),Csa3G446120(Csa3G446120),Csa6G151640(Csa6G151640),Csa7G396440(Csa7G396440),Csa3G774740(Csa3G774740),Csa3G774730(Csa3G774730),Csa2G379370(Csa2G379370),	-	1.28037	0.428749	1
GO:0034613	cellular protein localization	biological_process	132	132	0	2516	902	18408	Csa3G875980(Csa3G875980),Csa1G633420(Csa1G633420),Csa1G532370(Csa1G532370),Csa3G764550(Csa3G764550),Csa4G664530(Csa4G664530),Csa3G645940(Csa3G645940),Csa6G151640(Csa6G151640),Csa6G133770(Csa6G133770),Csa4G331080(Csa4G331080),Csa4G651770(Csa4G651770),Csa1G039020(Csa1G039020),Csa4G500830(Csa4G500830),Csa7G071520(Csa7G071520),Csa1G660200(Csa1G660200),Csa3G214030(Csa3G214030),Csa4G154320(Csa4G154320)…	-	1.07069	0.438932	1
GO:0010119	regulation of stomatal movement	biological_process	9	9	0	2516	53	18408	Csa3G782680(Csa3G782680),Csa3G604110(Csa3G604110),Csa4G050170(Csa4G050170),Csa1G573610(Csa1G573610),Csa4G454650(Csa4G454650),Csa2G347140(Csa2G347140),Csa5G604280(Csa5G604280),Csa3G017090(Csa3G017090),Csa2G352370(Csa2G352370),	-	1.2424	0.442461	1
GO:0006520	cellular amino acid metabolic process	biological_process	95	95	0	2516	643	18408	Csa3G889160(Csa3G889160),Csa6G426360(Csa6G426360),Csa6G183190(Csa6G183190),Csa4G641670(Csa4G641670),Csa5G029450(Csa5G029450),Csa3G604620(Csa3G604620),Csa6G513730(Csa6G513730),Csa4G088750(Csa4G088750),Csa7G343850(Csa7G343850),Csa4G103350(Csa4G103350),Csa3G914000(Csa3G914000),Csa7G387180(Csa7G387180),Csa3G843770(Csa3G843770),Csa3G778280(Csa3G778280),Csa4G286980(Csa4G286980),Csa7G446830(Csa7G446830)…	-	1.08096	0.448943	1
GO:0010038	response to metal ion	biological_process	75	75	0	2516	504	18408	Csa2G293350(Csa2G293350),Csa5G514500(Csa5G514500),Csa2G035460(Csa2G035460),Csa4G015100(Csa4G015100),Csa1G002660(Csa1G002660),Csa3G076580(Csa3G076580),Csa7G004040(Csa7G004040),Csa5G576660(Csa5G576660),Csa6G513550(Csa6G513550),Csa1G045730(Csa1G045730),Csa3G853140(Csa3G853140),Csa4G309180(Csa4G309180),Csa3G020090(Csa3G020090),Csa5G215130(Csa5G215130),Csa7G407630(Csa7G407630),Csa7G419610(Csa7G419610)…	-	1.08875	0.457739	1
GO:0043161	proteasome-mediated ubiquitin-dependent protein catabolic process	biological_process	19	19	0	2516	119	18408	Csa2G013330(Csa2G013330),Csa5G585950(Csa5G585950),Csa2G035450(Csa2G035450),Csa4G028450(Csa4G028450),Csa6G344280(Csa6G344280),Csa2G129150(Csa2G129150),Csa6G133760(Csa6G133760),Csa4G004860(Csa4G004860),Csa6G425150(Csa6G425150),Csa6G094720(Csa6G094720),Csa3G002630(Csa3G002630),Csa6G058200(Csa6G058200),Csa5G151540(Csa5G151540),Csa4G303170(Csa4G303170),Csa3G133140(Csa3G133140),Csa2G021690(Csa2G021690)…	-	1.16816	0.457876	1
GO:0000038	very long-chain fatty acid metabolic process	biological_process	10	10	0	2516	60	18408	Csa5G609650(Csa5G609650),Csa4G006150(Csa4G006150),Csa7G452290(Csa7G452290),Csa1G294020(Csa1G294020),Csa2G147920(Csa2G147920),Csa2G013290(Csa2G013290),Csa3G912950(Csa3G912950),Csa3G144140(Csa3G144140),Csa5G072680(Csa5G072680),Csa4G025130(Csa4G025130),	-	1.2194	0.459838	1
GO:0009838	abscission	biological_process	7	7	0	2516	41	18408	Csa3G690840(Csa3G690840),Csa5G577390(Csa5G577390),Csa2G123040(Csa2G123040),Csa1G002860(Csa1G002860),Csa6G484020(Csa6G484020),Csa3G829270(Csa3G829270),Csa4G326550(Csa4G326550),	-	1.24914	0.462434	1
GO:0009739	response to gibberellin	biological_process	24	24	0	2516	153	18408	Csa1G524760(Csa1G524760),Csa5G623630(Csa5G623630),Csa1G575180(Csa1G575180),Csa1G000700(Csa1G000700),Csa6G509040(Csa6G509040),Csa7G031580(Csa7G031580),Csa1G408720(Csa1G408720),Csa1G043040(Csa1G043040),Csa6G113550(Csa6G113550),Csa4G639790(Csa4G639790),Csa7G239640(Csa7G239640),Csa1G045730(Csa1G045730),Csa6G008720(Csa6G008720),Csa3G740800(Csa3G740800),Csa4G641690(Csa4G641690),Csa1G045890(Csa1G045890)…	-	1.14767	0.466599	1
GO:0009610	response to symbiotic fungus	biological_process	6	6	0	2516	35	18408	Csa6G426360(Csa6G426360),Csa3G149320(Csa3G149320),Csa3G848150(Csa3G848150),Csa7G004050(Csa7G004050),Csa2G166180(Csa2G166180),Csa7G064010(Csa7G064010),	-	1.25424	0.471447	1
GO:0009831	plant-type cell wall modification involved in multidimensional cell growth	biological_process	4	4	0	2516	23	18408	Csa6G190340(Csa6G190340),Csa2G346000(Csa2G346000),Csa5G182120(Csa5G182120),Csa5G517210(Csa5G517210),	-	1.27241	0.483306	1
GO:0007166	cell surface receptor signaling pathway	biological_process	24	24	0	2516	154	18408	Csa3G731850(Csa3G731850),Csa3G893950(Csa3G893950),Csa3G856010(Csa3G856010),Csa2G354940(Csa2G354940),Csa2G354930(Csa2G354930),Csa5G114640(Csa5G114640),Csa1G470410(Csa1G470410),Csa2G059810(Csa2G059810),Csa2G354970(Csa2G354970),Csa7G069690(Csa7G069690),Csa1G256170(Csa1G256170),Csa6G497070(Csa6G497070),Csa1G051820(Csa1G051820),Csa3G234010(Csa3G234010),Csa2G354950(Csa2G354950),Csa3G844910(Csa3G844910)…	-	1.14021	0.484244	1
GO:0006665	sphingolipid metabolic process	biological_process	8	8	0	2516	48	18408	Csa6G500640(Csa6G500640),Csa5G220910(Csa5G220910),Csa4G551640(Csa4G551640),Csa4G304840(Csa4G304840),Csa4G551650(Csa4G551650),Csa6G094720(Csa6G094720),Csa5G517090(Csa5G517090),Csa4G295510(Csa4G295510),	-	1.2194	0.484505	1
GO:0016926	protein desumoylation	biological_process	11	11	0	2516	68	18408	Csa4G181710(Csa4G181710),Csa2G074790(Csa2G074790),Csa1G598330(Csa1G598330),Csa1G527930(Csa1G527930),Csa1G423210(Csa1G423210),Csa4G050170(Csa4G050170),Csa1G470440(Csa1G470440),Csa6G188080(Csa6G188080),Csa2G010420(Csa2G010420),Csa4G554680(Csa4G554680),Csa2G348290(Csa2G348290),	-	1.18353	0.50169	1
GO:0006499	N-terminal protein myristoylation	biological_process	18	18	0	2516	115	18408	Csa6G448710(Csa6G448710),Csa1G642540(Csa1G642540),Csa7G284420(Csa7G284420),Csa6G008070(Csa6G008070),Csa4G095590(Csa4G095590),Csa5G643880(Csa5G643880),Csa5G593430(Csa5G593430),Csa3G589590(Csa3G589590),Csa6G190450(Csa6G190450),Csa1G597020(Csa1G597020),Csa7G069690(Csa7G069690),Csa6G012250(Csa6G012250),Csa2G011510(Csa2G011510),Csa1G039020(Csa1G039020),Csa3G764550(Csa3G764550),Csa3G893950(Csa3G893950)…	-	1.14517	0.513018	1
GO:0006928	movement of cell or subcellular component	biological_process	13	13	0	2516	82	18408	Csa6G118880(Csa6G118880),CsaUNG014640(CsaUNG014640),Csa6G005120(Csa6G005120),Csa3G133920(Csa3G133920),Csa7G058580(Csa7G058580),Csa6G366290(Csa6G366290),Csa4G341560(Csa4G341560),Csa1G044870(Csa1G044870),Csa3G144210(Csa3G144210),Csa3G017260(Csa3G017260),Csa3G824810(Csa3G824810),Csa7G037520(Csa7G037520),Csa3G913980(Csa3G913980),	-	1.15991	0.523037	1
GO:0042547	cell wall modification involved in multidimensional cell growth	biological_process	4	4	0	2516	24	18408	Csa2G346000(Csa2G346000),Csa5G182120(Csa5G182120),Csa6G190340(Csa6G190340),Csa5G517210(Csa5G517210),	-	1.2194	0.530869	1
GO:0046855	inositol phosphate dephosphorylation	biological_process	4	4	0	2516	24	18408	Csa3G734960(Csa3G734960),Csa6G500570(Csa6G500570),Csa2G348290(Csa2G348290),Csa7G448650(Csa7G448650),	-	1.2194	0.530869	1
GO:0006817	phosphate ion transport	biological_process	4	4	0	2516	24	18408	Csa5G637680(Csa5G637680),Csa5G606370(Csa5G606370),Csa5G606390(Csa5G606390),Csa5G471600(Csa5G471600),	-	1.2194	0.530869	1
GO:0010584	pollen exine formation	biological_process	7	7	0	2516	43	18408	Csa3G837050(Csa3G837050),Csa6G526410(Csa6G526410),Csa5G396010(Csa5G396010),Csa2G302260(Csa2G302260),Csa2G302250(Csa2G302250),Csa7G009180(Csa7G009180),Csa2G433350(Csa2G433350),	-	1.19104	0.532377	1
GO:0006813	potassium ion transport	biological_process	9	9	0	2516	56	18408	Csa3G576840(Csa3G576840),Csa7G395260(Csa7G395260),Csa5G602170(Csa5G602170),Csa1G573610(Csa1G573610),Csa3G606620(Csa3G606620),Csa1G256190(Csa1G256190),Csa3G912380(Csa3G912380),Csa3G119560(Csa3G119560),Csa1G057050(Csa1G057050),	-	1.17585	0.533326	1
GO:0009740	gibberellic acid mediated signaling pathway	biological_process	12	12	0	2516	76	18408	Csa7G391240(Csa7G391240),Csa1G043040(Csa1G043040),Csa1G408720(Csa1G408720),Csa7G407700(Csa7G407700),Csa6G509040(Csa6G509040),Csa5G623630(Csa5G623630),Csa1G524760(Csa1G524760),Csa6G008720(Csa6G008720),Csa6G312040(Csa6G312040),Csa7G239640(Csa7G239640),Csa4G639790(Csa4G639790),Csa2G035330(Csa2G035330),	-	1.15522	0.539845	1
GO:0010476	gibberellin mediated signaling pathway	biological_process	12	12	0	2516	76	18408	Csa6G312040(Csa6G312040),Csa6G008720(Csa6G008720),Csa1G524760(Csa1G524760),Csa2G035330(Csa2G035330),Csa7G239640(Csa7G239640),Csa4G639790(Csa4G639790),Csa7G391240(Csa7G391240),Csa1G408720(Csa1G408720),Csa1G043040(Csa1G043040),Csa6G509040(Csa6G509040),Csa7G407700(Csa7G407700),Csa5G623630(Csa5G623630),	-	1.15522	0.539845	1
GO:0006766	vitamin metabolic process	biological_process	16	16	0	2516	103	18408	Csa7G075590(Csa7G075590),Csa4G286980(Csa4G286980),Csa2G432780(Csa2G432780),Csa5G609650(Csa5G609650),Csa7G075600(Csa7G075600),Csa4G287530(Csa4G287530),Csa7G446840(Csa7G446840),Csa4G287540(Csa4G287540),Csa2G059830(Csa2G059830),Csa4G629470(Csa4G629470),Csa6G029440(Csa6G029440),Csa4G286960(Csa4G286960),Csa4G286950(Csa4G286950),Csa5G630800(Csa5G630800),Csa1G420340(Csa1G420340),Csa2G360780(Csa2G360780),	-	1.13652	0.545454	1
GO:0006661	phosphatidylinositol biosynthetic process	biological_process	13	13	0	2516	83	18408	Csa7G009710(Csa7G009710),Csa1G320310(Csa1G320310),Csa6G399720(Csa6G399720),Csa6G091940(Csa6G091940),Csa7G291190(Csa7G291190),Csa5G218770(Csa5G218770),Csa2G375190(Csa2G375190),Csa6G421700(Csa6G421700),Csa5G218780(Csa5G218780),Csa7G291690(Csa7G291690),Csa3G119410(Csa3G119410),Csa6G487580(Csa6G487580),Csa1G525310(Csa1G525310),	-	1.14594	0.548739	1
GO:0009684	indoleacetic acid biosynthetic process	biological_process	11	11	0	2516	70	18408	Csa3G854760(Csa3G854760),Csa7G343870(Csa7G343870),Csa2G360780(Csa2G360780),Csa7G447990(Csa7G447990),Csa2G215520(Csa2G215520),Csa2G012660(Csa2G012660),Csa7G075590(Csa7G075590),Csa1G062380(Csa1G062380),Csa7G343850(Csa7G343850),Csa4G064120(Csa4G064120),Csa7G075600(Csa7G075600),	-	1.14972	0.557663	1
GO:0030048	actin filament-based movement	biological_process	11	11	0	2516	70	18408	CsaUNG014640(CsaUNG014640),Csa6G118880(Csa6G118880),Csa3G133920(Csa3G133920),Csa6G005120(Csa6G005120),Csa4G341560(Csa4G341560),Csa6G366290(Csa6G366290),Csa7G058580(Csa7G058580),Csa3G824810(Csa3G824810),Csa7G037520(Csa7G037520),Csa1G044870(Csa1G044870),Csa3G144210(Csa3G144210),	-	1.14972	0.557663	1
GO:0090351	seedling development	biological_process	35	35	0	2516	234	18408	Csa5G648720(Csa5G648720),Csa3G848150(Csa3G848150),Csa1G572420(Csa1G572420),Csa1G046300(Csa1G046300),Csa6G008720(Csa6G008720),Csa6G425760(Csa6G425760),Csa1G071830(Csa1G071830),Csa4G639790(Csa4G639790),Csa5G623800(Csa5G623800),Csa1G045990(Csa1G045990),Csa7G391240(Csa7G391240),Csa5G512930(Csa5G512930),Csa7G407700(Csa7G407700),Csa3G806800(Csa3G806800),Csa2G354860(Csa2G354860),Csa2G000370(Csa2G000370)…	-	1.09433	0.559457	1
GO:0008610	lipid biosynthetic process	biological_process	134	134	0	2516	933	18408	Csa6G405950(Csa6G405950),Csa4G001850(Csa4G001850),Csa1G044880(Csa1G044880),Csa2G147920(Csa2G147920),Csa6G423450(Csa6G423450),Csa1G525310(Csa1G525310),Csa4G286950(Csa4G286950),Csa7G291190(Csa7G291190),Csa4G639790(Csa4G639790),Csa3G627730(Csa3G627730),Csa7G428120(Csa7G428120),Csa1G699560(Csa1G699560),Csa6G185830(Csa6G185830),Csa3G114430(Csa3G114430),Csa6G487580(Csa6G487580),Csa5G152820(Csa5G152820)…	-	1.0508	0.562005	1
GO:0010229	inflorescence development	biological_process	5	5	0	2516	31	18408	Csa1G025070(Csa1G025070),Csa1G479630(Csa1G479630),Csa7G020910(Csa7G020910),Csa7G022420(Csa7G022420),Csa6G452100(Csa6G452100),	-	1.18006	0.563893	1
GO:0006355	regulation of transcription, DNA-templated	biological_process	231	231	0	2516	1628	18408	Csa1G613580(Csa1G613580),Csa1G160590(Csa1G160590),Csa6G133770(Csa6G133770),Csa4G038760(Csa4G038760),Csa3G889150(Csa3G889150),Csa3G179190(Csa3G179190),Csa1G089510(Csa1G089510),Csa2G074790(Csa2G074790),Csa2G351640(Csa2G351640),Csa6G363560(Csa6G363560),Csa3G011620(Csa3G011620),Csa5G167120(Csa5G167120),Csa3G168940(Csa3G168940),Csa3G878210(Csa3G878210),Csa1G165230(Csa1G165230),Csa3G835890(Csa3G835890)…	-	1.03813	0.571773	1
GO:0015994	chlorophyll metabolic process	biological_process	38	38	0	2516	256	18408	Csa7G075600(Csa7G075600),Csa7G448900(Csa7G448900),Csa3G731740(Csa3G731740),Csa6G511740(Csa6G511740),Csa6G500600(Csa6G500600),Csa4G287540(Csa4G287540),Csa4G641600(Csa4G641600),Csa5G609650(Csa5G609650),Csa7G420790(Csa7G420790),Csa3G002400(Csa3G002400),Csa7G075590(Csa7G075590),Csa7G428120(Csa7G428120),Csa2G059830(Csa2G059830),Csa3G135650(Csa3G135650),Csa4G088750(Csa4G088750),Csa2G406690(Csa2G406690)…	-	1.08602	0.576909	1
GO:2001141	regulation of RNA biosynthetic process	biological_process	231	231	0	2516	1629	18408	Csa3G878210(Csa3G878210),Csa3G168940(Csa3G168940),Csa5G167120(Csa5G167120),Csa3G011620(Csa3G011620),Csa6G501930(Csa6G501930),Csa2G439230(Csa2G439230),Csa5G586030(Csa5G586030),Csa1G042350(Csa1G042350),Csa3G187250(Csa3G187250),Csa3G835890(Csa3G835890),Csa1G165230(Csa1G165230),Csa3G889150(Csa3G889150),Csa4G038760(Csa4G038760),Csa6G133770(Csa6G133770),Csa1G160590(Csa1G160590),Csa1G613580(Csa1G613580)…	-	1.0375	0.57766	1
GO:0009555	pollen development	biological_process	41	41	0	2516	277	18408	Csa1G076610(Csa1G076610),Csa6G074590(Csa6G074590),Csa2G302260(Csa2G302260),Csa6G445740(Csa6G445740),Csa1G613580(Csa1G613580),Csa6G147460(Csa6G147460),Csa3G837050(Csa3G837050),Csa3G910680(Csa3G910680),Csa1G294020(Csa1G294020),Csa2G000560(Csa2G000560),Csa3G824810(Csa3G824810),Csa5G590080(Csa5G590080),Csa2G302250(Csa2G302250),Csa6G445770(Csa6G445770),Csa1G073850(Csa1G073850),Csa6G445760(Csa6G445760)…	-	1.08293	0.578086	1
GO:0009608	response to symbiont	biological_process	6	6	0	2516	38	18408	Csa3G149320(Csa3G149320),Csa2G166180(Csa2G166180),Csa7G004050(Csa7G004050),Csa3G848150(Csa3G848150),Csa7G064010(Csa7G064010),Csa6G426360(Csa6G426360),	-	1.15522	0.587487	1
GO:0006778	porphyrin-containing compound metabolic process	biological_process	41	41	0	2516	278	18408	Csa7G420790(Csa7G420790),Csa1G328400(Csa1G328400),Csa3G002400(Csa3G002400),Csa6G511740(Csa6G511740),Csa7G075600(Csa7G075600),Csa7G448900(Csa7G448900),Csa3G731740(Csa3G731740),Csa6G500600(Csa6G500600),Csa4G287540(Csa4G287540),Csa5G609650(Csa5G609650),Csa4G641600(Csa4G641600),Csa2G406690(Csa2G406690),Csa7G075590(Csa7G075590),Csa4G088750(Csa4G088750),Csa2G351800(Csa2G351800),Csa5G630820(Csa5G630820)…	-	1.07903	0.592559	1
GO:0071370	cellular response to gibberellin stimulus	biological_process	12	12	0	2516	78	18408	Csa7G407700(Csa7G407700),Csa6G509040(Csa6G509040),Csa1G524760(Csa1G524760),Csa5G623630(Csa5G623630),Csa7G391240(Csa7G391240),Csa1G408720(Csa1G408720),Csa1G043040(Csa1G043040),Csa2G035330(Csa2G035330),Csa7G239640(Csa7G239640),Csa4G639790(Csa4G639790),Csa6G008720(Csa6G008720),Csa6G312040(Csa6G312040),	-	1.1256	0.594483	1
GO:0031365	N-terminal protein amino acid modification	biological_process	18	18	0	2516	119	18408	Csa3G764550(Csa3G764550),Csa1G039020(Csa1G039020),Csa2G011510(Csa2G011510),Csa1G012100(Csa1G012100),Csa3G589590(Csa3G589590),Csa5G643880(Csa5G643880),Csa6G448710(Csa6G448710),Csa6G008070(Csa6G008070),Csa5G148780(Csa5G148780),Csa3G893950(Csa3G893950),Csa5G593430(Csa5G593430),Csa7G284420(Csa7G284420),Csa1G642540(Csa1G642540),Csa4G095590(Csa4G095590),Csa7G069690(Csa7G069690),Csa6G012250(Csa6G012250)…	-	1.10668	0.600558	1
GO:0007030	Golgi organization	biological_process	28	28	0	2516	188	18408	Csa7G419610(Csa7G419610),Csa7G407630(Csa7G407630),Csa5G175720(Csa5G175720),CsaUNG024770(CsaUNG024770),Csa4G287530(Csa4G287530),Csa4G214830(Csa4G214830),Csa3G731060(Csa3G731060),Csa4G641600(Csa4G641600),Csa6G507310(Csa6G507310),Csa4G287540(Csa4G287540),Csa2G215520(Csa2G215520),Csa2G035470(Csa2G035470),Csa4G295510(Csa4G295510),Csa4G331080(Csa4G331080),Csa3G822330(Csa3G822330),Csa4G286980(Csa4G28698…	-	1.08967	0.601696	1
GO:0009845	seed germination	biological_process	33	33	0	2516	223	18408	Csa7G407700(Csa7G407700),Csa3G806800(Csa3G806800),Csa1G045990(Csa1G045990),Csa5G512930(Csa5G512930),Csa7G391240(Csa7G391240),Csa5G623800(Csa5G623800),Csa3G178550(Csa3G178550),Csa7G069690(Csa7G069690),Csa2G000370(Csa2G000370),Csa2G354860(Csa2G354860),Csa3G730910(Csa3G730910),Csa1G572420(Csa1G572420),Csa1G046300(Csa1G046300),Csa3G848150(Csa3G848150),Csa5G648720(Csa5G648720),Csa4G639790(Csa4G639790)…	-	1.08269	0.605707	1
GO:0055072	iron ion homeostasis	biological_process	5	5	0	2516	32	18408	Csa5G550240(Csa5G550240),Csa7G068600(Csa7G068600),Csa5G215130(Csa5G215130),Csa6G507310(Csa6G507310),Csa2G285340(Csa2G285340),	-	1.14318	0.607584	1
GO:0009834	plant-type secondary cell wall biogenesis	biological_process	8	8	0	2516	52	18408	Csa6G423480(Csa6G423480),Csa1G029570(Csa1G029570),Csa5G156150(Csa5G156150),Csa5G425400(Csa5G425400),Csa4G103350(Csa4G103350),Csa6G491070(Csa6G491070),Csa5G160120(Csa5G160120),Csa1G095020(Csa1G095020),	-	1.1256	0.618683	1
GO:0019722	calcium-mediated signaling	biological_process	6	6	0	2516	39	18408	Csa3G119560(Csa3G119560),Csa3G912380(Csa3G912380),Csa6G152350(Csa6G152350),Csa2G009490(Csa2G009490),Csa1G269880(Csa1G269880),Csa4G043870(Csa4G043870),	-	1.1256	0.627527	1
GO:0016125	sterol metabolic process	biological_process	23	23	0	2516	155	18408	Csa7G029390(Csa7G029390),Csa6G500640(Csa6G500640),Csa7G336540(Csa7G336540),Csa2G369020(Csa2G369020),Csa5G622780(Csa5G622780),Csa4G000560(Csa4G000560),Csa6G405950(Csa6G405950),Csa4G091880(Csa4G091880),Csa3G689270(Csa3G689270),Csa4G007050(Csa4G007050),Csa1G173130(Csa1G173130),Csa4G295510(Csa4G295510),Csa3G607640(Csa3G607640),Csa3G627730(Csa3G627730),Csa4G103350(Csa4G103350),Csa3G607650(Csa3G607650)…	-	1.08566	0.633331	1
GO:0010413	glucuronoxylan metabolic process	biological_process	26	26	0	2516	176	18408	Csa2G035370(Csa2G035370),Csa1G527930(Csa1G527930),Csa3G116790(Csa3G116790),Csa6G087690(Csa6G087690),Csa1G002660(Csa1G002660),Csa2G346020(Csa2G346020),Csa7G041870(Csa7G041870),Csa1G025010(Csa1G025010),Csa3G893290(Csa3G893290),Csa3G844910(Csa3G844910),Csa4G554680(Csa4G554680),Csa6G188080(Csa6G188080),Csa5G165200(Csa5G165200),Csa1G004990(Csa1G004990),Csa2G369150(Csa2G369150),Csa2G059810(Csa2G059810)…	-	1.08083	0.636454	1
GO:0009817	defense response to fungus, incompatible interaction	biological_process	7	7	0	2516	46	18408	Csa1G085890(Csa1G085890),Csa5G155450(Csa5G155450),Csa1G467720(Csa1G467720),Csa1G616240(Csa1G616240),Csa2G010390(Csa2G010390),Csa6G151640(Csa6G151640),Csa6G490090(Csa6G490090),	-	1.11336	0.642272	1
GO:0042991	transcription factor import into nucleus	biological_process	5	5	0	2516	33	18408	Csa6G133770(Csa6G133770),Csa3G875980(Csa3G875980),Csa5G577390(Csa5G577390),Csa6G183200(Csa6G183200),Csa3G120390(Csa3G120390),	-	1.10854	0.651845	1
GO:0009069	serine family amino acid metabolic process	biological_process	34	34	0	2516	233	18408	Csa3G604620(Csa3G604620),Csa5G029450(Csa5G029450),Csa3G901020(Csa3G901020),Csa3G854760(Csa3G854760),Csa7G447990(Csa7G447990),Csa2G147920(Csa2G147920),Csa7G419610(Csa7G419610),Csa4G287530(Csa4G287530),Csa7G075600(Csa7G075600),Csa6G426360(Csa6G426360),CsaUNG024770(CsaUNG024770),Csa1G062380(Csa1G062380),Csa5G609650(Csa5G609650),Csa4G287540(Csa4G287540),Csa2G012660(Csa2G012660),Csa4G103350(Csa4G10335…	-	1.06763	0.655273	1
GO:0045492	xylan biosynthetic process	biological_process	26	26	0	2516	177	18408	Csa3G844910(Csa3G844910),Csa3G893290(Csa3G893290),Csa4G554680(Csa4G554680),Csa6G188080(Csa6G188080),Csa1G004990(Csa1G004990),Csa5G165200(Csa5G165200),Csa2G035370(Csa2G035370),Csa1G527930(Csa1G527930),Csa3G116790(Csa3G116790),Csa6G087690(Csa6G087690),Csa1G002660(Csa1G002660),Csa1G025010(Csa1G025010),Csa7G041870(Csa7G041870),Csa2G346020(Csa2G346020),Csa6G516540(Csa6G516540),Csa3G854760(Csa3G854760)…	-	1.07472	0.65541	1
GO:0042335	cuticle development	biological_process	9	9	0	2516	60	18408	Csa5G609650(Csa5G609650),Csa2G013290(Csa2G013290),Csa2G147920(Csa2G147920),Csa7G452290(Csa7G452290),Csa1G294020(Csa1G294020),Csa7G046120(Csa7G046120),Csa5G072680(Csa5G072680),Csa4G025130(Csa4G025130),Csa3G144140(Csa3G144140),	-	1.09746	0.662248	1
GO:0006497	protein lipidation	biological_process	18	18	0	2516	122	18408	Csa2G011510(Csa2G011510),Csa1G039020(Csa1G039020),Csa3G764550(Csa3G764550),Csa1G012100(Csa1G012100),Csa6G448710(Csa6G448710),Csa6G008070(Csa6G008070),Csa3G589590(Csa3G589590),Csa5G643880(Csa5G643880),Csa3G893950(Csa3G893950),Csa5G148780(Csa5G148780),Csa7G284420(Csa7G284420),Csa1G642540(Csa1G642540),Csa4G095590(Csa4G095590),Csa5G593430(Csa5G593430),Csa6G190450(Csa6G190450),Csa1G597020(Csa1G597020)…	-	1.07947	0.66903	1
GO:0080092	regulation of pollen tube growth	biological_process	4	4	0	2516	27	18408	Csa2G302250(Csa2G302250),Csa2G302260(Csa2G302260),Csa1G025840(Csa1G025840),Csa3G874380(Csa3G874380),	-	1.08391	0.678449	1
GO:0010208	pollen wall assembly	biological_process	7	7	0	2516	47	18408	Csa2G302260(Csa2G302260),Csa2G302250(Csa2G302250),Csa5G396010(Csa5G396010),Csa2G433350(Csa2G433350),Csa7G009180(Csa7G009180),Csa3G837050(Csa3G837050),Csa6G526410(Csa6G526410),	-	1.08967	0.679837	1
GO:0071900	regulation of protein serine/threonine kinase activity	biological_process	6	6	0	2516	41	18408	Csa1G479630(Csa1G479630),Csa6G421640(Csa6G421640),Csa7G073750(Csa7G073750),Csa6G421700(Csa6G421700),Csa3G131960(Csa3G131960),Csa3G627700(Csa3G627700),	-	1.07069	0.708891	1
GO:0016192	vesicle-mediated transport	biological_process	68	68	0	2516	478	18408	Csa3G698470(Csa3G698470),Csa3G817740(Csa3G817740),Csa5G643880(Csa5G643880),Csa3G589590(Csa3G589590),Csa5G175720(Csa5G175720),Csa1G039200(Csa1G039200),Csa1G039020(Csa1G039020),Csa3G646000(Csa3G646000),Csa5G168800(Csa5G168800),Csa5G178700(Csa5G178700),Csa3G234000(Csa3G234000),Csa3G731060(Csa3G731060),Csa2G418950(Csa2G418950),Csa5G515020(Csa5G515020),Csa3G866490(Csa3G866490),Csa5G585950(Csa5G585950)…	-	1.04082	0.709297	1
GO:0045491	xylan metabolic process	biological_process	26	26	0	2516	180	18408	Csa3G844910(Csa3G844910),Csa3G893290(Csa3G893290),Csa4G554680(Csa4G554680),Csa6G188080(Csa6G188080),Csa1G004990(Csa1G004990),Csa5G165200(Csa5G165200),Csa6G087690(Csa6G087690),Csa2G035370(Csa2G035370),Csa1G527930(Csa1G527930),Csa3G116790(Csa3G116790),Csa1G002660(Csa1G002660),Csa1G025010(Csa1G025010),Csa7G041870(Csa7G041870),Csa2G346020(Csa2G346020),Csa6G491070(Csa6G491070),Csa3G854760(Csa3G854760)…	-	1.05681	0.713168	1
GO:0006833	water transport	biological_process	22	22	0	2516	152	18408	Csa2G035460(Csa2G035460),Csa4G626100(Csa4G626100),Csa6G513550(Csa6G513550),Csa7G074920(Csa7G074920),Csa2G363570(Csa2G363570),Csa2G012660(Csa2G012660),Csa3G168980(Csa3G168980),Csa7G419650(Csa7G419650),Csa4G500830(Csa4G500830),Csa2G205940(Csa2G205940),CsaUNG024770(CsaUNG024770),Csa7G419610(Csa7G419610),Csa7G407630(Csa7G407630),Csa6G507310(Csa6G507310),Csa4G641600(Csa4G641600),Csa4G214830(Csa4G21483…	-	1.05895	0.715453	1
GO:0046907	intracellular transport	biological_process	164	164	0	2516	1168	18408	Csa3G017260(Csa3G017260),Csa2G059720(Csa2G059720),Csa7G420820(Csa7G420820),Csa3G101810(Csa3G101810),Csa4G294410(Csa4G294410),Csa3G728020(Csa3G728020),Csa3G782680(Csa3G782680),Csa6G052680(Csa6G052680),Csa3G893950(Csa3G893950),Csa2G371610(Csa2G371610),Csa5G106020(Csa5G106020),Csa6G425150(Csa6G425150),Csa4G331080(Csa4G331080),Csa2G401380(Csa2G401380),Csa7G446830(Csa7G446830),Csa3G730800(Csa3G730800)…	-	1.0273	0.71576	1
GO:0019932	second-messenger-mediated signaling	biological_process	7	7	0	2516	48	18408	Csa1G269880(Csa1G269880),Csa2G009490(Csa2G009490),Csa6G152350(Csa6G152350),Csa4G043870(Csa4G043870),Csa4G007050(Csa4G007050),Csa3G912380(Csa3G912380),Csa3G119560(Csa3G119560),	-	1.06697	0.717705	1
GO:0043086	negative regulation of catalytic activity	biological_process	8	8	0	2516	55	18408	Csa6G460000(Csa6G460000),Csa6G421640(Csa6G421640),Csa1G710160(Csa1G710160),Csa3G627700(Csa3G627700),Csa6G459990(Csa6G459990),Csa7G073750(Csa7G073750),Csa3G131960(Csa3G131960),Csa6G421700(Csa6G421700),	-	1.0642	0.724126	1
GO:0006816	calcium ion transport	biological_process	19	19	0	2516	132	18408	Csa4G331080(Csa4G331080),Csa4G295510(Csa4G295510),Csa4G287540(Csa4G287540),Csa4G287530(Csa4G287530),Csa3G576840(Csa3G576840),Csa4G309180(Csa4G309180),Csa2G012660(Csa2G012660),Csa7G278210(Csa7G278210),Csa4G286950(Csa4G286950),Csa4G286960(Csa4G286960),Csa5G310810(Csa5G310810),Csa3G606620(Csa3G606620),Csa5G139100(Csa5G139100),Csa5G182120(Csa5G182120),Csa5G517090(Csa5G517090),Csa3G822330(Csa3G822330)…	-	1.05311	0.738826	1
GO:0009860	pollen tube growth	biological_process	30	30	0	2516	210	18408	Csa1G466560(Csa1G466560),Csa1G025840(Csa1G025840),Csa1G574780(Csa1G574780),Csa7G375730(Csa7G375730),Csa7G058580(Csa7G058580),Csa3G785400(Csa3G785400),Csa7G392410(Csa7G392410),Csa1G025970(Csa1G025970),Csa6G526410(Csa6G526410),Csa6G500570(Csa6G500570),Csa2G302250(Csa2G302250),CsaUNG014640(CsaUNG014640),Csa3G874380(Csa3G874380),CsaUNG026720(CsaUNG026720),Csa1G044870(Csa1G044870),Csa3G824810(Csa3G824…	-	1.0452	0.746009	1
GO:0010431	seed maturation	biological_process	25	25	0	2516	175	18408	Csa3G214590(Csa3G214590),Csa4G056600(Csa4G056600),Csa1G045670(Csa1G045670),Csa3G178550(Csa3G178550),Csa5G650480(Csa5G650480),Csa1G574860(Csa1G574860),Csa7G391240(Csa7G391240),Csa4G000560(Csa4G000560),Csa1G586820(Csa1G586820),Csa7G407700(Csa7G407700),Csa7G433250(Csa7G433250),Csa6G008720(Csa6G008720),Csa3G730940(Csa3G730940),Csa3G828430(Csa3G828430),Csa6G425760(Csa6G425760),Csa2G372860(Csa2G372860)…	-	1.0452	0.753799	1
GO:0007623	circadian rhythm	biological_process	21	21	0	2516	147	18408	Csa1G423210(Csa1G423210),Csa2G000370(Csa2G000370),Csa2G352370(Csa2G352370),Csa4G004860(Csa4G004860),Csa3G253490(Csa3G253490),Csa2G035330(Csa2G035330),Csa3G016400(Csa3G016400),Csa2G423550(Csa2G423550),Csa5G623800(Csa5G623800),Csa6G446400(Csa6G446400),Csa1G574240(Csa1G574240),Csa3G002630(Csa3G002630),Csa6G504690(Csa6G504690),Csa4G045070(Csa4G045070),Csa3G716870(Csa3G716870),Csa3G715370(Csa3G715370)…	-	1.0452	0.759432	1
GO:0046488	phosphatidylinositol metabolic process	biological_process	13	13	0	2516	91	18408	Csa2G375190(Csa2G375190),Csa6G421700(Csa6G421700),Csa5G218770(Csa5G218770),Csa7G291190(Csa7G291190),Csa6G399720(Csa6G399720),Csa6G091940(Csa6G091940),Csa1G320310(Csa1G320310),Csa7G009710(Csa7G009710),Csa1G525310(Csa1G525310),Csa6G487580(Csa6G487580),Csa3G119410(Csa3G119410),Csa7G291690(Csa7G291690),Csa5G218780(Csa5G218780),	-	1.0452	0.766035	1
GO:0008299	isoprenoid biosynthetic process	biological_process	68	68	0	2516	483	18408	Csa6G405950(Csa6G405950),Csa1G044880(Csa1G044880),Csa4G287540(Csa4G287540),Csa7G434970(Csa7G434970),Csa3G280950(Csa3G280950),Csa2G298300(Csa2G298300),Csa3G119260(Csa3G119260),Csa4G286950(Csa4G286950),Csa4G639790(Csa4G639790),Csa3G627730(Csa3G627730),Csa7G428120(Csa7G428120),Csa1G699560(Csa1G699560),Csa6G185830(Csa6G185830),Csa5G152820(Csa5G152820),Csa3G021130(Csa3G021130),Csa4G006140(Csa4G006140)…	-	1.03005	0.7693	1
GO:0006694	steroid biosynthetic process	biological_process	26	26	0	2516	183	18408	Csa7G029390(Csa7G029390),Csa6G500640(Csa6G500640),Csa3G126110(Csa3G126110),Csa6G088710(Csa6G088710),Csa5G622780(Csa5G622780),Csa2G369020(Csa2G369020),Csa4G000560(Csa4G000560),Csa6G405950(Csa6G405950),Csa4G091880(Csa4G091880),Csa3G689270(Csa3G689270),Csa4G007050(Csa4G007050),Csa1G173130(Csa1G173130),Csa4G295510(Csa4G295510),Csa3G627730(Csa3G627730),Csa4G103350(Csa4G103350),Csa5G157940(Csa5G157940)…	-	1.03949	0.771995	1
GO:0010227	floral organ abscission	biological_process	4	4	0	2516	29	18408	Csa1G002860(Csa1G002860),Csa2G123040(Csa2G123040),Csa6G484020(Csa6G484020),Csa5G577390(Csa5G577390),	-	1.00916	0.778583	1
GO:0009926	auxin polar transport	biological_process	16	16	0	2516	113	18408	Csa1G269880(Csa1G269880),Csa3G000170(Csa3G000170),Csa1G574890(Csa1G574890),Csa2G033950(Csa2G033950),Csa4G337340(Csa4G337340),Csa2G074190(Csa2G074190),Csa1G005490(Csa1G005490),Csa3G901080(Csa3G901080),Csa7G452290(Csa7G452290),Csa2G009490(Csa2G009490),Csa3G000690(Csa3G000690),Csa5G585950(Csa5G585950),Csa1G574880(Csa1G574880),Csa1G025070(Csa1G025070),Csa4G664490(Csa4G664490),Csa5G571470(Csa5G571470),	-	1.03595	0.790028	1
GO:0042752	regulation of circadian rhythm	biological_process	7	7	0	2516	50	18408	Csa3G716870(Csa3G716870),Csa3G715370(Csa3G715370),Csa3G716370(Csa3G716370),Csa4G004860(Csa4G004860),Csa3G002630(Csa3G002630),Csa3G717370(Csa3G717370),Csa3G253490(Csa3G253490),	-	1.02429	0.793964	1
GO:0006007	glucose catabolic process	biological_process	13	13	0	2516	92	18408	Csa2G368280(Csa2G368280),Csa3G806800(Csa3G806800),Csa6G147600(Csa6G147600),Csa6G406540(Csa6G406540),Csa4G094000(Csa4G094000),Csa5G576660(Csa5G576660),Csa4G095590(Csa4G095590),Csa6G507310(Csa6G507310),Csa5G638330(Csa5G638330),Csa2G376800(Csa2G376800),Csa3G598370(Csa3G598370),Csa7G024670(Csa7G024670),Csa3G177950(Csa3G177950),	-	1.03384	0.794102	1
GO:0009851	auxin biosynthetic process	biological_process	12	12	0	2516	85	18408	Csa7G075590(Csa7G075590),Csa2G215520(Csa2G215520),Csa4G269130(Csa4G269130),Csa2G012660(Csa2G012660),Csa7G447990(Csa7G447990),Csa7G343870(Csa7G343870),Csa3G854760(Csa3G854760),Csa2G360780(Csa2G360780),Csa4G064120(Csa4G064120),Csa7G075600(Csa7G075600),Csa7G343850(Csa7G343850),Csa1G062380(Csa1G062380),	-	1.0329	0.795109	1
GO:0050665	hydrogen peroxide biosynthetic process	biological_process	9	9	0	2516	64	18408	Csa1G598330(Csa1G598330),Csa3G645990(Csa3G645990),Csa2G074790(Csa2G074790),Csa1G423210(Csa1G423210),Csa4G050170(Csa4G050170),Csa1G470440(Csa1G470440),Csa2G348290(Csa2G348290),Csa4G554680(Csa4G554680),Csa2G010420(Csa2G010420),	-	1.02887	0.796199	1
GO:0009749	response to glucose	biological_process	10	10	0	2516	71	18408	Csa6G183190(Csa6G183190),Csa5G591780(Csa5G591780),Csa6G538660(Csa6G538660),Csa2G237750(Csa2G237750),Csa5G606350(Csa5G606350),Csa2G000370(Csa2G000370),Csa3G078260(Csa3G078260),Csa6G514860(Csa6G514860),Csa4G639200(Csa4G639200),Csa3G446120(Csa3G446120),	-	1.03048	0.796256	1
GO:0010256	endomembrane system organization	biological_process	29	29	0	2516	206	18408	Csa4G331080(Csa4G331080),Csa7G419650(Csa7G419650),Csa3G168980(Csa3G168980),Csa4G286960(Csa4G286960),Csa4G286950(Csa4G286950),Csa7G278210(Csa7G278210),Csa2G012660(Csa2G012660),Csa4G094000(Csa4G094000),Csa5G517090(Csa5G517090),Csa3G822330(Csa3G822330),Csa5G182120(Csa5G182120),Csa2G363570(Csa2G363570),Csa6G513550(Csa6G513550),Csa4G286980(Csa4G286980),Csa5G175720(Csa5G175720),Csa2G035460(Csa2G035460)…	-	1.02998	0.80369	1
GO:0015931	nucleobase-containing compound transport	biological_process	20	20	0	2516	143	18408	Csa1G445360(Csa1G445360),Csa6G014490(Csa6G014490),Csa6G008070(Csa6G008070),Csa6G516820(Csa6G516820),Csa1G569470(Csa1G569470),Csa3G589590(Csa3G589590),Csa1G012100(Csa1G012100),Csa2G030090(Csa2G030090),Csa6G486860(Csa6G486860),Csa1G569340(Csa1G569340),Csa1G039020(Csa1G039020),Csa2G369740(Csa2G369740),Csa2G021690(Csa2G021690),Csa6G495680(Csa6G495680),Csa1G047430(Csa1G047430),Csa7G343330(Csa7G343330)…	-	1.02327	0.828594	1
GO:0016126	sterol biosynthetic process	biological_process	20	20	0	2516	143	18408	Csa4G103350(Csa4G103350),Csa5G517090(Csa5G517090),Csa3G889770(Csa3G889770),Csa7G448680(Csa7G448680),Csa6G117710(Csa6G117710),Csa3G627730(Csa3G627730),Csa6G500640(Csa6G500640),Csa4G642430(Csa4G642430),Csa3G689270(Csa3G689270),Csa7G278210(Csa7G278210),Csa3G119260(Csa3G119260),Csa7G029390(Csa7G029390),Csa4G007050(Csa4G007050),Csa1G173130(Csa1G173130),Csa4G295510(Csa4G295510),Csa5G622780(Csa5G622780)…	-	1.02327	0.828594	1
GO:0000723	telomere maintenance	biological_process	8	8	0	2516	58	18408	Csa3G829210(Csa3G829210),Csa7G232590(Csa7G232590),Csa1G076610(Csa1G076610),Csa2G061570(Csa2G061570),Csa3G697400(Csa3G697400),Csa3G064210(Csa3G064210),Csa3G127240(Csa3G127240),Csa5G152220(Csa5G152220),	-	1.00916	0.83131	1
GO:0010043	response to zinc ion	biological_process	7	7	0	2516	51	18408	Csa3G853170(Csa3G853170),Csa3G853140(Csa3G853140),Csa3G852590(Csa3G852590),Csa3G853150(Csa3G853150),Csa3G852630(Csa3G852630),Csa4G285750(Csa4G285750),Csa1G009580(Csa1G009580),	-	1.00421	0.832168	1
GO:0048193	Golgi vesicle transport	biological_process	42	42	0	2516	301	18408	Csa6G008070(Csa6G008070),Csa1G569470(Csa1G569470),Csa6G500400(Csa6G500400),Csa2G237750(Csa2G237750),Csa6G495680(Csa6G495680),Csa2G074190(Csa2G074190),Csa1G012100(Csa1G012100),Csa2G030090(Csa2G030090),Csa3G728010(Csa3G728010),Csa7G419630(Csa7G419630),Csa1G595810(Csa1G595810),Csa3G122320(Csa3G122320),Csa4G361780(Csa4G361780),Csa3G017260(Csa3G017260),Csa2G059720(Csa2G059720),Csa7G407630(Csa7G407630)…	-	1.02089	0.83486	1
GO:0055085	transmembrane transport	biological_process	45	45	0	2516	324	18408	Csa3G764550(Csa3G764550),Csa4G088750(Csa4G088750),Csa6G151640(Csa6G151640),Csa7G045570(Csa7G045570),Csa2G033950(Csa2G033950),Csa4G331080(Csa4G331080),Csa3G446120(Csa3G446120),Csa2G379370(Csa2G379370),Csa5G220910(Csa5G220910),Csa6G448710(Csa6G448710),Csa3G760520(Csa3G760520),Csa2G375190(Csa2G375190),Csa6G514860(Csa6G514860),Csa2G433930(Csa2G433930),Csa1G574880(Csa1G574880),Csa3G774730(Csa3G774730)…	-	1.01616	0.856351	1
GO:0008202	steroid metabolic process	biological_process	29	29	0	2516	209	18408	Csa4G103350(Csa4G103350),Csa3G607650(Csa3G607650),Csa5G157940(Csa5G157940),Csa5G517090(Csa5G517090),Csa3G889770(Csa3G889770),Csa6G117710(Csa6G117710),Csa7G448680(Csa7G448680),Csa3G607640(Csa3G607640),Csa3G627730(Csa3G627730),Csa6G500640(Csa6G500640),Csa3G446120(Csa3G446120),Csa2G359970(Csa2G359970),Csa4G642430(Csa4G642430),Csa5G641590(Csa5G641590),Csa3G689270(Csa3G689270),Csa7G278210(Csa7G278210)…	-	1.01519	0.860281	1
GO:0060918	auxin transport	biological_process	16	16	0	2516	116	18408	Csa3G000690(Csa3G000690),Csa5G585950(Csa5G585950),Csa1G574880(Csa1G574880),Csa7G452290(Csa7G452290),Csa2G009490(Csa2G009490),Csa4G664490(Csa4G664490),Csa4G337340(Csa4G337340),Csa5G571470(Csa5G571470),Csa1G025070(Csa1G025070),Csa1G269880(Csa1G269880),Csa1G574890(Csa1G574890),Csa2G033950(Csa2G033950),Csa3G000170(Csa3G000170),Csa1G005490(Csa1G005490),Csa3G901080(Csa3G901080),Csa2G074190(Csa2G074190),	-	1.00916	0.866226	1
GO:0010162	seed dormancy process	biological_process	20	20	0	2516	145	18408	Csa1G574860(Csa1G574860),Csa7G391240(Csa7G391240),Csa7G407700(Csa7G407700),Csa1G586820(Csa1G586820),Csa3G214590(Csa3G214590),Csa4G056600(Csa4G056600),Csa3G178550(Csa3G178550),Csa5G650480(Csa5G650480),Csa3G215590(Csa3G215590),Csa1G043040(Csa1G043040),Csa1G408720(Csa1G408720),Csa6G022340(Csa6G022340),Csa4G638330(Csa4G638330),Csa1G524760(Csa1G524760),Csa2G420990(Csa2G420990),Csa6G008720(Csa6G008720)…	-	1.00916	0.874112	1
GO:0019320	hexose catabolic process	biological_process	13	13	0	2516	95	18408	Csa2G368280(Csa2G368280),Csa3G806800(Csa3G806800),Csa6G406540(Csa6G406540),Csa4G094000(Csa4G094000),Csa6G147600(Csa6G147600),Csa6G507310(Csa6G507310),Csa5G638330(Csa5G638330),Csa5G576660(Csa5G576660),Csa4G095590(Csa4G095590),Csa2G376800(Csa2G376800),Csa3G598370(Csa3G598370),Csa7G024670(Csa7G024670),Csa3G177950(Csa3G177950),	-	1.00119	0.878615	1
GO:0016052	carbohydrate catabolic process	biological_process	45	45	0	2516	328	18408	Csa4G103350(Csa4G103350),Csa2G012660(Csa2G012660),Csa3G760530(Csa3G760530),Csa3G435010(Csa3G435010),Csa3G168980(Csa3G168980),Csa7G419650(Csa7G419650),Csa5G514500(Csa5G514500),Csa2G035460(Csa2G035460),Csa7G432280(Csa7G432280),Csa2G376800(Csa2G376800),Csa2G167190(Csa2G167190),Csa5G577390(Csa5G577390),Csa4G015100(Csa4G015100),Csa5G576660(Csa5G576660),Csa6G513550(Csa6G513550),Csa3G076580(Csa3G076580)…	-	1.00377	0.917162	1
GO:0008152	metabolic process	biological_process	1147	1147	0	2516	8389	18408	Csa3G595230(Csa3G595230),Csa7G291130(Csa7G291130),Csa2G375240(Csa2G375240),Csa4G443130(Csa4G443130),Csa1G569330(Csa1G569330),Csa3G856010(Csa3G856010),Csa4G096620(Csa4G096620),Csa4G280630(Csa4G280630),Csa6G291910(Csa6G291910),Csa3G124920(Csa3G124920),Csa1G534750(Csa1G534750),Csa3G855280(Csa3G855280),Csa6G073490(Csa6G073490),Csa3G047820(Csa3G047820),Csa6G495740(Csa6G495740),Csa3G779020(Csa3G779020)…	-	1.00034	0.978579	1
GO:0005576	extracellular region	cellular_component	337	337	0	2516	1819	18408	Csa5G141040(Csa5G141040),Csa5G512930(Csa5G512930),Csa2G363020(Csa2G363020),Csa5G484630(Csa5G484630),Csa3G874320(Csa3G874320),Csa1G627460(Csa1G627460),Csa4G082380(Csa4G082380),Csa3G128970(Csa3G128970),Csa7G312930(Csa7G312930),Csa6G149370(Csa6G149370),Csa3G142960(Csa3G142960),Csa3G651750(Csa3G651750),Csa2G354860(Csa2G354860),Csa6G216420(Csa6G216420),Csa6G507310(Csa6G507310),Csa3G859710(Csa3G859710)…	-	1.35548	6.30718e-07	3.08666e-05
GO:0071944	cell periphery	cellular_component	570	570	0	2516	3481	18408	Csa7G307400(Csa7G307400),Csa2G035370(Csa2G035370),Csa2G381690(Csa2G381690),Csa7G041870(Csa7G041870),Csa7G428120(Csa7G428120),Csa4G154320(Csa4G154320),Csa5G171120(Csa5G171120),Csa1G597780(Csa1G597780),Csa5G157370(Csa5G157370),Csa1G039020(Csa1G039020),Csa2G263940(Csa2G263940),Csa4G454650(Csa4G454650),Csa6G113500(Csa6G113500),Csa1G004970(Csa1G004970),Csa5G178700(Csa5G178700),Csa4G296090(Csa4G296090)…	-	1.19803	8.29578e-05	0.00209403
GO:0005886	plasma membrane	cellular_component	487	487	0	2516	3007	18408	Csa2G129170(Csa2G129170),Csa7G432470(Csa7G432470),Csa5G139270(Csa5G139270),Csa7G232580(Csa7G232580),Csa6G052700(Csa6G052700),Csa4G054280(Csa4G054280),Csa5G522920(Csa5G522920),Csa6G497070(Csa6G497070),Csa1G256170(Csa1G256170),Csa7G045580(Csa7G045580),Csa1G597800(Csa1G597800),Csa1G294020(Csa1G294020),Csa1G002860(Csa1G002860),Csa5G146190(Csa5G146190),Csa4G291900(Csa4G291900),Csa6G486860(Csa6G486860)…	-	1.18493	0.000607479	0.0126673
GO:0031225	anchored component of membrane	cellular_component	45	45	0	2516	206	18408	Csa5G589340(Csa5G589340),Csa6G507250(Csa6G507250),Csa5G396010(Csa5G396010),Csa6G410090(Csa6G410090),Csa2G222120(Csa2G222120),Csa3G250900(Csa3G250900),Csa3G177970(Csa3G177970),Csa3G760530(Csa3G760530),Csa3G165620(Csa3G165620),Csa6G121950(Csa6G121950),Csa7G024010(Csa7G024010),Csa7G186190(Csa7G186190),Csa3G116790(Csa3G116790),Csa5G162050(Csa5G162050),Csa2G006870(Csa2G006870),Csa4G004950(Csa4G004950)…	-	1.59824	0.00526504	0.079406
GO:0017119	Golgi transport complex	cellular_component	4	4	0	2516	6	18408	Csa3G728020(Csa3G728020),Csa4G000880(Csa4G000880),Csa6G538660(Csa6G538660),Csa3G728010(Csa3G728010),	-	4.87758	0.0123948	0.167925
GO:0005618	cell wall	cellular_component	103	103	0	2516	576	18408	Csa1G267240(Csa1G267240),Csa4G361850(Csa4G361850),Csa1G533650(Csa1G533650),Csa5G322500(Csa5G322500),Csa2G263940(Csa2G263940),Csa1G660200(Csa1G660200),Csa6G190340(Csa6G190340),Csa3G856010(Csa3G856010),Csa4G627110(Csa4G627110),Csa1G002060(Csa1G002060),Csa6G505990(Csa6G505990),Csa6G194150(Csa6G194150),Csa2G035370(Csa2G035370),Csa6G309980(Csa6G309980),Csa7G448090(Csa7G448090),Csa3G681160(Csa3G681160)…	-	1.30831	0.0128236	0.168962
GO:0005773	vacuole	cellular_component	138	138	0	2516	802	18408	Csa6G505990(Csa6G505990),Csa4G004950(Csa4G004950),Csa2G324420(Csa2G324420),Csa5G523190(Csa5G523190),Csa5G589910(Csa5G589910),Csa5G171120(Csa5G171120),Csa3G681160(Csa3G681160),Csa7G428120(Csa7G428120),Csa2G070200(Csa2G070200),Csa7G395820(Csa7G395820),Csa4G626100(Csa4G626100),Csa1G002670(Csa1G002670),Csa4G331080(Csa4G331080),Csa3G146610(Csa3G146610),Csa6G151640(Csa6G151640),Csa5G550240(Csa5G550240)…	-	1.25893	0.0132062	0.172111
GO:0016602	CCAAT-binding factor complex	cellular_component	4	4	0	2516	8	18408	Csa7G051420(Csa7G051420),Csa6G525440(Csa6G525440),Csa4G159320(Csa4G159320),Csa1G613580(Csa1G613580),	-	3.65819	0.0280922	0.303446
GO:0042579	microbody	cellular_component	34	34	0	2516	169	18408	Csa3G645990(Csa3G645990),Csa3G149320(Csa3G149320),Csa3G122430(Csa3G122430),Csa2G021690(Csa2G021690),Csa4G653450(Csa4G653450),Csa6G074530(Csa6G074530),Csa6G169340(Csa6G169340),Csa3G234000(Csa3G234000),Csa2G012660(Csa2G012660),Csa2G406690(Csa2G406690),Csa4G000970(Csa4G000970),Csa2G415540(Csa2G415540),Csa2G129150(Csa2G129150),Csa2G003610(Csa2G003610),Csa4G639790(Csa4G639790),Csa3G171760(Csa3G171760)…	-	1.47193	0.0389922	0.38321
GO:0005777	peroxisome	cellular_component	34	34	0	2516	169	18408	Csa2G406690(Csa2G406690),Csa6G169340(Csa6G169340),Csa6G074530(Csa6G074530),Csa2G012660(Csa2G012660),Csa3G234000(Csa3G234000),Csa4G653450(Csa4G653450),Csa3G122430(Csa3G122430),Csa3G149320(Csa3G149320),Csa2G021690(Csa2G021690),Csa3G645990(Csa3G645990),Csa3G133140(Csa3G133140),Csa5G512900(Csa5G512900),Csa3G171760(Csa3G171760),Csa4G639790(Csa4G639790),Csa5G139130(Csa5G139130),Csa2G003610(Csa2G003610)…	-	1.47193	0.0389922	0.38321
GO:0000139	Golgi membrane	cellular_component	9	9	0	2516	31	18408	Csa4G001800(Csa4G001800),Csa6G500400(Csa6G500400),Csa6G319800(Csa6G319800),Csa3G764550(Csa3G764550),Csa6G223490(Csa6G223490),Csa6G223500(Csa6G223500),Csa3G017260(Csa3G017260),Csa6G486860(Csa6G486860),Csa3G270270(Csa3G270270),	-	2.12411	0.0419591	0.391509
GO:0031012	extracellular matrix	cellular_component	5	5	0	2516	14	18408	Csa6G495850(Csa6G495850),Csa6G525590(Csa6G525590),Csa1G046110(Csa1G046110),Csa6G079750(Csa6G079750),Csa3G708180(Csa3G708180),	-	2.61299	0.0525114	0.475179
GO:0016020	membrane	cellular_component	664	664	0	2516	4494	18408	Csa2G070210(Csa2G070210),Csa1G075060(Csa1G075060),Csa6G223490(Csa6G223490),Csa6G499220(Csa6G499220),Csa3G840450(Csa3G840450),Csa6G518360(Csa6G518360),Csa6G515500(Csa6G515500),Csa2G371610(Csa2G371610),Csa1G269880(Csa1G269880),Csa2G215520(Csa2G215520),Csa4G053780(Csa4G053780),Csa3G094510(Csa3G094510),Csa2G163170(Csa2G163170),Csa3G760520(Csa3G760520),Csa2G369150(Csa2G369150),Csa2G166690(Csa2G166690)…	-	1.08101	0.0605505	0.526088
GO:0005783	endoplasmic reticulum	cellular_component	86	86	0	2516	508	18408	Csa7G072770(Csa7G072770),Csa3G689270(Csa3G689270),Csa1G480700(Csa1G480700),Csa2G030090(Csa2G030090),Csa2G049960(Csa2G049960),Csa4G641760(Csa4G641760),Csa3G728010(Csa3G728010),Csa3G782840(Csa3G782840),Csa3G149360(Csa3G149360),Csa1G268280(Csa1G268280),Csa7G396370(Csa7G396370),Csa1G569470(Csa1G569470),Csa4G361910(Csa4G361910),Csa2G376800(Csa2G376800),Csa5G583360(Csa5G583360),Csa4G314420(Csa4G314420)…	-	1.2386	0.0645723	0.551047
GO:0031226	intrinsic component of plasma membrane	cellular_component	22	22	0	2516	115	18408	Csa3G728010(Csa3G728010),Csa4G050170(Csa4G050170),Csa3G760530(Csa3G760530),Csa7G432470(Csa7G432470),Csa3G728020(Csa3G728020),Csa7G432490(Csa7G432490),Csa5G589340(Csa5G589340),Csa5G610470(Csa5G610470),Csa4G280410(Csa4G280410),Csa4G054810(Csa4G054810),Csa4G000880(Csa4G000880),Csa7G432480(Csa7G432480),Csa2G006880(Csa2G006880),Csa5G148830(Csa5G148830),Csa6G538660(Csa6G538660),Csa3G880540(Csa3G880540)…	-	1.39965	0.131551	0.950177
GO:0005789	endoplasmic reticulum membrane	cellular_component	13	13	0	2516	65	18408	Csa4G664530(Csa4G664530),Csa3G270270(Csa3G270270),Csa3G119260(Csa3G119260),Csa4G551650(Csa4G551650),Csa3G782840(Csa3G782840),Csa6G223490(Csa6G223490),Csa6G495680(Csa6G495680),Csa4G295510(Csa4G295510),Csa4G551640(Csa4G551640),Csa2G013300(Csa2G013300),Csa6G223500(Csa6G223500),Csa4G006150(Csa4G006150),Csa5G517090(Csa5G517090),	-	1.46328	0.175961	1
GO:0005887	integral component of plasma membrane	cellular_component	10	10	0	2516	48	18408	Csa3G728020(Csa3G728020),Csa4G050170(Csa4G050170),Csa3G728010(Csa3G728010),Csa6G538660(Csa6G538660),Csa5G148830(Csa5G148830),Csa1G051720(Csa1G051720),Csa5G610470(Csa5G610470),Csa4G000880(Csa4G000880),Csa4G054810(Csa4G054810),Csa1G256190(Csa1G256190),	-	1.52424	0.183053	1
GO:0042175	nuclear outer membrane-endoplasmic reticulum membrane network	cellular_component	13	13	0	2516	66	18408	Csa4G295510(Csa4G295510),Csa6G495680(Csa6G495680),Csa6G223490(Csa6G223490),Csa3G119260(Csa3G119260),Csa4G551650(Csa4G551650),Csa3G782840(Csa3G782840),Csa4G664530(Csa4G664530),Csa3G270270(Csa3G270270),Csa5G517090(Csa5G517090),Csa2G013300(Csa2G013300),Csa4G006150(Csa4G006150),Csa6G223500(Csa6G223500),Csa4G551640(Csa4G551640),	-	1.4411	0.190797	1
GO:0000148	1,3-beta-D-glucan synthase complex	cellular_component	4	4	0	2516	16	18408	Csa1G073850(Csa1G073850),Csa4G621160(Csa4G621160),Csa2G302250(Csa2G302250),Csa2G302260(Csa2G302260),	-	1.82909	0.197962	1
GO:0005774	vacuolar membrane	cellular_component	74	74	0	2516	469	18408	Csa2G129150(Csa2G129150),Csa1G616240(Csa1G616240),Csa5G106020(Csa5G106020),Csa7G428120(Csa7G428120),Csa4G103350(Csa4G103350),Csa4G285740(Csa4G285740),Csa2G069700(Csa2G069700),Csa6G500400(Csa6G500400),Csa5G429990(Csa5G429990),Csa3G848860(Csa3G848860),Csa4G011730(Csa4G011730),Csa1G009760(Csa1G009760),Csa2G012660(Csa2G012660),Csa4G001820(Csa4G001820),Csa3G078260(Csa3G078260),Csa2G166690(Csa2G166690)…	-	1.1544	0.233462	1
GO:0009504	cell plate	cellular_component	6	6	0	2516	29	18408	Csa3G910680(Csa3G910680),Csa1G039020(Csa1G039020),Csa6G008830(Csa6G008830),Csa1G012100(Csa1G012100),Csa3G782680(Csa3G782680),Csa4G621160(Csa4G621160),	-	1.51373	0.268695	1
GO:0010008	endosome membrane	cellular_component	5	5	0	2516	24	18408	Csa1G595810(Csa1G595810),Csa5G591780(Csa5G591780),Csa6G517060(Csa6G517060),Csa2G033950(Csa2G033950),Csa2G000620(Csa2G000620),	-	1.52424	0.288175	1
GO:0046658	anchored component of plasma membrane	cellular_component	12	12	0	2516	66	18408	Csa6G121950(Csa6G121950),Csa3G165620(Csa3G165620),Csa7G024010(Csa7G024010),Csa7G009200(Csa7G009200),Csa3G880540(Csa3G880540),Csa2G006880(Csa2G006880),Csa5G589340(Csa5G589340),Csa4G280410(Csa4G280410),Csa7G432480(Csa7G432480),Csa3G760530(Csa3G760530),Csa7G432470(Csa7G432470),Csa7G432490(Csa7G432490),	-	1.33025	0.299344	1
GO:0000145	exocyst	cellular_component	5	5	0	2516	25	18408	Csa1G481200(Csa1G481200),Csa3G645880(Csa3G645880),Csa1G039200(Csa1G039200),Csa3G817740(Csa3G817740),Csa5G178700(Csa5G178700),	-	1.46328	0.323195	1
GO:0009505	plant-type cell wall	cellular_component	40	40	0	2516	254	18408	Csa1G597780(Csa1G597780),Csa3G681160(Csa3G681160),Csa3G823640(Csa3G823640),Csa5G220910(Csa5G220910),Csa1G612830(Csa1G612830),Csa2G070200(Csa2G070200),Csa2G346020(Csa2G346020),Csa6G190340(Csa6G190340),Csa5G576760(Csa5G576760),Csa4G154320(Csa4G154320),Csa1G002060(Csa1G002060),Csa3G889770(Csa3G889770),Csa6G194150(Csa6G194150),Csa5G182120(Csa5G182120),Csa2G069200(Csa2G069200),Csa6G309980(Csa6G309980)…	-	1.15219	0.365582	1
GO:0005667	transcription factor complex	cellular_component	4	4	0	2516	21	18408	Csa4G159320(Csa4G159320),Csa7G051420(Csa7G051420),Csa1G613580(Csa1G613580),Csa6G525440(Csa6G525440),	-	1.3936	0.392095	1
GO:0048046	apoplast	cellular_component	38	38	0	2516	258	18408	Csa6G194150(Csa6G194150),Csa6G216410(Csa6G216410),Csa5G523190(Csa5G523190),Csa1G660200(Csa1G660200),Csa2G381670(Csa2G381670),Csa6G513710(Csa6G513710),Csa4G641600(Csa4G641600),Csa2G354860(Csa2G354860),Csa6G216420(Csa6G216420),Csa3G859710(Csa3G859710),Csa6G507310(Csa6G507310),Csa1G587990(Csa1G587990),Csa4G064120(Csa4G064120),Csa5G512930(Csa5G512930),Csa6G013940(Csa6G013940),Csa2G061570(Csa2G061570)…	-	1.07761	0.607147	1
GO:0005938	cell cortex	cellular_component	7	7	0	2516	47	18408	Csa1G481200(Csa1G481200),Csa3G645880(Csa3G645880),Csa3G817740(Csa3G817740),Csa3G910680(Csa3G910680),Csa1G039200(Csa1G039200),Csa5G178700(Csa5G178700),Csa2G010250(Csa2G010250),	-	1.08967	0.679837	1
GO:0016021	integral component of membrane	cellular_component	31	31	0	2516	225	18408	Csa3G232960(Csa3G232960),Csa1G051720(Csa1G051720),Csa5G606390(Csa5G606390),Csa5G148830(Csa5G148830),Csa1G574880(Csa1G574880),Csa4G097120(Csa4G097120),Csa2G368280(Csa2G368280),Csa5G610470(Csa5G610470),Csa1G574890(Csa1G574890),Csa4G054810(Csa4G054810),Csa1G039020(Csa1G039020),Csa3G728020(Csa3G728020),Csa3G914000(Csa3G914000),Csa5G471600(Csa5G471600),Csa4G103350(Csa4G103350),Csa4G637160(Csa4G637160)…	-	1.00803	0.889864	1
GO:0016491	oxidoreductase activity	molecular_function	198	198	0	2516	936	18408	Csa2G248130(Csa2G248130),Csa3G645990(Csa3G645990),Csa4G626600(Csa4G626600),Csa6G133710(Csa6G133710),Csa7G448900(Csa7G448900),Csa1G062380(Csa1G062380),Csa7G434970(Csa7G434970),Csa6G490230(Csa6G490230),Csa4G361890(Csa4G361890),Csa4G287540(Csa4G287540),Csa5G638330(Csa5G638330),Csa3G731060(Csa3G731060),Csa4G192110(Csa4G192110),Csa2G009470(Csa2G009470),Csa3G845500(Csa3G845500),Csa3G853170(Csa3G853170)…	-	1.54769	8.31819e-08	5.11462e-06
GO:0003824	catalytic activity	molecular_function	1014	1014	0	2516	6171	18408	Csa4G001910(Csa4G001910),Csa5G638330(Csa5G638330),Csa6G490230(Csa6G490230),Csa2G416770(Csa2G416770),Csa5G322500(Csa5G322500),Csa4G047930(Csa4G047930),Csa6G448720(Csa6G448720),Csa7G336540(Csa7G336540),Csa3G302120(Csa3G302120),Csa7G448900(Csa7G448900),Csa7G071670(Csa7G071670),Csa5G175720(Csa5G175720),Csa2G248130(Csa2G248130),Csa2G138770(Csa2G138770),Csa6G490060(Csa6G490060),Csa1G004250(Csa1G004250)…	-	1.2022	9.65856e-08	5.64908e-06
GO:0045548	phenylalanine ammonia-lyase activity	molecular_function	13	13	0	2516	16	18408	Csa4G008760(Csa4G008760),Csa6G445760(Csa6G445760),Csa4G008780(Csa4G008780),Csa4G008770(Csa4G008770),Csa6G147460(Csa6G147460),Csa6G445740(Csa6G445740),Csa6G445770(Csa6G445770),Csa6G405960(Csa6G405960),Csa6G445750(Csa6G445750),Csa6G445780(Csa6G445780),Csa6G446280(Csa6G446280),Csa4G008260(Csa4G008260),Csa4G008250(Csa4G008250),	-	5.94455	5.77262e-06	0.000189627
GO:0016702	oxidoreductase activity, acting on single donors with incorporation of molecular oxygen, incorporation of two atoms of oxygen	molecular_function	24	24	0	2516	56	18408	Csa4G088750(Csa4G088750),Csa4G287530(Csa4G287530),Csa2G026940(Csa2G026940),Csa7G428120(Csa7G428120),Csa4G286980(Csa4G286980),Csa4G286950(Csa4G286950),Csa4G286960(Csa4G286960),Csa4G608160(Csa4G608160),Csa2G023880(Csa2G023880),Csa5G590080(Csa5G590080),Csa3G829270(Csa3G829270),Csa4G621190(Csa4G621190),Csa4G287540(Csa4G287540),Csa5G590090(Csa5G590090),Csa2G023940(Csa2G023940),Csa2G028460(Csa2G028460)…	-	3.13559	1.13584e-05	0.000353733
GO:0016620	oxidoreductase activity, acting on the aldehyde or oxo group of donors, NAD or NADP as acceptor	molecular_function	22	22	0	2516	49	18408	Csa2G441240(Csa2G441240),Csa3G837550(Csa3G837550),Csa7G448900(Csa7G448900),Csa2G009470(Csa2G009470),Csa4G361890(Csa4G361890),Csa3G716370(Csa3G716370),Csa4G043870(Csa4G043870),Csa7G068600(Csa7G068600),Csa3G715370(Csa3G715370),Csa1G277460(Csa1G277460),Csa2G010420(Csa2G010420),Csa3G716870(Csa3G716870),Csa3G717370(Csa3G717370),Csa1G006270(Csa1G006270),Csa5G524780(Csa5G524780),Csa7G066830(Csa7G066830)…	-	3.2849	1.39707e-05	0.000418771
GO:0016621	cinnamoyl-CoA reductase activity	molecular_function	11	11	0	2516	14	18408	Csa3G717370(Csa3G717370),Csa3G837550(Csa3G837550),Csa2G441240(Csa2G441240),Csa4G664500(Csa4G664500),Csa5G524780(Csa5G524780),Csa3G716870(Csa3G716870),Csa3G717870(Csa3G717870),Csa1G277460(Csa1G277460),Csa3G715370(Csa3G715370),Csa3G716370(Csa3G716370),Csa7G432010(Csa7G432010),	-	5.74858	3.42966e-05	0.000924081
GO:0016840	carbon-nitrogen lyase activity	molecular_function	16	16	0	2516	33	18408	Csa4G008760(Csa4G008760),Csa6G147460(Csa6G147460),Csa6G445740(Csa6G445740),Csa6G445770(Csa6G445770),Csa6G405960(Csa6G405960),Csa6G445750(Csa6G445750),Csa6G445760(Csa6G445760),Csa6G448740(Csa6G448740),Csa4G008770(Csa4G008770),Csa4G008780(Csa4G008780),Csa3G002390(Csa3G002390),Csa6G448720(Csa6G448720),Csa6G446280(Csa6G446280),Csa6G445780(Csa6G445780),Csa4G008260(Csa4G008260),Csa4G008250(Csa4G008250),	-	3.54733	8.73171e-05	0.00218111
GO:0003700	transcription factor activity, sequence-specific DNA binding	molecular_function	237	237	0	2516	1307	18408	Csa2G297180(Csa2G297180),Csa7G051420(Csa7G051420),Csa6G525440(Csa6G525440),Csa7G049230(Csa7G049230),Csa5G160120(Csa5G160120),Csa3G901020(Csa3G901020),Csa3G710870(Csa3G710870),Csa2G423550(Csa2G423550),Csa4G038810(Csa4G038810),Csa3G727990(Csa3G727990),Csa3G822450(Csa3G822450),Csa3G017320(Csa3G017320),Csa7G353010(Csa7G353010),Csa6G491080(Csa6G491080),Csa7G378570(Csa7G378570),Csa1G425940(Csa1G425940)…	-	1.32669	9.22106e-05	0.0022796
GO:0004601	peroxidase activity	molecular_function	30	30	0	2516	93	18408	Csa4G285800(Csa4G285800),Csa6G213910(Csa6G213910),Csa4G285780(Csa4G285780),Csa4G651760(Csa4G651760),Csa6G504560(Csa6G504560),Csa6G445010(Csa6G445010),Csa4G285750(Csa4G285750),Csa4G285760(Csa4G285760),Csa7G419560(Csa7G419560),Csa6G013940(Csa6G013940),Csa5G167220(Csa5G167220),Csa7G061710(Csa7G061710),Csa1G533650(Csa1G533650),Csa4G013040(Csa4G013040),Csa5G608020(Csa5G608020),Csa7G419540(Csa7G419540)…	-	2.36012	0.000105035	0.00251874
GO:0016209	antioxidant activity	molecular_function	34	34	0	2516	113	18408	Csa4G285760(Csa4G285760),Csa5G167220(Csa5G167220),Csa6G013940(Csa6G013940),Csa7G419560(Csa7G419560),Csa7G061710(Csa7G061710),Csa1G533650(Csa1G533650),Csa4G285800(Csa4G285800),Csa4G285780(Csa4G285780),Csa6G213910(Csa6G213910),Csa1G573600(Csa1G573600),Csa6G504560(Csa6G504560),Csa4G651760(Csa4G651760),Csa6G445010(Csa6G445010),Csa4G285750(Csa4G285750),Csa2G406630(Csa2G406630),Csa6G490230(Csa6G490230)…	-	2.20139	0.000124946	0.00296653
GO:0016165	linoleate 13S-lipoxygenase activity	molecular_function	17	17	0	2516	39	18408	Csa4G287530(Csa4G287530),Csa4G286980(Csa4G286980),Csa2G026940(Csa2G026940),Csa4G286950(Csa4G286950),Csa4G286960(Csa4G286960),Csa2G023880(Csa2G023880),Csa5G590080(Csa5G590080),Csa7G449420(Csa7G449420),Csa2G028460(Csa2G028460),Csa2G023940(Csa2G023940),Csa4G287540(Csa4G287540),Csa5G590090(Csa5G590090),Csa2G023850(Csa2G023850),Csa2G023900(Csa2G023900),Csa2G028480(Csa2G028480),Csa2G024440(Csa2G024440)…	-	3.18919	0.000159489	0.00367745
GO:0016829	lyase activity	molecular_function	67	67	0	2516	300	18408	Csa1G145980(Csa1G145980),Csa7G239640(Csa7G239640),Csa7G075600(Csa7G075600),Csa6G522130(Csa6G522130),Csa3G002890(Csa3G002890),Csa6G507310(Csa6G507310),Csa4G049610(Csa4G049610),Csa2G234530(Csa2G234530),Csa6G319800(Csa6G319800),Csa5G517820(Csa5G517820),Csa6G448720(Csa6G448720),Csa1G680120(Csa1G680120),Csa5G577360(Csa5G577360),Csa2G417830(Csa2G417830),Csa6G094720(Csa6G094720),Csa4G008780(Csa4G008780)…	-	1.63399	0.000441841	0.00946014
GO:0022857	transmembrane transporter activity	molecular_function	153	153	0	2516	826	18408	Csa2G033950(Csa2G033950),Csa1G008530(Csa1G008530),Csa6G495680(Csa6G495680),Csa3G005590(Csa3G005590),Csa3G825140(Csa3G825140),Csa7G446830(Csa7G446830),Csa1G047430(Csa1G047430),Csa5G151600(Csa5G151600),Csa6G516970(Csa6G516970),Csa3G820510(Csa3G820510),Csa3G606620(Csa3G606620),Csa3G149300(Csa3G149300),Csa3G000690(Csa3G000690),Csa5G292260(Csa5G292260),Csa4G054810(Csa4G054810),Csa5G218770(Csa5G218770)…	-	1.35521	0.000727687	0.0146638
GO:0015293	symporter activity	molecular_function	31	31	0	2516	113	18408	Csa7G257840(Csa7G257840),Csa4G337340(Csa4G337340),Csa4G011730(Csa4G011730),Csa5G172890(Csa5G172890),Csa3G485850(Csa3G485850),Csa1G264580(Csa1G264580),Csa1G696460(Csa1G696460),Csa6G424540(Csa6G424540),Csa3G094510(Csa3G094510),Csa3G150850(Csa3G150850),Csa3G000170(Csa3G000170),Csa4G022920(Csa4G022920),Csa1G266170(Csa1G266170),Csa7G395260(Csa7G395260),Csa6G409380(Csa6G409380),Csa2G245410(Csa2G245410)…	-	2.00715	0.000946629	0.0189168
GO:0016298	lipase activity	molecular_function	29	29	0	2516	103	18408	Csa2G347140(Csa2G347140),Csa2G293350(Csa2G293350),Csa6G490910(Csa6G490910),Csa6G073490(Csa6G073490),Csa4G358630(Csa4G358630),Csa7G407550(Csa7G407550),Csa2G346080(Csa2G346080),Csa1G537320(Csa1G537320),Csa2G360560(Csa2G360560),Csa3G588470(Csa3G588470),Csa2G293360(Csa2G293360),Csa3G646550(Csa3G646550),Csa6G003440(Csa6G003440),Csa2G000560(Csa2G000560),Csa7G378490(Csa7G378490),Csa3G302120(Csa3G302120)…	-	2.05995	0.000949906	0.0188254
GO:0016758	transferase activity, transferring hexosyl groups	molecular_function	65	65	0	2516	299	18408	Csa4G053260(Csa4G053260),Csa4G001950(Csa4G001950),Csa2G129140(Csa2G129140),Csa1G073850(Csa1G073850),Csa6G181560(Csa6G181560),Csa7G063980(Csa7G063980),Csa2G302250(Csa2G302250),Csa7G378420(Csa7G378420),Csa4G304840(Csa4G304840),Csa7G041990(Csa7G041990),Csa5G190520(Csa5G190520),Csa6G007450(Csa6G007450),Csa3G232960(Csa3G232960),Csa5G598080(Csa5G598080),Csa6G510320(Csa6G510320),Csa5G322500(Csa5G322500)…	-	1.59052	0.000994337	0.0193855
GO:0051213	dioxygenase activity	molecular_function	33	33	0	2516	124	18408	Csa2G023850(Csa2G023850),Csa2G023900(Csa2G023900),Csa5G590090(Csa5G590090),Csa6G521000(Csa6G521000),Csa3G829270(Csa3G829270),Csa5G590080(Csa5G590080),Csa4G075200(Csa4G075200),Csa6G523390(Csa6G523390),Csa2G023880(Csa2G023880),Csa4G286950(Csa4G286950),Csa4G608160(Csa4G608160),Csa4G286960(Csa4G286960),Csa4G088750(Csa4G088750),Csa3G135720(Csa3G135720),Csa4G621190(Csa4G621190),Csa2G160620(Csa2G160620)…	-	1.9471	0.00104707	0.0202489
GO:0004028	3-chloroallyl aldehyde dehydrogenase activity	molecular_function	8	8	0	2516	14	18408	Csa1G045490(Csa1G045490),Csa7G066830(Csa7G066830),Csa1G006270(Csa1G006270),Csa2G010420(Csa2G010420),Csa4G043870(Csa4G043870),Csa1G372010(Csa1G372010),Csa4G361890(Csa4G361890),Csa7G448900(Csa7G448900),	-	4.18079	0.00175334	0.0328478
GO:0005516	calmodulin binding	molecular_function	42	42	0	2516	178	18408	Csa2G011550(Csa2G011550),Csa1G568480(Csa1G568480),Csa4G011820(Csa4G011820),Csa1G294610(Csa1G294610),Csa4G017170(Csa4G017170),Csa6G421700(Csa6G421700),Csa4G304810(Csa4G304810),Csa3G099660(Csa3G099660),Csa1G039030(Csa1G039030),Csa1G031730(Csa1G031730),Csa2G428380(Csa2G428380),Csa1G615160(Csa1G615160),Csa3G576840(Csa3G576840),Csa1G085890(Csa1G085890),Csa1G568490(Csa1G568490),Csa4G036580(Csa4G036580)…	-	1.72634	0.00200266	0.0363817
GO:0004806	triglyceride lipase activity	molecular_function	15	15	0	2516	42	18408	Csa4G639870(Csa4G639870),Csa4G358630(Csa4G358630),Csa6G073490(Csa6G073490),Csa7G407550(Csa7G407550),Csa6G022390(Csa6G022390),Csa5G077750(Csa5G077750),Csa6G490910(Csa6G490910),Csa7G378490(Csa7G378490),Csa5G077740(Csa5G077740),Csa3G302120(Csa3G302120),Csa1G614650(Csa1G614650),Csa7G325710(Csa7G325710),Csa6G003440(Csa6G003440),Csa4G496760(Csa4G496760),Csa1G537320(Csa1G537320),	-	2.61299	0.00208691	0.0376271
GO:0004866	endopeptidase inhibitor activity	molecular_function	13	13	0	2516	34	18408	Csa5G285030(Csa5G285030),Csa6G460000(Csa6G460000),Csa1G043200(Csa1G043200),Csa2G021000(Csa2G021000),Csa5G286040(Csa5G286040),Csa1G710160(Csa1G710160),Csa1G183580(Csa1G183580),Csa5G583360(Csa5G583360),Csa2G021500(Csa2G021500),Csa3G142960(Csa3G142960),Csa3G141900(Csa3G141900),Csa5G027950(Csa5G027950),Csa6G459990(Csa6G459990),	-	2.79744	0.00233244	0.041431
GO:0015295	solute:proton symporter activity	molecular_function	23	23	0	2516	81	18408	Csa4G022920(Csa4G022920),Csa1G266170(Csa1G266170),Csa2G245410(Csa2G245410),Csa6G409380(Csa6G409380),Csa5G292260(Csa5G292260),Csa6G511660(Csa6G511660),Csa3G148800(Csa3G148800),Csa7G253780(Csa7G253780),Csa2G094390(Csa2G094390),Csa2G094400(Csa2G094400),Csa1G008540(Csa1G008540),Csa6G424530(Csa6G424530),Csa4G022910(Csa4G022910),Csa3G149300(Csa3G149300),Csa7G257840(Csa7G257840),Csa4G011730(Csa4G011730)…	-	2.07749	0.00273152	0.0481632
GO:0004568	chitinase activity	molecular_function	11	11	0	2516	27	18408	Csa6G508020(Csa6G508020),Csa5G139730(Csa5G139730),Csa5G139760(Csa5G139760),Csa5G139770(Csa5G139770),Csa5G128240(Csa5G128240),Csa6G507520(Csa6G507520),Csa2G010390(Csa2G010390),Csa1G534750(Csa1G534750),Csa1G267220(Csa1G267220),Csa1G267240(Csa1G267240),Csa1G267230(Csa1G267230),	-	2.98075	0.00309471	0.0530079
GO:0005355	glucose transmembrane transporter activity	molecular_function	8	8	0	2516	16	18408	Csa6G424530(Csa6G424530),Csa5G292260(Csa5G292260),Csa3G148800(Csa3G148800),Csa6G424540(Csa6G424540),Csa3G149300(Csa3G149300),Csa7G257840(Csa7G257840),Csa7G253780(Csa7G253780),Csa2G245410(Csa2G245410),	-	3.65819	0.00350297	0.0587421
GO:0005351	sugar:proton symporter activity	molecular_function	22	22	0	2516	78	18408	Csa3G150850(Csa3G150850),Csa1G696460(Csa1G696460),Csa3G094510(Csa3G094510),Csa6G424540(Csa6G424540),Csa7G257840(Csa7G257840),Csa4G011730(Csa4G011730),Csa5G172890(Csa5G172890),Csa1G264580(Csa1G264580),Csa3G485850(Csa3G485850),Csa6G424530(Csa6G424530),Csa4G022910(Csa4G022910),Csa3G149300(Csa3G149300),Csa7G253780(Csa7G253780),Csa2G094390(Csa2G094390),Csa2G094400(Csa2G094400),Csa5G292260(Csa5G292260)…	-	2.06359	0.00357737	0.0595732
GO:0030414	peptidase inhibitor activity	molecular_function	13	13	0	2516	36	18408	Csa5G583360(Csa5G583360),Csa1G183580(Csa1G183580),Csa1G710160(Csa1G710160),Csa6G459990(Csa6G459990),Csa5G027950(Csa5G027950),Csa3G141900(Csa3G141900),Csa2G021500(Csa2G021500),Csa3G142960(Csa3G142960),Csa1G043200(Csa1G043200),Csa2G021000(Csa2G021000),Csa6G460000(Csa6G460000),Csa5G285030(Csa5G285030),Csa5G286040(Csa5G286040),	-	2.64202	0.00359698	0.0594866
GO:0015144	carbohydrate transmembrane transporter activity	molecular_function	27	27	0	2516	105	18408	Csa6G424530(Csa6G424530),Csa4G022910(Csa4G022910),Csa3G149300(Csa3G149300),Csa7G253780(Csa7G253780),Csa3G078260(Csa3G078260),Csa2G094390(Csa2G094390),Csa2G094400(Csa2G094400),Csa1G051720(Csa1G051720),Csa5G292260(Csa5G292260),Csa5G148830(Csa5G148830),Csa6G511660(Csa6G511660),Csa3G148800(Csa3G148800),Csa4G022920(Csa4G022920),Csa1G266170(Csa1G266170),Csa2G245410(Csa2G245410),Csa6G409380(Csa6G409380)…	-	1.88135	0.00433635	0.0688647
GO:0016757	transferase activity, transferring glycosyl groups	molecular_function	96	96	0	2516	509	18408	Csa3G732610(Csa3G732610),Csa2G302250(Csa2G302250),Csa3G764550(Csa3G764550),Csa3G121730(Csa3G121730),Csa3G883010(Csa3G883010),Csa6G181560(Csa6G181560),Csa6G495780(Csa6G495780),Csa4G001950(Csa4G001950),Csa5G322500(Csa5G322500),Csa3G734330(Csa3G734330),Csa5G576840(Csa5G576840),Csa5G598080(Csa5G598080),Csa4G304840(Csa4G304840),Csa6G007450(Csa6G007450),Csa7G452010(Csa7G452010),Csa4G038620(Csa4G038620)…	-	1.37991	0.00443714	0.0700018
GO:1990136	linoleate 9S-lipoxygenase activity	molecular_function	9	9	0	2516	21	18408	Csa2G023900(Csa2G023900),Csa2G023850(Csa2G023850),Csa2G028500(Csa2G028500),Csa2G023880(Csa2G023880),Csa2G024440(Csa2G024440),Csa2G028480(Csa2G028480),Csa2G023940(Csa2G023940),Csa2G028460(Csa2G028460),Csa2G026940(Csa2G026940),	-	3.13559	0.0050768	0.0770517
GO:0051119	sugar transmembrane transporter activity	molecular_function	25	25	0	2516	98	18408	Csa6G424530(Csa6G424530),Csa4G022910(Csa4G022910),Csa3G149300(Csa3G149300),Csa7G253780(Csa7G253780),Csa2G094400(Csa2G094400),Csa1G051720(Csa1G051720),Csa2G094390(Csa2G094390),Csa5G292260(Csa5G292260),Csa5G148830(Csa5G148830),Csa6G511660(Csa6G511660),Csa3G148800(Csa3G148800),Csa4G022920(Csa4G022920),Csa2G245410(Csa2G245410),Csa6G409380(Csa6G409380),Csa1G266170(Csa1G266170),Csa3G150850(Csa3G150850)…	-	1.86642	0.00645839	0.0956001
GO:0008194	UDP-glycosyltransferase activity	molecular_function	45	45	0	2516	209	18408	Csa1G597800(Csa1G597800),Csa6G109740(Csa6G109740),Csa4G618500(Csa4G618500),Csa7G336540(Csa7G336540),Csa3G232960(Csa3G232960),Csa5G322500(Csa5G322500),Csa6G366250(Csa6G366250),Csa3G680120(Csa3G680120),Csa3G889760(Csa3G889760),Csa5G190520(Csa5G190520),Csa5G605170(Csa5G605170),Csa4G621160(Csa4G621160),Csa6G510320(Csa6G510320),Csa3G635870(Csa3G635870),Csa6G499840(Csa6G499840),Csa5G196570(Csa5G196570)…	-	1.5753	0.00665417	0.0978938
GO:0005365	myo-inositol transmembrane transporter activity	molecular_function	6	6	0	2516	11	18408	Csa4G011730(Csa4G011730),Csa7G253780(Csa7G253780),Csa7G257840(Csa7G257840),Csa5G292260(Csa5G292260),Csa2G245410(Csa2G245410),Csa6G511660(Csa6G511660),	-	3.99075	0.0068979	0.100861
GO:0016710	trans-cinnamate 4-monooxygenase activity	molecular_function	5	5	0	2516	8	18408	Csa2G070210(Csa2G070210),Csa6G133710(Csa6G133710),Csa2G069200(Csa2G069200),Csa2G070200(Csa2G070200),Csa2G069700(Csa2G069700),	-	4.57273	0.0076656	0.110736
GO:0008378	galactosyltransferase activity	molecular_function	9	9	0	2516	23	18408	Csa4G377730(Csa4G377730),Csa2G309380(Csa2G309380),Csa5G605170(Csa5G605170),Csa3G177950(Csa3G177950),Csa1G046280(Csa1G046280),Csa1G229500(Csa1G229500),Csa3G680120(Csa3G680120),Csa5G605180(Csa5G605180),Csa1G181330(Csa1G181330),	-	2.86293	0.00845963	0.120037
GO:0005215	transporter activity	molecular_function	179	179	0	2516	1067	18408	Csa6G510980(Csa6G510980),Csa3G005590(Csa3G005590),Csa7G447700(Csa7G447700),Csa1G008530(Csa1G008530),Csa5G151600(Csa5G151600),Csa1G047430(Csa1G047430),Csa3G825140(Csa3G825140),Csa5G148610(Csa5G148610),Csa3G820510(Csa3G820510),Csa6G516970(Csa6G516970),Csa3G000690(Csa3G000690),Csa3G149300(Csa3G149300),Csa5G292260(Csa5G292260),Csa5G218770(Csa5G218770),Csa4G054810(Csa4G054810),Csa3G732500(Csa3G732500)…	-	1.2274	0.011851	0.161469
GO:0001047	core promoter binding	molecular_function	4	4	0	2516	6	18408	Csa5G586030(Csa5G586030),Csa3G168940(Csa3G168940),Csa7G413890(Csa7G413890),Csa3G535090(Csa3G535090),	-	4.87758	0.0123948	0.167925
GO:0005275	amine transmembrane transporter activity	molecular_function	4	4	0	2516	6	18408	Csa6G118340(Csa6G118340),Csa2G263850(Csa2G263850),Csa5G218780(Csa5G218780),Csa5G218770(Csa5G218770),	-	4.87758	0.0123948	0.167925
GO:0016740	transferase activity	molecular_function	399	399	0	2516	2564	18408	Csa4G197820(Csa4G197820),Csa7G448000(Csa7G448000),Csa2G171950(Csa2G171950),Csa3G844910(Csa3G844910),Csa1G001360(Csa1G001360),Csa3G748790(Csa3G748790),Csa4G640960(Csa4G640960),Csa1G470440(Csa1G470440),Csa3G607650(Csa3G607650),Csa1G073850(Csa1G073850),Csa7G063960(Csa7G063960),Csa5G033470(Csa5G033470),Csa6G110320(Csa6G110320),Csa2G138740(Csa2G138740),CsaUNG025520(CsaUNG025520),Csa4G000870(Csa4G00087…	-	1.13855	0.0163747	0.206666
GO:0015145	monosaccharide transmembrane transporter activity	molecular_function	9	9	0	2516	26	18408	Csa3G148800(Csa3G148800),Csa6G424540(Csa6G424540),Csa3G149300(Csa3G149300),Csa6G424530(Csa6G424530),Csa5G292260(Csa5G292260),Csa2G245410(Csa2G245410),Csa1G266170(Csa1G266170),Csa7G257840(Csa7G257840),Csa7G253780(Csa7G253780),	-	2.53259	0.0165975	0.208381
GO:0005509	calcium ion binding	molecular_function	27	27	0	2516	118	18408	Csa2G007990(Csa2G007990),Csa1G033260(Csa1G033260),Csa3G099590(Csa3G099590),Csa3G319280(Csa3G319280),CsaUNG014640(CsaUNG014640),Csa3G119560(Csa3G119560),Csa3G727960(Csa3G727960),Csa5G139090(Csa5G139090),Csa1G025020(Csa1G025020),Csa6G076830(Csa6G076830),Csa4G355130(Csa4G355130),Csa5G173500(Csa5G173500),Csa1G071800(Csa1G071800),Csa6G120930(Csa6G120930),Csa5G623680(Csa5G623680),Csa7G062780(Csa7G06278…	-	1.67409	0.0167328	0.207903
GO:0015297	antiporter activity	molecular_function	23	23	0	2516	97	18408	Csa1G044870(Csa1G044870),Csa5G598720(Csa5G598720),Csa1G573610(Csa1G573610),Csa7G446830(Csa7G446830),Csa5G611100(Csa5G611100),Csa3G760510(Csa3G760510),Csa5G611090(Csa5G611090),Csa3G483760(Csa3G483760),Csa3G078260(Csa3G078260),Csa5G157920(Csa5G157920),Csa4G001820(Csa4G001820),Csa4G050270(Csa4G050270),Csa4G294410(Csa4G294410),Csa6G005120(Csa6G005120),Csa4G309180(Csa4G309180),Csa1G025970(Csa1G025970)…	-	1.73481	0.0184255	0.224286
GO:0019210	kinase inhibitor activity	molecular_function	4	4	0	2516	7	18408	Csa3G131960(Csa3G131960),Csa6G425080(Csa6G425080),Csa7G073750(Csa7G073750),Csa3G627700(Csa3G627700),	-	4.18079	0.019162	0.232073
GO:0005358	high-affinity hydrogen:glucose symporter activity	molecular_function	4	4	0	2516	7	18408	Csa3G149300(Csa3G149300),Csa3G148800(Csa3G148800),Csa6G424540(Csa6G424540),Csa6G424530(Csa6G424530),	-	4.18079	0.019162	0.232073
GO:0004029	aldehyde dehydrogenase (NAD) activity	molecular_function	4	4	0	2516	7	18408	Csa4G043870(Csa4G043870),Csa2G010420(Csa2G010420),Csa4G361890(Csa4G361890),Csa1G372010(Csa1G372010),	-	4.18079	0.019162	0.232073
GO:0009679	hexose:proton symporter activity	molecular_function	4	4	0	2516	7	18408	Csa3G149300(Csa3G149300),Csa6G424540(Csa6G424540),Csa6G424530(Csa6G424530),Csa3G148800(Csa3G148800),	-	4.18079	0.019162	0.232073
GO:0003865	3-oxo-5-alpha-steroid 4-dehydrogenase activity	molecular_function	4	4	0	2516	7	18408	Csa4G295510(Csa4G295510),Csa5G612900(Csa5G612900),Csa5G517090(Csa5G517090),Csa5G612890(Csa5G612890),	-	4.18079	0.019162	0.232073
GO:0015238	drug transmembrane transporter activity	molecular_function	4	4	0	2516	7	18408	Csa7G446830(Csa7G446830),Csa2G074190(Csa2G074190),Csa5G585950(Csa5G585950),Csa3G483760(Csa3G483760),	-	4.18079	0.019162	0.232073
GO:0008324	cation transmembrane transporter activity	molecular_function	60	60	0	2516	315	18408	Csa1G008540(Csa1G008540),Csa2G094390(Csa2G094390),Csa1G256190(Csa1G256190),Csa6G511660(Csa6G511660),Csa1G573610(Csa1G573610),Csa7G446830(Csa7G446830),Csa5G571470(Csa5G571470),Csa4G664490(Csa4G664490),Csa7G372340(Csa7G372340),Csa7G379080(Csa7G379080),Csa6G409380(Csa6G409380),Csa4G022920(Csa4G022920),Csa3G822350(Csa3G822350),Csa6G495680(Csa6G495680),Csa3G000170(Csa3G000170),Csa6G424540(Csa6G424540)…	-	1.3936	0.0192995	0.224661
GO:0015020	glucuronosyltransferase activity	molecular_function	9	9	0	2516	27	18408	Csa7G059150(Csa7G059150),Csa7G063980(Csa7G063980),Csa5G190520(Csa5G190520),Csa6G499840(Csa6G499840),Csa5G196570(Csa5G196570),Csa1G095020(Csa1G095020),Csa7G063960(Csa7G063960),Csa7G059660(Csa7G059660),Csa3G889760(Csa3G889760),	-	2.43879	0.0203408	0.234505
GO:0004857	enzyme inhibitor activity	molecular_function	20	20	0	2516	82	18408	Csa4G377150(Csa4G377150),Csa2G021000(Csa2G021000),Csa1G043200(Csa1G043200),Csa7G073750(Csa7G073750),Csa5G286040(Csa5G286040),Csa6G425080(Csa6G425080),Csa5G583360(Csa5G583360),Csa1G183580(Csa1G183580),Csa3G131960(Csa3G131960),Csa3G141900(Csa3G141900),Csa2G021500(Csa2G021500),Csa6G460000(Csa6G460000),Csa5G285030(Csa5G285030),Csa4G154320(Csa4G154320),Csa1G033000(Csa1G033000),Csa1G710160(Csa1G710160)…	-	1.78448	0.0208804	0.239575
GO:0052689	carboxylic ester hydrolase activity	molecular_function	29	29	0	2516	132	18408	Csa7G420790(Csa7G420790),Csa6G490060(Csa6G490060),Csa1G614650(Csa1G614650),Csa7G447990(Csa7G447990),Csa4G639870(Csa4G639870),Csa6G073490(Csa6G073490),Csa6G022390(Csa6G022390),Csa5G077750(Csa5G077750),Csa3G126810(Csa3G126810),Csa3G302120(Csa3G302120),Csa2G234530(Csa2G234530),Csa2G000560(Csa2G000560),Csa6G367180(Csa6G367180),Csa6G490910(Csa6G490910),Csa6G490090(Csa6G490090),Csa5G077740(Csa5G077740)…	-	1.60739	0.0213982	0.243189
GO:0004180	carboxypeptidase activity	molecular_function	11	11	0	2516	37	18408	Csa3G681150(Csa3G681150),Csa3G823640(Csa3G823640),Csa4G099770(Csa4G099770),Csa2G324420(Csa2G324420),Csa6G149370(Csa6G149370),Csa5G000020(Csa5G000020),Csa3G681160(Csa3G681160),Csa4G643620(Csa4G643620),Csa3G790960(Csa3G790960),Csa3G681660(Csa3G681660),Csa7G420830(Csa7G420830),	-	2.17514	0.0233699	0.263103
GO:0015148	D-xylose transmembrane transporter activity	molecular_function	4	4	0	2516	8	18408	Csa7G257840(Csa7G257840),Csa5G292260(Csa5G292260),Csa7G253780(Csa7G253780),Csa2G245410(Csa2G245410),	-	3.65819	0.0280922	0.303446
GO:0015576	sorbitol transmembrane transporter activity	molecular_function	4	4	0	2516	8	18408	Csa2G245410(Csa2G245410),Csa5G292260(Csa5G292260),Csa7G257840(Csa7G257840),Csa7G253780(Csa7G253780),	-	3.65819	0.0280922	0.303446
GO:0015591	D-ribose transmembrane transporter activity	molecular_function	4	4	0	2516	8	18408	Csa2G245410(Csa2G245410),Csa7G253780(Csa7G253780),Csa5G292260(Csa5G292260),Csa7G257840(Csa7G257840),	-	3.65819	0.0280922	0.303446
GO:0015575	mannitol transmembrane transporter activity	molecular_function	4	4	0	2516	8	18408	Csa7G253780(Csa7G253780),Csa5G292260(Csa5G292260),Csa7G257840(Csa7G257840),Csa2G245410(Csa2G245410),	-	3.65819	0.0280922	0.303446
GO:0016788	hydrolase activity, acting on ester bonds	molecular_function	105	105	0	2516	611	18408	Csa7G378490(Csa7G378490),Csa2G294910(Csa2G294910),Csa3G076580(Csa3G076580),Csa6G185840(Csa6G185840),Csa2G293350(Csa2G293350),Csa6G452090(Csa6G452090),Csa5G077740(Csa5G077740),Csa1G072450(Csa1G072450),Csa7G448650(Csa7G448650),Csa7G325710(Csa7G325710),Csa1G168920(Csa1G168920),Csa1G397120(Csa1G397120),Csa1G532300(Csa1G532300),Csa3G848150(Csa3G848150),Csa2G360580(Csa2G360580),Csa1G524760(Csa1G524760)…	-	1.25731	0.0305292	0.3183
GO:0008514	organic anion transmembrane transporter activity	molecular_function	27	27	0	2516	125	18408	Csa7G446830(Csa7G446830),Csa3G825140(Csa3G825140),Csa2G021690(Csa2G021690),Csa4G365050(Csa4G365050),Csa3G589590(Csa3G589590),Csa3G820510(Csa3G820510),Csa6G008070(Csa6G008070),Csa2G381690(Csa2G381690),Csa1G008540(Csa1G008540),Csa2G371110(Csa2G371110),Csa7G372340(Csa7G372340),Csa7G024670(Csa7G024670),Csa5G182690(Csa5G182690),Csa6G307410(Csa6G307410),Csa6G499090(Csa6G499090),Csa6G514860(Csa6G514860)…	-	1.58034	0.0309397	0.321183
GO:0015112	nitrate transmembrane transporter activity	molecular_function	6	6	0	2516	16	18408	Csa1G008530(Csa1G008530),Csa5G604170(Csa5G604170),Csa3G904070(Csa3G904070),Csa3G127170(Csa3G127170),Csa5G106020(Csa5G106020),Csa1G047430(Csa1G047430),	-	2.74364	0.0309731	0.320145
GO:0016207	4-coumarate-CoA ligase activity	molecular_function	6	6	0	2516	16	18408	Csa2G433350(Csa2G433350),Csa7G430240(Csa7G430240),Csa4G653450(Csa4G653450),Csa7G430250(Csa7G430250),Csa7G430230(Csa7G430230),Csa2G048330(Csa2G048330),	-	2.74364	0.0309731	0.320145
GO:0005354	galactose transmembrane transporter activity	molecular_function	5	5	0	2516	12	18408	Csa2G245410(Csa2G245410),Csa1G266170(Csa1G266170),Csa7G253780(Csa7G253780),Csa5G292260(Csa5G292260),Csa7G257840(Csa7G257840),	-	3.04849	0.0310214	0.317903
GO:0008171	O-methyltransferase activity	molecular_function	5	5	0	2516	12	18408	Csa4G091880(Csa4G091880),Csa7G073660(Csa7G073660),Csa2G432780(Csa2G432780),Csa5G589940(Csa5G589940),Csa6G128650(Csa6G128650),	-	3.04849	0.0310214	0.317903
GO:0004869	cysteine-type endopeptidase inhibitor activity	molecular_function	5	5	0	2516	12	18408	Csa5G583360(Csa5G583360),Csa6G459990(Csa6G459990),Csa1G183580(Csa1G183580),Csa1G710160(Csa1G710160),Csa6G460000(Csa6G460000),	-	3.04849	0.0310214	0.317903
GO:0016746	transferase activity, transferring acyl groups	molecular_function	37	37	0	2516	185	18408	Csa2G000660(Csa2G000660),Csa5G517090(Csa5G517090),Csa7G009180(Csa7G009180),Csa3G363180(Csa3G363180),Csa3G607650(Csa3G607650),Csa6G302180(Csa6G302180),Csa7G091220(Csa7G091220),Csa1G397120(Csa1G397120),Csa6G128560(Csa6G128560),Csa5G182690(Csa5G182690),Csa3G607640(Csa3G607640),Csa2G129150(Csa2G129150),Csa3G133140(Csa3G133140),Csa1G001360(Csa1G001360),Csa1G573700(Csa1G573700),Csa6G169340(Csa6G169340)…	-	1.46328	0.0343294	0.344443
GO:0004185	serine-type carboxypeptidase activity	molecular_function	10	10	0	2516	35	18408	Csa6G149370(Csa6G149370),Csa2G324420(Csa2G324420),Csa4G099770(Csa4G099770),Csa5G000020(Csa5G000020),Csa3G823640(Csa3G823640),Csa3G681150(Csa3G681150),Csa7G420830(Csa7G420830),Csa3G681660(Csa3G681660),Csa4G643620(Csa4G643620),Csa3G681160(Csa3G681160),	-	2.09039	0.0367368	0.364028
GO:0019825	oxygen binding	molecular_function	35	35	0	2516	175	18408	Csa4G056600(Csa4G056600),Csa7G198310(Csa7G198310),Csa1G044890(Csa1G044890),Csa6G088710(Csa6G088710),Csa5G157310(Csa5G157310),Csa3G852580(Csa3G852580),Csa3G903540(Csa3G903540),Csa7G075600(Csa7G075600),Csa3G903510(Csa3G903510),Csa3G651820(Csa3G651820),Csa2G437050(Csa2G437050),Csa3G853170(Csa3G853170),Csa3G852590(Csa3G852590),Csa5G166390(Csa5G166390),Csa1G528600(Csa1G528600),Csa6G088170(Csa6G088170)…	-	1.46328	0.0390896	0.381045
GO:0020037	heme binding	molecular_function	6	6	0	2516	17	18408	Csa4G285760(Csa4G285760),Csa4G285800(Csa4G285800),Csa3G119260(Csa3G119260),Csa7G396370(Csa7G396370),Csa1G328400(Csa1G328400),Csa3G627730(Csa3G627730),	-	2.58225	0.0392857	0.381406
GO:0015168	glycerol transmembrane transporter activity	molecular_function	4	4	0	2516	9	18408	Csa7G253780(Csa7G253780),Csa7G257840(Csa7G257840),Csa5G292260(Csa5G292260),Csa2G245410(Csa2G245410),	-	3.25172	0.0394402	0.37983
GO:0009672	auxin:proton symporter activity	molecular_function	5	5	0	2516	13	18408	Csa4G664490(Csa4G664490),Csa4G337340(Csa4G337340),Csa3G000690(Csa3G000690),Csa5G571470(Csa5G571470),Csa3G000170(Csa3G000170),	-	2.81399	0.0408165	0.385346
GO:0008509	anion transmembrane transporter activity	molecular_function	40	40	0	2516	206	18408	Csa3G589590(Csa3G589590),Csa1G008540(Csa1G008540),Csa2G371110(Csa2G371110),Csa3G820510(Csa3G820510),Csa6G008070(Csa6G008070),Csa2G381690(Csa2G381690),Csa5G182690(Csa5G182690),Csa6G307410(Csa6G307410),Csa7G446830(Csa7G446830),Csa7G372340(Csa7G372340),Csa7G024670(Csa7G024670),Csa6G499090(Csa6G499090),Csa6G520340(Csa6G520340),Csa7G446670(Csa7G446670),Csa3G825140(Csa3G825140),Csa5G151600(Csa5G151600)…	-	1.42066	0.0413483	0.388836
GO:0030246	carbohydrate binding	molecular_function	22	22	0	2516	100	18408	Csa1G004050(Csa1G004050),Csa2G094900(Csa2G094900),Csa1G042380(Csa1G042380),Csa4G288620(Csa4G288620),Csa4G500830(Csa4G500830),Csa1G542510(Csa1G542510),Csa2G032730(Csa2G032730),Csa4G289120(Csa4G289120),Csa6G538620(Csa6G538620),Csa4G289620(Csa4G289620),Csa2G099490(Csa2G099490),Csa1G605730(Csa1G605730),Csa1G703060(Csa1G703060),Csa1G071270(Csa1G071270),Csa1G039150(Csa1G039150),Csa2G032230(Csa2G032230)…	-	1.6096	0.0415869	0.389552
GO:0016832	aldehyde-lyase activity	molecular_function	6	6	0	2516	18	18408	Csa2G055020(Csa2G055020),Csa5G156120(Csa5G156120),Csa3G843770(Csa3G843770),Csa7G451340(Csa7G451340),Csa5G576660(Csa5G576660),Csa1G680120(Csa1G680120),	-	2.43879	0.0490365	0.452267
GO:0015171	amino acid transmembrane transporter activity	molecular_function	15	15	0	2516	63	18408	Csa5G067160(Csa5G067160),Csa4G365050(Csa4G365050),Csa3G820520(Csa3G820520),Csa7G446830(Csa7G446830),Csa3G820500(Csa3G820500),Csa3G825140(Csa3G825140),Csa5G197090(Csa5G197090),Csa7G024670(Csa7G024670),Csa6G307410(Csa6G307410),Csa4G361780(Csa4G361780),Csa3G589590(Csa3G589590),Csa4G051440(Csa4G051440),Csa3G483760(Csa3G483760),Csa6G008070(Csa6G008070),Csa3G820510(Csa3G820510),	-	1.74199	0.0493722	0.450169
GO:0050897	cobalt ion binding	molecular_function	11	11	0	2516	42	18408	Csa4G337920(Csa4G337920),Csa4G192110(Csa4G192110),Csa4G337910(Csa4G337910),Csa1G045490(Csa1G045490),Csa4G025140(Csa4G025140),Csa7G387180(Csa7G387180),Csa5G512860(Csa5G512860),Csa5G168800(Csa5G168800),Csa5G583360(Csa5G583360),Csa7G073600(Csa7G073600),Csa7G452890(Csa7G452890),	-	1.91619	0.0494473	0.449146
GO:0042936	dipeptide transporter activity	molecular_function	4	4	0	2516	10	18408	Csa5G106020(Csa5G106020),Csa2G172510(Csa2G172510),Csa3G732500(Csa3G732500),Csa6G187970(Csa6G187970),	-	2.92655	0.0534172	0.481558
GO:0080161	auxin transmembrane transporter activity	molecular_function	10	10	0	2516	38	18408	Csa4G664490(Csa4G664490),Csa4G337340(Csa4G337340),Csa5G571470(Csa5G571470),Csa3G901080(Csa3G901080),Csa1G574880(Csa1G574880),Csa2G074190(Csa2G074190),Csa5G585950(Csa5G585950),Csa3G000690(Csa3G000690),Csa1G574890(Csa1G574890),Csa3G000170(Csa3G000170),	-	1.92536	0.0574057	0.502404
GO:0046527	glucosyltransferase activity	molecular_function	28	28	0	2516	139	18408	Csa2G302260(Csa2G302260),Csa7G051380(Csa7G051380),Csa7G072740(Csa7G072740),Csa3G635870(Csa3G635870),Csa4G053780(Csa4G053780),Csa3G009420(Csa3G009420),Csa5G322500(Csa5G322500),Csa6G366250(Csa6G366250),Csa7G127380(Csa7G127380),Csa7G129380(Csa7G129380),Csa7G336540(Csa7G336540),Csa4G618500(Csa4G618500),Csa6G109740(Csa6G109740),Csa1G597800(Csa1G597800),Csa4G621160(Csa4G621160),Csa4G054280(Csa4G054280)…	-	1.4738	0.057805	0.50406
GO:0016836	hydro-lyase activity	molecular_function	16	16	0	2516	71	18408	Csa3G743390(Csa3G743390),Csa2G360780(Csa2G360780),Csa6G522130(Csa6G522130),Csa7G075590(Csa7G075590),Csa2G417830(Csa2G417830),Csa1G064170(Csa1G064170),Csa1G014400(Csa1G014400),Csa6G507310(Csa6G507310),Csa2G234530(Csa2G234530),Csa6G319800(Csa6G319800),Csa4G001800(Csa4G001800),Csa7G075600(Csa7G075600),Csa6G319770(Csa6G319770),Csa1G145980(Csa1G145980),Csa3G843770(Csa3G843770),Csa2G003610(Csa2G003610),	-	1.64876	0.0642125	0.551905
GO:0016616	oxidoreductase activity, acting on the CH-OH group of donors, NAD or NADP as acceptor	molecular_function	24	24	0	2516	117	18408	Csa1G655930(Csa1G655930),Csa3G199580(Csa3G199580),Csa4G615230(Csa4G615230),Csa2G248130(Csa2G248130),Csa7G029390(Csa7G029390),Csa3G124920(Csa3G124920),Csa1G538190(Csa1G538190),Csa4G044990(Csa4G044990),Csa3G778280(Csa3G778280),Csa7G071700(Csa7G071700),Csa4G094000(Csa4G094000),Csa6G117710(Csa6G117710),Csa1G250130(Csa1G250130),Csa7G004040(Csa7G004040),Csa7G239630(Csa7G239630),Csa3G234000(Csa3G234000)…	-	1.50079	0.0650969	0.553555
GO:0005345	purine nucleobase transmembrane transporter activity	molecular_function	5	5	0	2516	15	18408	Csa1G569340(Csa1G569340),Csa1G445360(Csa1G445360),Csa2G369740(Csa2G369740),Csa6G014490(Csa6G014490),Csa7G343330(Csa7G343330),	-	2.43879	0.0662296	0.559221
GO:0035250	UDP-galactosyltransferase activity	molecular_function	4	4	0	2516	11	18408	Csa5G605170(Csa5G605170),Csa1G181330(Csa1G181330),Csa5G605180(Csa5G605180),Csa3G680120(Csa3G680120),	-	2.6605	0.0701849	0.586423
GO:0015205	nucleobase transmembrane transporter activity	molecular_function	5	5	0	2516	16	18408	Csa1G445360(Csa1G445360),Csa2G369740(Csa2G369740),Csa7G343330(Csa7G343330),Csa6G014490(Csa6G014490),Csa1G569340(Csa1G569340),	-	2.28637	0.0820698	0.669399
GO:0016627	oxidoreductase activity, acting on the CH-CH group of donors	molecular_function	13	13	0	2516	57	18408	Csa4G286970(Csa4G286970),Csa5G630800(Csa5G630800),Csa3G636990(Csa3G636990),Csa6G151810(Csa6G151810),Csa4G295510(Csa4G295510),Csa3G595230(Csa3G595230),Csa5G612900(Csa5G612900),Csa1G042970(Csa1G042970),Csa5G612890(Csa5G612890),Csa5G517090(Csa5G517090),Csa3G731060(Csa3G731060),Csa2G415540(Csa2G415540),Csa4G028450(Csa4G028450),	-	1.66865	0.0835398	0.672243
GO:0008061	chitin binding	molecular_function	4	4	0	2516	12	18408	Csa2G010390(Csa2G010390),Csa6G508020(Csa6G508020),Csa6G487750(Csa6G487750),Csa7G024010(Csa7G024010),	-	2.43879	0.0898535	0.715843
GO:0015081	sodium ion transmembrane transporter activity	molecular_function	10	10	0	2516	42	18408	Csa4G001820(Csa4G001820),Csa3G355570(Csa3G355570),Csa3G822350(Csa3G822350),Csa3G760510(Csa3G760510),Csa3G760520(Csa3G760520),Csa1G025970(Csa1G025970),Csa1G573610(Csa1G573610),Csa4G294410(Csa4G294410),Csa7G372340(Csa7G372340),Csa4G050270(Csa4G050270),	-	1.74199	0.0963726	0.755234
GO:0035251	UDP-glucosyltransferase activity	molecular_function	19	19	0	2516	93	18408	Csa1G073850(Csa1G073850),Csa2G129140(Csa2G129140),Csa4G001950(Csa4G001950),Csa3G009420(Csa3G009420),Csa7G051380(Csa7G051380),Csa7G072740(Csa7G072740),Csa2G302260(Csa2G302260),Csa2G302250(Csa2G302250),Csa3G635870(Csa3G635870),Csa5G322500(Csa5G322500),Csa4G621160(Csa4G621160),Csa7G336540(Csa7G336540),Csa3G200710(Csa3G200710),Csa7G073500(Csa7G073500),Csa4G618500(Csa4G618500),Csa6G366250(Csa6G366250)…	-	1.49474	0.0982617	0.76753
GO:0004312	fatty acid synthase activity	molecular_function	5	5	0	2516	17	18408	Csa1G397120(Csa1G397120),Csa3G144140(Csa3G144140),Csa5G517090(Csa5G517090),Csa4G295510(Csa4G295510),Csa1G051630(Csa1G051630),	-	2.15188	0.100104	0.77938
GO:0045735	nutrient reservoir activity	molecular_function	8	8	0	2516	32	18408	Csa2G293350(Csa2G293350),Csa2G360560(Csa2G360560),Csa2G293360(Csa2G293360),Csa2G292840(Csa2G292840),Csa2G292850(Csa2G292850),Csa3G888570(Csa3G888570),Csa2G294910(Csa2G294910),Csa7G452090(Csa7G452090),	-	1.82909	0.103011	0.79173
GO:0015385	sodium:proton antiporter activity	molecular_function	7	7	0	2516	27	18408	Csa1G025970(Csa1G025970),Csa3G760520(Csa3G760520),Csa3G760510(Csa3G760510),Csa4G050270(Csa4G050270),Csa4G294410(Csa4G294410),Csa3G355570(Csa3G355570),Csa1G573610(Csa1G573610),	-	1.89684	0.104668	0.794285
GO:0044212	transcription regulatory region DNA binding	molecular_function	7	7	0	2516	27	18408	Csa3G253490(Csa3G253490),Csa3G168940(Csa3G168940),Csa3G535090(Csa3G535090),Csa5G586030(Csa5G586030),Csa6G513540(Csa6G513540),Csa7G413890(Csa7G413890),Csa1G076610(Csa1G076610),	-	1.89684	0.104668	0.794285
GO:0016747	transferase activity, transferring acyl groups other than amino-acyl groups	molecular_function	27	27	0	2516	143	18408	Csa2G093800(Csa2G093800),Csa2G129150(Csa2G129150),Csa2G000370(Csa2G000370),Csa6G495740(Csa6G495740),Csa6G423450(Csa6G423450),Csa5G622750(Csa5G622750),Csa1G574230(Csa1G574230),Csa3G146510(Csa3G146510),Csa1G051630(Csa1G051630),Csa1G173130(Csa1G173130),Csa7G431440(Csa7G431440),Csa4G295510(Csa4G295510),Csa5G639480(Csa5G639480),Csa2G430570(Csa2G430570),Csa3G144140(Csa3G144140),Csa3G164470(Csa3G164470)…	-	1.38141	0.111852	0.840816
GO:0016229	steroid dehydrogenase activity	molecular_function	4	4	0	2516	13	18408	Csa4G295510(Csa4G295510),Csa5G612890(Csa5G612890),Csa5G517090(Csa5G517090),Csa5G612900(Csa5G612900),	-	2.25119	0.112481	0.84028
GO:0016614	oxidoreductase activity, acting on CH-OH group of donors	molecular_function	26	26	0	2516	138	18408	Csa7G239630(Csa7G239630),Csa3G874320(Csa3G874320),Csa5G072680(Csa5G072680),Csa4G639200(Csa4G639200),Csa7G452890(Csa7G452890),Csa1G044880(Csa1G044880),Csa1G655930(Csa1G655930),Csa3G645990(Csa3G645990),Csa2G248130(Csa2G248130),Csa7G029390(Csa7G029390),Csa6G406540(Csa6G406540),Csa1G250130(Csa1G250130),Csa3G234000(Csa3G234000),Csa1G009760(Csa1G009760),Csa3G778290(Csa3G778290),Csa5G457740(Csa5G457740)…	-	1.37845	0.119931	0.884906
GO:0004497	monooxygenase activity	molecular_function	25	25	0	2516	132	18408	Csa1G620390(Csa1G620390),Csa3G852590(Csa3G852590),Csa3G853170(Csa3G853170),Csa3G852630(Csa3G852630),Csa6G125250(Csa6G125250),Csa1G528600(Csa1G528600),Csa5G152820(Csa5G152820),Csa6G088710(Csa6G088710),Csa4G056600(Csa4G056600),Csa3G651820(Csa3G651820),Csa3G903540(Csa3G903540),Csa6G133710(Csa6G133710),Csa3G903510(Csa3G903510),Csa2G070210(Csa2G070210),Csa5G641590(Csa5G641590),Csa1G574250(Csa1G574250)…	-	1.38568	0.120931	0.889546
GO:0000975	regulatory region DNA binding	molecular_function	7	7	0	2516	28	18408	Csa3G535090(Csa3G535090),Csa3G168940(Csa3G168940),Csa3G253490(Csa3G253490),Csa1G076610(Csa1G076610),Csa5G586030(Csa5G586030),Csa7G413890(Csa7G413890),Csa6G513540(Csa6G513540),	-	1.82909	0.120937	0.88687
GO:0016787	hydrolase activity	molecular_function	314	314	0	2516	2095	18408	Csa5G484630(Csa5G484630),Csa5G141040(Csa5G141040),Csa6G454350(Csa6G454350),Csa3G734170(Csa3G734170),Csa4G095590(Csa4G095590),Csa6G507290(Csa6G507290),Csa7G065110(Csa7G065110),Csa6G495680(Csa6G495680),Csa2G033950(Csa2G033950),Csa4G197820(Csa4G197820),Csa5G548110(Csa5G548110),Csa3G147210(Csa3G147210),Csa7G414440(Csa7G414440),Csa3G402970(Csa3G402970),Csa1G586750(Csa1G586750),Csa4G335240(Csa4G335240)…	-	1.09658	0.124278	0.903083
GO:0004722	protein serine/threonine phosphatase activity	molecular_function	22	22	0	2516	115	18408	Csa6G452090(Csa6G452090),Csa7G049260(Csa7G049260),Csa1G524760(Csa1G524760),Csa6G008720(Csa6G008720),Csa7G414440(Csa7G414440),Csa4G109020(Csa4G109020),Csa2G360580(Csa2G360580),Csa3G604110(Csa3G604110),Csa3G848150(Csa3G848150),Csa1G532300(Csa1G532300),Csa7G071520(Csa7G071520),Csa5G548110(Csa5G548110),Csa2G401340(Csa2G401340),Csa6G507290(Csa6G507290),Csa6G190450(Csa6G190450),Csa6G344250(Csa6G344250)…	-	1.39965	0.131551	0.950177
GO:0015250	water channel activity	molecular_function	8	8	0	2516	34	18408	Csa5G146190(Csa5G146190),Csa6G520340(Csa6G520340),Csa2G263850(Csa2G263850),Csa3G005590(Csa3G005590),Csa4G192210(Csa4G192210),Csa1G043290(Csa1G043290),Csa1G043300(Csa1G043300),Csa5G199270(Csa5G199270),	-	1.7215	0.133578	0.947695
GO:0005372	water transmembrane transporter activity	molecular_function	8	8	0	2516	34	18408	Csa2G263850(Csa2G263850),Csa6G520340(Csa6G520340),Csa5G146190(Csa5G146190),Csa5G199270(Csa5G199270),Csa1G043300(Csa1G043300),Csa1G043290(Csa1G043290),Csa4G192210(Csa4G192210),Csa3G005590(Csa3G005590),	-	1.7215	0.133578	0.947695
GO:0016798	hydrolase activity, acting on glycosyl bonds	molecular_function	65	65	0	2516	391	18408	Csa6G526410(Csa6G526410),Csa6G452060(Csa6G452060),Csa1G005490(Csa1G005490),Csa1G267240(Csa1G267240),Csa5G648720(Csa5G648720),Csa2G010390(Csa2G010390),Csa1G422990(Csa1G422990),Csa1G660200(Csa1G660200),Csa5G139760(Csa5G139760),Csa5G220910(Csa5G220910),Csa1G612830(Csa1G612830),Csa5G057140(Csa5G057140),Csa1G229500(Csa1G229500),Csa5G643880(Csa5G643880),Csa3G402970(Csa3G402970),Csa6G309980(Csa6G309980)…	-	1.21628	0.134685	0.949925
GO:0005544	calcium-dependent phospholipid binding	molecular_function	4	4	0	2516	14	18408	Csa5G623680(Csa5G623680),CsaUNG014640(CsaUNG014640),Csa2G070840(Csa2G070840),Csa7G062780(Csa7G062780),	-	2.09039	0.138076	0.970985
GO:0008134	transcription factor binding	molecular_function	5	5	0	2516	19	18408	Csa3G893290(Csa3G893290),Csa6G152920(Csa6G152920),Csa4G004860(Csa4G004860),Csa5G586030(Csa5G586030),Csa3G002860(Csa3G002860),	-	1.92536	0.142905	0.990423
GO:0015491	cation:cation antiporter activity	molecular_function	10	10	0	2516	46	18408	Csa3G760510(Csa3G760510),Csa3G355570(Csa3G355570),Csa3G822350(Csa3G822350),Csa4G001820(Csa4G001820),Csa4G050270(Csa4G050270),Csa1G573610(Csa1G573610),Csa4G294410(Csa4G294410),Csa4G309180(Csa4G309180),Csa3G760520(Csa3G760520),Csa1G025970(Csa1G025970),	-	1.59052	0.1502	1
GO:0031625	ubiquitin protein ligase binding	molecular_function	4	4	0	2516	15	18408	Csa1G071240(Csa1G071240),Csa3G878180(Csa3G878180),Csa1G070620(Csa1G070620),Csa1G605740(Csa1G605740),	-	1.95103	0.166597	1
GO:0004867	serine-type endopeptidase inhibitor activity	molecular_function	5	5	0	2516	20	18408	Csa3G142960(Csa3G142960),Csa3G141900(Csa3G141900),Csa5G286040(Csa5G286040),Csa5G027950(Csa5G027950),Csa5G285030(Csa5G285030),	-	1.82909	0.167679	1
GO:0046906	tetrapyrrole binding	molecular_function	8	8	0	2516	36	18408	Csa4G285800(Csa4G285800),Csa3G119260(Csa3G119260),Csa3G627730(Csa3G627730),Csa1G328400(Csa1G328400),Csa4G285760(Csa4G285760),Csa6G487600(Csa6G487600),Csa7G396370(Csa7G396370),Csa3G145780(Csa3G145780),	-	1.62586	0.169285	1
GO:0010333	terpene synthase activity	molecular_function	7	7	0	2516	31	18408	Csa7G239640(Csa7G239640),Csa3G021130(Csa3G021130),Csa2G298300(Csa2G298300),Csa2G299870(Csa2G299870),Csa2G299330(Csa2G299330),Csa2G299880(Csa2G299880),Csa2G298330(Csa2G298330),	-	1.65208	0.178771	1
GO:0015562	efflux transmembrane transporter activity	molecular_function	8	8	0	2516	37	18408	Csa3G901080(Csa3G901080),Csa4G365050(Csa4G365050),Csa1G574880(Csa1G574880),Csa2G074190(Csa2G074190),Csa5G585950(Csa5G585950),Csa1G604100(Csa1G604100),Csa1G046110(Csa1G046110),Csa1G574890(Csa1G574890),	-	1.58192	0.189081	1
GO:0016628	oxidoreductase activity, acting on the CH-CH group of donors, NAD or NADP as acceptor	molecular_function	5	5	0	2516	21	18408	Csa5G630800(Csa5G630800),Csa3G636990(Csa3G636990),Csa1G042970(Csa1G042970),Csa4G295510(Csa4G295510),Csa5G517090(Csa5G517090),	-	1.74199	0.194664	1
GO:0003843	1,3-beta-D-glucan synthase activity	molecular_function	4	4	0	2516	16	18408	Csa2G302260(Csa2G302260),Csa2G302250(Csa2G302250),Csa1G073850(Csa1G073850),Csa4G621160(Csa4G621160),	-	1.82909	0.197962	1
GO:0004721	phosphoprotein phosphatase activity	molecular_function	25	25	0	2516	141	18408	Csa6G421700(Csa6G421700),Csa5G139090(Csa5G139090),Csa2G363020(Csa2G363020),Csa3G178550(Csa3G178550),Csa6G421640(Csa6G421640),Csa3G353960(Csa3G353960),Csa6G507290(Csa6G507290),Csa6G344250(Csa6G344250),Csa6G190450(Csa6G190450),Csa4G645920(Csa4G645920),Csa5G209480(Csa5G209480),Csa2G360580(Csa2G360580),Csa1G658010(Csa1G658010),Csa3G604110(Csa3G604110),Csa3G848150(Csa3G848150),Csa1G524760(Csa1G524760)…	-	1.29723	0.203004	1
GO:0008289	lipid binding	molecular_function	28	28	0	2516	161	18408	Csa4G135200(Csa4G135200),Csa3G146490(Csa3G146490),Csa5G162590(Csa5G162590),Csa4G639790(Csa4G639790),Csa3G730940(Csa3G730940),Csa1G071830(Csa1G071830),Csa4G454660(Csa4G454660),Csa4G622760(Csa4G622760),Csa4G648540(Csa4G648540),Csa3G250900(Csa3G250900),Csa5G099500(Csa5G099500),Csa6G410090(Csa6G410090),Csa2G036700(Csa2G036700),Csa5G396010(Csa5G396010),Csa4G638330(Csa4G638330),Csa2G070840(Csa2G070840)…	-	1.27241	0.212262	1
GO:0003677	DNA binding	molecular_function	166	166	0	2516	1100	18408	Csa6G518040(Csa6G518040),Csa6G055940(Csa6G055940),Csa3G171150(Csa3G171150),Csa5G165850(Csa5G165850),Csa6G517310(Csa6G517310),Csa2G307850(Csa2G307850),Csa6G519620(Csa6G519620),Csa7G069140(Csa7G069140),Csa7G046120(Csa7G046120),Csa3G135120(Csa3G135120),Csa1G051590(Csa1G051590),Csa4G443130(Csa4G443130),Csa2G035330(Csa2G035330),Csa3G126110(Csa3G126110),Csa7G011820(Csa7G011820),Csa3G386830(Csa3G386830)…	-	1.10411	0.223507	1
GO:0016759	cellulose synthase activity	molecular_function	8	8	0	2516	39	18408	Csa2G433910(Csa2G433910),Csa7G127380(Csa7G127380),Csa7G129380(Csa7G129380),Csa3G132550(Csa3G132550),Csa4G054280(Csa4G054280),Csa7G041990(Csa7G041990),Csa4G053260(Csa4G053260),Csa4G053780(Csa4G053780),	-	1.50079	0.232514	1
GO:0046872	metal ion binding	molecular_function	136	136	0	2516	895	18408	Csa5G183770(Csa5G183770),Csa2G047820(Csa2G047820),Csa2G013250(Csa2G013250),Csa1G045490(Csa1G045490),Csa6G318710(Csa6G318710),Csa7G342770(Csa7G342770),Csa1G002110(Csa1G002110),Csa2G406660(Csa2G406660),Csa3G603590(Csa3G603590),Csa5G571510(Csa5G571510),Csa6G423480(Csa6G423480),Csa1G033260(Csa1G033260),Csa4G642460(Csa4G642460),Csa1G613470(Csa1G613470),Csa1G265120(Csa1G265120),Csa3G119560(Csa3G119560)…	-	1.11176	0.236816	1
GO:0004620	phospholipase activity	molecular_function	9	9	0	2516	45	18408	Csa7G378490(Csa7G378490),Csa2G292840(Csa2G292840),Csa2G000560(Csa2G000560),Csa2G292850(Csa2G292850),Csa2G294910(Csa2G294910),Csa1G537320(Csa1G537320),Csa2G293360(Csa2G293360),Csa1G614650(Csa1G614650),Csa2G347140(Csa2G347140),	-	1.46328	0.237237	1
GO:0008236	serine-type peptidase activity	molecular_function	19	19	0	2516	106	18408	Csa3G045120(Csa3G045120),Csa4G099770(Csa4G099770),Csa5G141040(Csa5G141040),Csa5G188880(Csa5G188880),Csa5G613580(Csa5G613580),Csa2G354760(Csa2G354760),Csa7G420830(Csa7G420830),Csa5G187840(Csa5G187840),Csa4G643620(Csa4G643620),Csa7G448090(Csa7G448090),Csa5G000020(Csa5G000020),Csa2G354860(Csa2G354860),Csa2G324420(Csa2G324420),Csa6G149370(Csa6G149370),Csa3G823640(Csa3G823640),Csa3G681150(Csa3G681150)…	-	1.31143	0.237877	1
GO:0016709	oxidoreductase activity, acting on paired donors, with incorporation or reduction of molecular oxygen, NAD(P)H as one donor, and incorporation of one atom of oxygen	molecular_function	11	11	0	2516	57	18408	Csa1G574250(Csa1G574250),Csa4G056600(Csa4G056600),Csa2G069200(Csa2G069200),Csa2G070210(Csa2G070210),Csa2G069700(Csa2G069700),Csa5G157320(Csa5G157320),Csa3G903510(Csa3G903510),Csa6G133710(Csa6G133710),Csa3G903540(Csa3G903540),Csa2G070200(Csa2G070200),Csa3G651820(Csa3G651820),	-	1.41193	0.240886	1
GO:0030551	cyclic nucleotide binding	molecular_function	5	5	0	2516	23	18408	Csa3G099660(Csa3G099660),Csa3G122430(Csa3G122430),Csa1G294610(Csa1G294610),Csa3G576840(Csa3G576840),Csa3G606620(Csa3G606620),	-	1.59052	0.255004	1
GO:0000287	magnesium ion binding	molecular_function	5	5	0	2516	23	18408	Csa5G614660(Csa5G614660),Csa2G299870(Csa2G299870),Csa2G298330(Csa2G298330),Csa2G299880(Csa2G299880),Csa4G000560(Csa4G000560),	-	1.59052	0.255004	1
GO:0003993	acid phosphatase activity	molecular_function	6	6	0	2516	29	18408	Csa4G335240(Csa4G335240),Csa3G147210(Csa3G147210),Csa5G198200(Csa5G198200),Csa5G548110(Csa5G548110),Csa2G363020(Csa2G363020),Csa6G452090(Csa6G452090),	-	1.51373	0.268695	1
GO:0042626	ATPase activity, coupled to transmembrane movement of substances	molecular_function	27	27	0	2516	160	18408	Csa6G431740(Csa6G431740),Csa2G433930(Csa2G433930),Csa1G574890(Csa1G574890),Csa1G009610(Csa1G009610),Csa6G134350(Csa6G134350),Csa5G505150(Csa5G505150),Csa5G585950(Csa5G585950),Csa3G774730(Csa3G774730),Csa3G774740(Csa3G774740),Csa4G097120(Csa4G097120),Csa1G574880(Csa1G574880),Csa6G495680(Csa6G495680),Csa3G446120(Csa3G446120),Csa1G044820(Csa1G044820),Csa1G009600(Csa1G009600),Csa6G151640(Csa6G151640)…	-	1.23464	0.274225	1
GO:0008483	transaminase activity	molecular_function	7	7	0	2516	35	18408	Csa3G889160(Csa3G889160),Csa4G000870(Csa4G000870),Csa4G629470(Csa4G629470),Csa4G326550(Csa4G326550),Csa7G448000(Csa7G448000),Csa5G157380(Csa5G157380),Csa2G352930(Csa2G352930),	-	1.46328	0.276671	1
GO:0005451	monovalent cation:proton antiporter activity	molecular_function	7	7	0	2516	35	18408	Csa3G760520(Csa3G760520),Csa1G025970(Csa1G025970),Csa4G050270(Csa4G050270),Csa1G573610(Csa1G573610),Csa4G294410(Csa4G294410),Csa3G760510(Csa3G760510),Csa3G355570(Csa3G355570),	-	1.46328	0.276671	1
GO:0015085	calcium ion transmembrane transporter activity	molecular_function	6	6	0	2516	30	18408	Csa6G495680(Csa6G495680),Csa3G822350(Csa3G822350),Csa4G001820(Csa4G001820),Csa5G310810(Csa5G310810),Csa4G309180(Csa4G309180),Csa7G379080(Csa7G379080),	-	1.46328	0.299026	1
GO:0016791	phosphatase activity	molecular_function	36	36	0	2516	222	18408	Csa3G824810(Csa3G824810),Csa3G353960(Csa3G353960),Csa6G421640(Csa6G421640),Csa3G009420(Csa3G009420),Csa4G551650(Csa4G551650),Csa5G610470(Csa5G610470),Csa5G198200(Csa5G198200),Csa6G452090(Csa6G452090),Csa1G524760(Csa1G524760),Csa4G109020(Csa4G109020),Csa3G848150(Csa3G848150),Csa2G360580(Csa2G360580),Csa1G658010(Csa1G658010),Csa7G448650(Csa7G448650),Csa4G293170(Csa4G293170),Csa1G532300(Csa1G532300)…	-	1.18644	0.306225	1
GO:0010329	auxin efflux transmembrane transporter activity	molecular_function	5	5	0	2516	25	18408	Csa3G901080(Csa3G901080),Csa1G574880(Csa1G574880),Csa5G585950(Csa5G585950),Csa1G574890(Csa1G574890),Csa2G074190(Csa2G074190),	-	1.46328	0.323195	1
GO:0005337	nucleoside transmembrane transporter activity	molecular_function	5	5	0	2516	25	18408	Csa2G166690(Csa2G166690),Csa3G543170(Csa3G543170),Csa6G516820(Csa6G516820),Csa2G021690(Csa2G021690),Csa6G425150(Csa6G425150),	-	1.46328	0.323195	1
GO:0015103	inorganic anion transmembrane transporter activity	molecular_function	12	12	0	2516	68	18408	Csa1G008530(Csa1G008530),Csa1G046110(Csa1G046110),Csa3G127170(Csa3G127170),Csa5G106020(Csa5G106020),Csa1G047430(Csa1G047430),Csa3G904070(Csa3G904070),Csa5G146190(Csa5G146190),Csa5G604170(Csa5G604170),Csa3G826650(Csa3G826650),Csa6G520340(Csa6G520340),Csa7G446670(Csa7G446670),Csa3G702630(Csa3G702630),	-	1.29113	0.342204	1
GO:0003713	transcription coactivator activity	molecular_function	4	4	0	2516	20	18408	Csa2G004720(Csa2G004720),Csa7G390130(Csa7G390130),Csa2G375240(Csa2G375240),Csa3G889150(Csa3G889150),	-	1.46328	0.348938	1
GO:0004842	ubiquitin-protein transferase activity	molecular_function	32	32	0	2516	199	18408	Csa5G172930(Csa5G172930),Csa1G004990(Csa1G004990),Csa6G133760(Csa6G133760),Csa4G194780(Csa4G194780),Csa1G633420(Csa1G633420),Csa3G730810(Csa3G730810),Csa6G420520(Csa6G420520),Csa4G004860(Csa4G004860),Csa1G613470(Csa1G613470),Csa2G427880(Csa2G427880),Csa1G467720(Csa1G467720),Csa5G522920(Csa5G522920),Csa3G840450(Csa3G840450),Csa6G510360(Csa6G510360),Csa6G499220(Csa6G499220),Csa6G518350(Csa6G518350)…	-	1.1765	0.350633	1
GO:0004553	hydrolase activity, hydrolyzing O-glycosyl compounds	molecular_function	52	52	0	2516	338	18408	Csa2G167190(Csa2G167190),Csa3G822330(Csa3G822330),Csa1G534750(Csa1G534750),Csa6G507520(Csa6G507520),Csa3G133950(Csa3G133950),Csa5G648730(Csa5G648730),Csa4G652880(Csa4G652880),Csa5G139730(Csa5G139730),Csa2G072990(Csa2G072990),Csa3G855430(Csa3G855430),Csa7G009210(Csa7G009210),Csa3G880540(Csa3G880540),Csa6G508020(Csa6G508020),Csa2G123070(Csa2G123070),Csa3G838140(Csa3G838140),Csa5G648710(Csa5G648710)…	-	1.1256	0.390691	1
GO:0019787	ubiquitin-like protein transferase activity	molecular_function	32	32	0	2516	202	18408	Csa5G172930(Csa5G172930),Csa1G633420(Csa1G633420),Csa4G194780(Csa4G194780),Csa6G133760(Csa6G133760),Csa1G004990(Csa1G004990),Csa3G730810(Csa3G730810),Csa2G427880(Csa2G427880),Csa1G613470(Csa1G613470),Csa4G004860(Csa4G004860),Csa6G420520(Csa6G420520),Csa5G522920(Csa5G522920),Csa1G467720(Csa1G467720),Csa6G510360(Csa6G510360),Csa3G840450(Csa3G840450),Csa4G637750(Csa4G637750),Csa6G518350(Csa6G518350)…	-	1.15903	0.39072	1
GO:0016301	kinase activity	molecular_function	165	165	0	2516	1130	18408	Csa7G066840(Csa7G066840),Csa7G206930(Csa7G206930),Csa1G042380(Csa1G042380),Csa6G487590(Csa6G487590),Csa5G139090(Csa5G139090),Csa1G042370(Csa1G042370),Csa1G065920(Csa1G065920),Csa6G487750(Csa6G487750),Csa2G354930(Csa2G354930),Csa2G439240(Csa2G439240),Csa1G572420(Csa1G572420),Csa2G354960(Csa2G354960),Csa3G219720(Csa3G219720),Csa4G454650(Csa4G454650),Csa5G576760(Csa5G576760),Csa1G071240(Csa1G071240)…	-	1.06832	0.407239	1
GO:0042578	phosphoric ester hydrolase activity	molecular_function	40	40	0	2516	259	18408	Csa2G363020(Csa2G363020),Csa5G139090(Csa5G139090),Csa6G421700(Csa6G421700),Csa4G551640(Csa4G551640),Csa6G190450(Csa6G190450),Csa6G344250(Csa6G344250),Csa6G507290(Csa6G507290),Csa5G198200(Csa5G198200),Csa3G178550(Csa3G178550),Csa5G209480(Csa5G209480),Csa4G645920(Csa4G645920),Csa3G604110(Csa3G604110),Csa3G147210(Csa3G147210),Csa5G548110(Csa5G548110),Csa2G401340(Csa2G401340),Csa6G421640(Csa6G421640)…	-	1.12994	0.426876	1
GO:0030234	enzyme regulator activity	molecular_function	27	27	0	2516	171	18408	Csa3G131960(Csa3G131960),Csa6G425080(Csa6G425080),Csa3G141900(Csa3G141900),Csa2G021000(Csa2G021000),Csa4G377150(Csa4G377150),Csa7G073750(Csa7G073750),Csa3G149360(Csa3G149360),Csa7G222870(Csa7G222870),Csa4G050250(Csa4G050250),Csa6G459990(Csa6G459990),Csa3G865340(Csa3G865340),Csa6G460000(Csa6G460000),Csa4G154320(Csa4G154320),Csa1G183580(Csa1G183580),Csa5G583360(Csa5G583360),Csa2G021500(Csa2G021500)…	-	1.15522	0.429811	1
GO:0004683	calmodulin-dependent protein kinase activity	molecular_function	4	4	0	2516	23	18408	Csa4G172540(Csa4G172540),Csa6G505910(Csa6G505910),Csa3G785400(Csa3G785400),Csa3G782840(Csa3G782840),	-	1.27241	0.483306	1
GO:0019200	carbohydrate kinase activity	molecular_function	5	5	0	2516	30	18408	Csa1G701210(Csa1G701210),Csa4G097630(Csa4G097630),Csa3G435010(Csa3G435010),Csa6G510350(Csa6G510350),Csa7G432280(Csa7G432280),	-	1.2194	0.520942	1
GO:0047262	polygalacturonate 4-alpha-galacturonosyltransferase activity	molecular_function	4	4	0	2516	24	18408	Csa6G510320(Csa6G510320),Csa5G603940(Csa5G603940),Csa7G378420(Csa7G378420),Csa3G854760(Csa3G854760),	-	1.2194	0.530869	1
GO:0004659	prenyltransferase activity	molecular_function	4	4	0	2516	24	18408	Csa6G185830(Csa6G185830),Csa2G059830(Csa2G059830),Csa3G791510(Csa3G791510),Csa7G278210(Csa7G278210),	-	1.2194	0.530869	1
GO:0004675	transmembrane receptor protein serine/threonine kinase activity	molecular_function	4	4	0	2516	25	18408	Csa1G071240(Csa1G071240),Csa6G522700(Csa6G522700),Csa1G070620(Csa1G070620),Csa3G881770(Csa3G881770),	-	1.17062	0.579408	1
GO:0015399	primary active transmembrane transporter activity	molecular_function	30	30	0	2516	201	18408	Csa6G151640(Csa6G151640),Csa6G495680(Csa6G495680),Csa1G044820(Csa1G044820),Csa1G009600(Csa1G009600),Csa3G446120(Csa3G446120),Csa2G033950(Csa2G033950),Csa2G116250(Csa2G116250),Csa1G448950(Csa1G448950),Csa5G310810(Csa5G310810),Csa3G901080(Csa3G901080),Csa6G434400(Csa6G434400),Csa3G736560(Csa3G736560),Csa7G396440(Csa7G396440),Csa2G074190(Csa2G074190),Csa7G307400(Csa7G307400),Csa1G574880(Csa1G574880)…	-	1.092	0.586549	1
GO:0015198	oligopeptide transporter activity	molecular_function	5	5	0	2516	32	18408	Csa5G148610(Csa5G148610),Csa5G106020(Csa5G106020),Csa2G172510(Csa2G172510),Csa3G732500(Csa3G732500),Csa6G187970(Csa6G187970),	-	1.14318	0.607584	1
GO:0016874	ligase activity	molecular_function	24	24	0	2516	161	18408	Csa7G073600(Csa7G073600),Csa5G396020(Csa5G396020),Csa2G061570(Csa2G061570),Csa7G430230(Csa7G430230),Csa7G430250(Csa7G430250),Csa5G623460(Csa5G623460),Csa3G304140(Csa3G304140),Csa5G154230(Csa5G154230),Csa6G125240(Csa6G125240),Csa2G048330(Csa2G048330),Csa3G088930(Csa3G088930),Csa1G015740(Csa1G015740),Csa2G433350(Csa2G433350),Csa7G253200(Csa7G253200),Csa6G183190(Csa6G183190),Csa7G368100(Csa7G368100)…	-	1.09064	0.614998	1
GO:0003712	transcription cofactor activity	molecular_function	4	4	0	2516	26	18408	Csa2G375240(Csa2G375240),Csa7G390130(Csa7G390130),Csa2G004720(Csa2G004720),Csa3G889150(Csa3G889150),	-	1.1256	0.62868	1
GO:0046982	protein heterodimerization activity	molecular_function	9	9	0	2516	59	18408	Csa2G359970(Csa2G359970),Csa5G642710(Csa5G642710),Csa5G637160(Csa5G637160),Csa1G039910(Csa1G039910),Csa7G378570(Csa7G378570),Csa3G824990(Csa3G824990),Csa7G446840(Csa7G446840),Csa2G249260(Csa2G249260),Csa6G426360(Csa6G426360),	-	1.11606	0.62938	1
GO:0046873	metal ion transmembrane transporter activity	molecular_function	23	23	0	2516	156	18408	Csa6G495680(Csa6G495680),Csa3G822350(Csa3G822350),Csa6G151640(Csa6G151640),Csa5G550240(Csa5G550240),Csa1G025970(Csa1G025970),Csa4G309180(Csa4G309180),Csa5G310810(Csa5G310810),Csa4G050270(Csa4G050270),Csa1G256190(Csa1G256190),Csa3G606620(Csa3G606620),Csa7G379080(Csa7G379080),Csa1G573610(Csa1G573610),Csa7G372340(Csa7G372340),Csa3G355570(Csa3G355570),Csa3G760520(Csa3G760520),Csa4G294410(Csa4G294410)…	-	1.0787	0.65351	1
GO:0005507	copper ion binding	molecular_function	25	25	0	2516	170	18408	Csa6G446470(Csa6G446470),Csa2G006880(Csa2G006880),Csa2G369150(Csa2G369150),Csa4G192110(Csa4G192110),Csa6G507310(Csa6G507310),Csa3G214590(Csa3G214590),Csa7G432490(Csa7G432490),Csa7G066830(Csa7G066830),Csa7G432470(Csa7G432470),Csa3G422290(Csa3G422290),Csa6G502660(Csa6G502660),Csa1G004100(Csa1G004100),Csa4G632110(Csa4G632110),Csa5G167140(Csa5G167140),Csa7G432480(Csa7G432480),Csa2G013250(Csa2G013250)…	-	1.07594	0.654937	1
GO:0016810	hydrolase activity, acting on carbon-nitrogen (but not peptide) bonds	molecular_function	13	13	0	2516	87	18408	Csa2G264020(Csa2G264020),Csa7G065110(Csa7G065110),Csa6G384060(Csa6G384060),Csa6G454350(Csa6G454350),Csa1G527930(Csa1G527930),Csa7G065130(Csa7G065130),Csa6G188080(Csa6G188080),Csa2G264040(Csa2G264040),Csa6G029440(Csa6G029440),Csa3G778230(Csa3G778230),Csa3G902910(Csa3G902910),Csa4G641670(Csa4G641670),Csa2G011510(Csa2G011510),	-	1.09325	0.655281	1
GO:0008017	microtubule binding	molecular_function	6	6	0	2516	40	18408	Csa6G513730(Csa6G513730),Csa6G109660(Csa6G109660),Csa2G418350(Csa2G418350),Csa2G003610(Csa2G003610),Csa7G419640(Csa7G419640),Csa4G651990(Csa4G651990),	-	1.09746	0.668037	1
GO:0015215	nucleotide transmembrane transporter activity	molecular_function	4	4	0	2516	27	18408	Csa6G486860(Csa6G486860),Csa2G021690(Csa2G021690),Csa3G543170(Csa3G543170),Csa6G425150(Csa6G425150),	-	1.08391	0.678449	1
GO:0016765	transferase activity, transferring alkyl or aryl (other than methyl) groups	molecular_function	15	15	0	2516	102	18408	Csa2G059830(Csa2G059830),Csa6G185830(Csa6G185830),Csa1G033120(Csa1G033120),Csa7G419610(Csa7G419610),Csa4G303170(Csa4G303170),Csa7G395820(Csa7G395820),Csa4G064120(Csa4G064120),Csa3G126950(Csa3G126950),CsaUNG024770(CsaUNG024770),Csa4G064650(Csa4G064650),Csa7G419650(Csa7G419650),Csa7G278210(Csa7G278210),Csa3G791510(Csa3G791510),Csa3G604620(Csa3G604620),Csa6G499800(Csa6G499800),	-	1.07594	0.687859	1
GO:0004252	serine-type endopeptidase activity	molecular_function	9	9	0	2516	61	18408	Csa2G354760(Csa2G354760),Csa5G188880(Csa5G188880),Csa5G613580(Csa5G613580),Csa5G187840(Csa5G187840),Csa2G354860(Csa2G354860),Csa3G045120(Csa3G045120),Csa7G448090(Csa7G448090),Csa5G141040(Csa5G141040),Csa1G066510(Csa1G066510),	-	1.07947	0.69543	1
GO:0015197	peptide transporter activity	molecular_function	5	5	0	2516	34	18408	Csa2G172510(Csa2G172510),Csa5G106020(Csa5G106020),Csa5G148610(Csa5G148610),Csa6G187970(Csa6G187970),Csa3G732500(Csa3G732500),	-	1.07594	0.69651	1
GO:0004364	glutathione transferase activity	molecular_function	6	6	0	2516	41	18408	Csa7G395820(Csa7G395820),Csa4G303170(Csa4G303170),Csa1G033120(Csa1G033120),Csa3G126950(Csa3G126950),Csa4G064120(Csa4G064120),Csa4G064650(Csa4G064650),	-	1.07069	0.708891	1
GO:0019199	transmembrane receptor protein kinase activity	molecular_function	6	6	0	2516	41	18408	Csa6G522700(Csa6G522700),Csa3G651750(Csa3G651750),Csa1G070620(Csa1G070620),Csa1G071240(Csa1G071240),Csa1G071230(Csa1G071230),Csa3G881770(Csa3G881770),	-	1.07069	0.708891	1
GO:0015631	tubulin binding	molecular_function	7	7	0	2516	48	18408	Csa6G513730(Csa6G513730),Csa6G109660(Csa6G109660),Csa2G418350(Csa2G418350),Csa3G185110(Csa3G185110),Csa2G003610(Csa2G003610),Csa7G419640(Csa7G419640),Csa4G651990(Csa4G651990),	-	1.06697	0.717705	1
GO:0015079	potassium ion transmembrane transporter activity	molecular_function	7	7	0	2516	48	18408	Csa1G573610(Csa1G573610),Csa5G602170(Csa5G602170),Csa7G395260(Csa7G395260),Csa3G576840(Csa3G576840),Csa1G057050(Csa1G057050),Csa1G256190(Csa1G256190),Csa3G606620(Csa3G606620),	-	1.06697	0.717705	1
GO:0008233	peptidase activity	molecular_function	51	51	0	2516	359	18408	Csa3G045120(Csa3G045120),Csa1G225410(Csa1G225410),Csa4G096620(Csa4G096620),Csa4G643620(Csa4G643620),Csa5G632110(Csa5G632110),Csa5G000020(Csa5G000020),Csa5G160170(Csa5G160170),Csa6G134390(Csa6G134390),Csa6G384060(Csa6G384060),Csa4G099770(Csa4G099770),Csa5G187840(Csa5G187840),Csa6G004530(Csa6G004530),Csa5G613580(Csa5G613580),Csa3G844870(Csa3G844870),Csa6G513550(Csa6G513550),Csa5G162050(Csa5G162050)…	-	1.03937	0.739469	1
GO:0008094	DNA-dependent ATPase activity	molecular_function	5	5	0	2516	35	18408	Csa3G064210(Csa3G064210),Csa3G127240(Csa3G127240),Csa5G152220(Csa5G152220),Csa7G232590(Csa7G232590),Csa3G145750(Csa3G145750),	-	1.0452	0.741418	1
GO:0015932	nucleobase-containing compound transmembrane transporter activity	molecular_function	6	6	0	2516	42	18408	Csa3G543170(Csa3G543170),Csa6G516820(Csa6G516820),Csa2G021690(Csa2G021690),Csa6G425150(Csa6G425150),Csa2G166690(Csa2G166690),Csa6G486860(Csa6G486860),	-	1.0452	0.749967	1
GO:0005102	receptor binding	molecular_function	6	6	0	2516	43	18408	Csa6G497070(Csa6G497070),Csa6G012250(Csa6G012250),Csa5G577390(Csa5G577390),Csa7G373530(Csa7G373530),Csa7G059160(Csa7G059160),Csa2G237750(Csa2G237750),	-	1.02089	0.791146	1
GO:0009055	electron carrier activity	molecular_function	8	8	0	2516	57	18408	Csa6G525670(Csa6G525670),Csa3G173020(Csa3G173020),Csa1G537470(Csa1G537470),Csa6G045160(Csa6G045160),Csa3G595230(Csa3G595230),Csa1G539330(Csa1G539330),Csa5G413260(Csa5G413260),Csa1G537480(Csa1G537480),	-	1.02686	0.795518	1
GO:0043565	sequence-specific DNA binding	molecular_function	18	18	0	2516	128	18408	Csa4G192030(Csa4G192030),Csa3G535090(Csa3G535090),Csa1G039030(Csa1G039030),Csa3G119850(Csa3G119850),Csa7G071440(Csa7G071440),Csa1G522010(Csa1G522010),Csa3G127240(Csa3G127240),Csa3G835890(Csa3G835890),Csa2G307850(Csa2G307850),Csa2G285340(Csa2G285340),Csa7G413890(Csa7G413890),Csa2G166180(Csa2G166180),Csa3G168940(Csa3G168940),Csa4G642460(Csa4G642460),Csa1G042460(Csa1G042460),Csa5G630820(Csa5G630820)…	-	1.02887	0.810652	1
GO:0019899	enzyme binding	molecular_function	14	14	0	2516	101	18408	Csa1G071240(Csa1G071240),Csa5G644530(Csa5G644530),Csa5G593320(Csa5G593320),Csa3G878180(Csa3G878180),Csa1G070620(Csa1G070620),Csa1G605740(Csa1G605740),Csa4G332110(Csa4G332110),Csa4G064120(Csa4G064120),Csa5G514500(Csa5G514500),Csa4G361820(Csa4G361820),Csa5G512930(Csa5G512930),Csa1G613470(Csa1G613470),Csa1G572420(Csa1G572420),Csa1G522010(Csa1G522010),	-	1.01415	0.847171	1
GO:0008234	cysteine-type peptidase activity	molecular_function	10	10	0	2516	73	18408	Csa5G622590(Csa5G622590),Csa3G844870(Csa3G844870),Csa7G419640(Csa7G419640),Csa5G160170(Csa5G160170),Csa5G615810(Csa5G615810),Csa6G446380(Csa6G446380),Csa2G351820(Csa2G351820),Csa4G095590(Csa4G095590),Csa2G363570(Csa2G363570),Csa4G641600(Csa4G641600),	-	1.00224	0.860402	1
GO:0004674	protein serine/threonine kinase activity	molecular_function	52	52	0	2516	375	18408	Csa2G337770(Csa2G337770),Csa5G429990(Csa5G429990),Csa6G350360(Csa6G350360),Csa1G071270(Csa1G071270),Csa4G045070(Csa4G045070),Csa6G522700(Csa6G522700),Csa6G516800(Csa6G516800),Csa1G071260(Csa1G071260),Csa1G586830(Csa1G586830),Csa3G782840(Csa3G782840),Csa3G098040(Csa3G098040),Csa1G011510(Csa1G011510),Csa1G479630(Csa1G479630),Csa6G505910(Csa6G505910),Csa1G002860(Csa1G002860),Csa1G071250(Csa1G071250)…	-	1.01454	0.863287	1
GO:0016772	transferase activity, transferring phosphorus-containing groups	molecular_function	184	184	0	2516	1338	18408	Csa3G234010(Csa3G234010),Csa6G055410(Csa6G055410),Csa3G881770(Csa3G881770),Csa3G850580(Csa3G850580),Csa3G877620(Csa3G877620),Csa5G622730(Csa5G622730),Csa2G354940(Csa2G354940),Csa4G064040(Csa4G064040),Csa6G016950(Csa6G016950),Csa4G289620(Csa4G289620),Csa6G524600(Csa6G524600),Csa1G042480(Csa1G042480),Csa6G008740(Csa6G008740),Csa6G499740(Csa6G499740),Csa7G432280(Csa7G432280),Csa7G449460(Csa7G449460)…	-	1.00614	0.906407	1

## Sheet: defense+metabolism+hormone
Table S3
Enriched GO terms based on up-regulated DEPs in the T. longibrachiatum H9-inoculated plants in comparison to untreated plants (+T-B vs. -T-B).
	GO_ID	GO_term	Cluster frequuency	Protein frequency of use	Proteins	P value
Plant hormones	GO:0009723	response to ethylene	10 of 385 in the list	20 of 3212 in all the Protein	tr|A0A0A0KHD6|A0A0A0KHD6_CUCSA,tr|A0A0A0LKI0|A0A0A0LKI0_CUCSA,tr|A0A0A0LGT9|A0A0A0LGT9_CUCSA,tr|A0A0A0K9F9|A0A0A0K9F9_CUCSA,tr|A0A0A0LZH6|A0A0A0LZH6_CUCSA,tr|A0A0A0LGL9|A0A0A0LGL9_CUCSA,tr|A0A0A0KQQ1|A0A0A0KQQ1_CUCSA,tr|A0A0A0K6U7|A0A0A0K6U7_CUCSA,tr|A0A0A0M0U0|A0A0A0M0U0_CUCSA,tr|K9JF36|K9JF36_CUCSA	3.32067e-05
	GO:0009873	ethylene mediated signaling pathway	4 of 385 in the list	5 of 3212 in all the Protein	tr|A0A0A0KHD6|A0A0A0KHD6_CUCSA,tr|A0A0A0LKI0|A0A0A0LKI0_CUCSA,tr|A0A0A0K9F9|A0A0A0K9F9_CUCSA,tr|A0A0A0K6U7|A0A0A0K6U7_CUCSA	0.000921247
	GO:0009695	jasmonic acid biosynthetic process	11 of 385 in the list	34 of 3212 in all the Protein	tr|A0A0A0KLV5|A0A0A0KLV5_CUCSA,tr|E5FPU5|E5FPU5_CUCSA,tr|A0A0A0LWY0|A0A0A0LWY0_CUCSA,tr|A0A0A0K850|A0A0A0K850_CUCSA,tr|A0A0A0KPX9|A0A0A0KPX9_CUCSA,tr|A0A0A0LHX3|A0A0A0LHX3_CUCSA,tr|A0A0A0LTS5|A0A0A0LTS5_CUCSA,tr|A0A0A0LNB2|A0A0A0LNB2_CUCSA,tr|A0A0A0KRC5|A0A0A0KRC5_CUCSA,tr|A0A0A0L385|A0A0A0L385_CUCSA,tr|A0A0A0LN17|A0A0A0LN17_CUCSA	0.00139336
	GO:0009694	jasmonic acid metabolic process	11 of 385 in the list	36 of 3212 in all the Protein	tr|A0A0A0KLV5|A0A0A0KLV5_CUCSA,tr|E5FPU5|E5FPU5_CUCSA,tr|A0A0A0LWY0|A0A0A0LWY0_CUCSA,tr|A0A0A0K850|A0A0A0K850_CUCSA,tr|A0A0A0KPX9|A0A0A0KPX9_CUCSA,tr|A0A0A0LHX3|A0A0A0LHX3_CUCSA,tr|A0A0A0LTS5|A0A0A0LTS5_CUCSA,tr|A0A0A0LNB2|A0A0A0LNB2_CUCSA,tr|A0A0A0KRC5|A0A0A0KRC5_CUCSA,tr|A0A0A0L385|A0A0A0L385_CUCSA,tr|A0A0A0LN17|A0A0A0LN17_CUCSA	0.00234257
	GO:0009692	ethylene metabolic process	4 of 385 in the list	7 of 3212 in all the Protein	tr|A0A0A0K178|A0A0A0K178_CUCSA,tr|A0A0A0LEK8|A0A0A0LEK8_CUCSA,tr|A0A0A0KGY2|A0A0A0KGY2_CUCSA,tr|O82126|O82126_CUCSA	0.00528844
	GO:0009693	ethylene biosynthetic process	4 of 385 in the list	7 of 3212 in all the Protein	tr|A0A0A0K178|A0A0A0K178_CUCSA,tr|A0A0A0LEK8|A0A0A0LEK8_CUCSA,tr|A0A0A0KGY2|A0A0A0KGY2_CUCSA,tr|O82126|O82126_CUCSA	0.00528844
	GO:0034754	cellular hormone metabolic process	10 of 385 in the list	36 of 3212 in all the Protein	tr|A0A0A0KAM6|A0A0A0KAM6_CUCSA,tr|A0A0A0K178|A0A0A0K178_CUCSA,tr|A0A0A0LFK4|A0A0A0LFK4_CUCSA,tr|A0A0A0KGY2|A0A0A0KGY2_CUCSA,tr|A0A0A0KPX9|A0A0A0KPX9_CUCSA,tr|A0A0A0LEK8|A0A0A0LEK8_CUCSA,tr|A0A0A0L048|A0A0A0L048_CUCSA,tr|A0A0A0KGX7|A0A0A0KGX7_CUCSA,tr|A0A0A0K9Z6|A0A0A0K9Z6_CUCSA,tr|O82126|O82126_CUCSA	0.00776941
	GO:0042446	hormone biosynthetic process	10 of 385 in the list	36 of 3212 in all the Protein	tr|A0A0A0KAM6|A0A0A0KAM6_CUCSA,tr|A0A0A0K178|A0A0A0K178_CUCSA,tr|A0A0A0LFK4|A0A0A0LFK4_CUCSA,tr|A0A0A0KGY2|A0A0A0KGY2_CUCSA,tr|A0A0A0KPX9|A0A0A0KPX9_CUCSA,tr|A0A0A0LEK8|A0A0A0LEK8_CUCSA,tr|A0A0A0L048|A0A0A0L048_CUCSA,tr|A0A0A0KGX7|A0A0A0KGX7_CUCSA,tr|A0A0A0K9Z6|A0A0A0K9Z6_CUCSA,tr|O82126|O82126_CUCSA	0.00776941
	GO:0009725	response to hormone stimulus	25 of 385 in the list	128 of 3212 in all the Protein	tr|A0A0A0KVH1|A0A0A0KVH1_CUCSA,tr|A0A0A0L196|A0A0A0L196_CUCSA,tr|A0A0A0LWY0|A0A0A0LWY0_CUCSA,tr|A0A0A0LKI0|A0A0A0LKI0_CUCSA,tr|A0A0A0LSU4|A0A0A0LSU4_CUCSA,tr|A0A0A0KWH2|A0A0A0KWH2_CUCSA,tr|A0A0A0K9F9|A0A0A0K9F9_CUCSA,tr|A0A0A0LZH6|A0A0A0LZH6_CUCSA,tr|A0A0A0LGL9|A0A0A0LGL9_CUCSA,tr|A0A0A0KF41|A0A0A0KF41_CUCSA,tr|G8I091|G8I091_CUCSA,tr|A0A0A0K6U7|A0A0A0K6U7_CUCSA,tr|A0A0A0K6G2|A0A0A0K6G2_CUCSA,tr|A…	0.00809523
	GO:0042445	hormone metabolic process	10 of 385 in the list	38 of 3212 in all the Protein	tr|A0A0A0KAM6|A0A0A0KAM6_CUCSA,tr|A0A0A0K178|A0A0A0K178_CUCSA,tr|A0A0A0LFK4|A0A0A0LFK4_CUCSA,tr|A0A0A0KGY2|A0A0A0KGY2_CUCSA,tr|A0A0A0KPX9|A0A0A0KPX9_CUCSA,tr|A0A0A0LEK8|A0A0A0LEK8_CUCSA,tr|A0A0A0L048|A0A0A0L048_CUCSA,tr|A0A0A0KGX7|A0A0A0KGX7_CUCSA,tr|A0A0A0K9Z6|A0A0A0K9Z6_CUCSA,tr|O82126|O82126_CUCSA	0.0116078
	GO:0009753	response to jasmonic acid	11 of 385 in the list	49 of 3212 in all the Protein	tr|A0A0A0KLV5|A0A0A0KLV5_CUCSA,tr|A0A0A0LWY0|A0A0A0LWY0_CUCSA,tr|A0A0A0LSR0|A0A0A0LSR0_CUCSA,tr|A0A0A0LKI0|A0A0A0LKI0_CUCSA,tr|A0A0A0LGT9|A0A0A0LGT9_CUCSA,tr|A0A0A0KQQ1|A0A0A0KQQ1_CUCSA,tr|A0A0A0KVM4|A0A0A0KVM4_CUCSA,tr|A0A0A0LHY2|A0A0A0LHY2_CUCSA,tr|C8CA12|C8CA12_CUCSA,tr|A0A0A0KRC5|A0A0A0KRC5_CUCSA,tr|A0A0A0L385|A0A0A0L385_CUCSA	0.0271002
secondary metabolism	GO:0016042	lipid catabolic process	22 of 385 in the list	66 of 3212 in all the Protein	tr|A0A0A0KA32|A0A0A0KA32_CUCSA,tr|A0A0A0L7Y6|A0A0A0L7Y6_CUCSA,tr|A0A0A0LCR8|A0A0A0LCR8_CUCSA,tr|A0A0A0LLH5|A0A0A0LLH5_CUCSA,tr|A0A0A0KGA1|A0A0A0KGA1_CUCSA,tr|G8I091|G8I091_CUCSA,tr|A0A0A0KC13|A0A0A0KC13_CUCSA,tr|A0A0A0LAE2|A0A0A0LAE2_CUCSA,tr|A0A0A0LEK8|A0A0A0LEK8_CUCSA,tr|A0A0A0KTJ4|A0A0A0KTJ4_CUCSA,tr|A0A0A0K700|A0A0A0K700_CUCSA,tr|A0A0A0LNB2|A0A0A0LNB2_CUCSA,tr|A0A0A0KRC5|A0A0A0KRC5_CUCSA,tr|A…	3.57963e-06
	GO:0034440	lipid oxidation	18 of 385 in the list	50 of 3212 in all the Protein	tr|A0A0A0KA32|A0A0A0KA32_CUCSA,tr|A0A0A0L7Y6|A0A0A0L7Y6_CUCSA,tr|A0A0A0LCR8|A0A0A0LCR8_CUCSA,tr|A0A0A0LLH5|A0A0A0LLH5_CUCSA,tr|G8I091|G8I091_CUCSA,tr|A0A0A0KC13|A0A0A0KC13_CUCSA,tr|A0A0A0LAE2|A0A0A0LAE2_CUCSA,tr|A0A0A0LEK8|A0A0A0LEK8_CUCSA,tr|A0A0A0LNB2|A0A0A0LNB2_CUCSA,tr|A0A0A0KRC5|A0A0A0KRC5_CUCSA,tr|A0A0A0LFN4|A0A0A0LFN4_CUCSA,tr|A0A0A0LG46|A0A0A0LG46_CUCSA,tr|A0A0A0KI31|A0A0A0KI31_CUCSA,tr|A…	8.30008e-06
	GO:0044242	cellular lipid catabolic process	19 of 385 in the list	59 of 3212 in all the Protein	tr|A0A0A0KA32|A0A0A0KA32_CUCSA,tr|A0A0A0L7Y6|A0A0A0L7Y6_CUCSA,tr|A0A0A0LCR8|A0A0A0LCR8_CUCSA,tr|A0A0A0LLH5|A0A0A0LLH5_CUCSA,tr|A0A0A0KGA1|A0A0A0KGA1_CUCSA,tr|G8I091|G8I091_CUCSA,tr|A0A0A0KC13|A0A0A0KC13_CUCSA,tr|A0A0A0LAE2|A0A0A0LAE2_CUCSA,tr|A0A0A0LEK8|A0A0A0LEK8_CUCSA,tr|A0A0A0LNB2|A0A0A0LNB2_CUCSA,tr|A0A0A0KRC5|A0A0A0KRC5_CUCSA,tr|A0A0A0LFN4|A0A0A0LFN4_CUCSA,tr|A0A0A0LG46|A0A0A0LG46_CUCSA,tr|A…	2.93208e-05
	GO:0008152	metabolic process	354 of 385 in the list	2746 of 3212 in all the Protein	tr|A0A0A0LWM5|A0A0A0LWM5_CUCSA,tr|A0A0A0LKI0|A0A0A0LKI0_CUCSA,tr|A0A0A0KTL8|A0A0A0KTL8_CUCSA,tr|A0A0A0K6P2|A0A0A0K6P2_CUCSA,tr|A0A0A0LPD0|A0A0A0LPD0_CUCSA,tr|A0A0A0LP60|A0A0A0LP60_CUCSA,tr|A0A0A0LJZ9|A0A0A0LJZ9_CUCSA,tr|A0A0A0L048|A0A0A0L048_CUCSA,tr|A0A0A0LSA7|A0A0A0LSA7_CUCSA,tr|A0A0A0LNB2|A0A0A0LNB2_CUCSA,tr|A0A0A0LE65|A0A0A0LE65_CUCSA,tr|A0A0A0L7D7|A0A0A0L7D7_CUCSA,tr|A0A0A0L385|A0A0A0L385_CU…	3.30076e-05
	GO:0030258	lipid modification	18 of 385 in the list	55 of 3212 in all the Protein	tr|A0A0A0KA32|A0A0A0KA32_CUCSA,tr|A0A0A0L7Y6|A0A0A0L7Y6_CUCSA,tr|A0A0A0LCR8|A0A0A0LCR8_CUCSA,tr|A0A0A0LLH5|A0A0A0LLH5_CUCSA,tr|G8I091|G8I091_CUCSA,tr|A0A0A0KC13|A0A0A0KC13_CUCSA,tr|A0A0A0LAE2|A0A0A0LAE2_CUCSA,tr|A0A0A0LEK8|A0A0A0LEK8_CUCSA,tr|A0A0A0LNB2|A0A0A0LNB2_CUCSA,tr|A0A0A0KRC5|A0A0A0KRC5_CUCSA,tr|A0A0A0LFN4|A0A0A0LFN4_CUCSA,tr|A0A0A0LG46|A0A0A0LG46_CUCSA,tr|A0A0A0KI31|A0A0A0KI31_CUCSA,tr|A…	3.73252e-05
	GO:0009404	toxin metabolic process	13 of 385 in the list	45 of 3212 in all the Protein	tr|A0A0A0KVH1|A0A0A0KVH1_CUCSA,tr|A0A0A0KI31|A0A0A0KI31_CUCSA,tr|A0A0A0LKI0|A0A0A0LKI0_CUCSA,tr|A0A0A0LP95|A0A0A0LP95_CUCSA,tr|A0A0A0L835|A0A0A0L835_CUCSA,tr|A0A0A0KC13|A0A0A0KC13_CUCSA,tr|A0A0A0KW04|A0A0A0KW04_CUCSA,tr|A0A0A0L4U0|A0A0A0L4U0_CUCSA,tr|A0A0A0LEK8|A0A0A0LEK8_CUCSA,tr|A0A0A0LNB2|A0A0A0LNB2_CUCSA,tr|A0A0A0L4Q3|A0A0A0L4Q3_CUCSA,tr|K9JF36|K9JF36_CUCSA,tr|A0A0A0M3L3|A0A0A0M3L3_CUCSA	0.00170355
	GO:0009407	toxin catabolic process	13 of 385 in the list	45 of 3212 in all the Protein	tr|A0A0A0KVH1|A0A0A0KVH1_CUCSA,tr|A0A0A0KI31|A0A0A0KI31_CUCSA,tr|A0A0A0LKI0|A0A0A0LKI0_CUCSA,tr|A0A0A0LP95|A0A0A0LP95_CUCSA,tr|A0A0A0L835|A0A0A0L835_CUCSA,tr|A0A0A0KC13|A0A0A0KC13_CUCSA,tr|A0A0A0KW04|A0A0A0KW04_CUCSA,tr|A0A0A0L4U0|A0A0A0L4U0_CUCSA,tr|A0A0A0LEK8|A0A0A0LEK8_CUCSA,tr|A0A0A0LNB2|A0A0A0LNB2_CUCSA,tr|A0A0A0L4Q3|A0A0A0L4Q3_CUCSA,tr|K9JF36|K9JF36_CUCSA,tr|A0A0A0M3L3|A0A0A0M3L3_CUCSA	0.00170355
	GO:0031407	oxylipin metabolic process	12 of 385 in the list	41 of 3212 in all the Protein	tr|A0A0A0KLV5|A0A0A0KLV5_CUCSA,tr|E5FPU5|E5FPU5_CUCSA,tr|A0A0A0LWY0|A0A0A0LWY0_CUCSA,tr|A0A0A0LMD3|A0A0A0LMD3_CUCSA,tr|A0A0A0K850|A0A0A0K850_CUCSA,tr|A0A0A0KPX9|A0A0A0KPX9_CUCSA,tr|A0A0A0LHX3|A0A0A0LHX3_CUCSA,tr|A0A0A0LTS5|A0A0A0LTS5_CUCSA,tr|A0A0A0LNB2|A0A0A0LNB2_CUCSA,tr|A0A0A0KRC5|A0A0A0KRC5_CUCSA,tr|A0A0A0L385|A0A0A0L385_CUCSA,tr|A0A0A0LN17|A0A0A0LN17_CUCSA	0.00225654
	GO:0031408	oxylipin biosynthetic process	11 of 385 in the list	38 of 3212 in all the Protein	tr|A0A0A0KLV5|A0A0A0KLV5_CUCSA,tr|E5FPU5|E5FPU5_CUCSA,tr|A0A0A0LWY0|A0A0A0LWY0_CUCSA,tr|A0A0A0K850|A0A0A0K850_CUCSA,tr|A0A0A0KPX9|A0A0A0KPX9_CUCSA,tr|A0A0A0LHX3|A0A0A0LHX3_CUCSA,tr|A0A0A0LTS5|A0A0A0LTS5_CUCSA,tr|A0A0A0LNB2|A0A0A0LNB2_CUCSA,tr|A0A0A0KRC5|A0A0A0KRC5_CUCSA,tr|A0A0A0L385|A0A0A0L385_CUCSA,tr|A0A0A0LN17|A0A0A0LN17_CUCSA	0.00375798
	GO:0019748	secondary metabolic process	55 of 385 in the list	329 of 3212 in all the Protein	tr|A0A0A0KVH1|A0A0A0KVH1_CUCSA,tr|A0A0A0LI67|A0A0A0LI67_CUCSA,tr|A0A0A0LKI0|A0A0A0LKI0_CUCSA,tr|A0A0A0KBL8|A0A0A0KBL8_CUCSA,tr|A0A0A0L1T9|A0A0A0L1T9_CUCSA,tr|A0A0A0LGL9|A0A0A0LGL9_CUCSA,tr|A0A0A0LEM2|A0A0A0LEM2_CUCSA,tr|A0A0A0LGA5|A0A0A0LGA5_CUCSA,tr|A0A0A0LRJ5|A0A0A0LRJ5_CUCSA,tr|A0A0A0KWC7|A0A0A0KWC7_CUCSA,tr|A0A0A0KW04|A0A0A0KW04_CUCSA,tr|A0A0A0L4W3|A0A0A0L4W3_CUCSA,tr|A0A0A0KV32|A0A0A0KV32_CU…	0.00461989
	GO:0010200	response to chitin	10 of 385 in the list	36 of 3212 in all the Protein	tr|A0A0A0LGT9|A0A0A0LGT9_CUCSA,tr|A0A0A0LXT8|A0A0A0LXT8_CUCSA,tr|A0A0A0LKG6|A0A0A0LKG6_CUCSA,tr|A0A0A0KVM4|A0A0A0KVM4_CUCSA,tr|N0DX33|N0DX33_CUCSA,tr|A0A0A0LHY2|A0A0A0LHY2_CUCSA,tr|A0A0A0L538|A0A0A0L538_CUCSA,tr|C8CA12|C8CA12_CUCSA,tr|A0A0A0KJH9|A0A0A0KJH9_CUCSA,tr|A0A0A0L385|A0A0A0L385_CUCSA	0.00776941
	GO:0009698	phenylpropanoid metabolic process	14 of 385 in the list	67 of 3212 in all the Protein	tr|A0A0A0K6G1|A0A0A0K6G1_CUCSA,tr|A0A0A0KLV5|A0A0A0KLV5_CUCSA,tr|A0A0A0LFK4|A0A0A0LFK4_CUCSA,tr|A0A0A0K738|A0A0A0K738_CUCSA,tr|A0A0A0LH93|A0A0A0LH93_CUCSA,tr|A0A0A0KTW8|A0A0A0KTW8_CUCSA,tr|A0A0A0LGL9|A0A0A0LGL9_CUCSA,tr|A0A0A0KWC7|A0A0A0KWC7_CUCSA,tr|A0A0A0K850|A0A0A0K850_CUCSA,tr|A0A0A0K476|A0A0A0K476_CUCSA,tr|A0A0A0KIE0|A0A0A0KIE0_CUCSA,tr|C8CA12|C8CA12_CUCSA,tr|A0A0A0KX30|A0A0A0KX30_CUCSA,tr|A…	0.0247512
	GO:0055088	lipid homeostasis	3 of 385 in the list	6 of 3212 in all the Protein	tr|A0A0A0LCR8|A0A0A0LCR8_CUCSA,tr|A0A0A0KRC5|A0A0A0KRC5_CUCSA,tr|A0A0A0LQY1|A0A0A0LQY1_CUCSA	0.0258859
	GO:0009699	phenylpropanoid biosynthetic process	11 of 385 in the list	51 of 3212 in all the Protein	tr|A0A0A0KLV5|A0A0A0KLV5_CUCSA,tr|A0A0A0LFK4|A0A0A0LFK4_CUCSA,tr|A0A0A0K738|A0A0A0K738_CUCSA,tr|A0A0A0KTW8|A0A0A0KTW8_CUCSA,tr|A0A0A0LGL9|A0A0A0LGL9_CUCSA,tr|A0A0A0K850|A0A0A0K850_CUCSA,tr|A0A0A0K476|A0A0A0K476_CUCSA,tr|A0A0A0KIE0|A0A0A0KIE0_CUCSA,tr|C8CA12|C8CA12_CUCSA,tr|A0A0A0KX30|A0A0A0KX30_CUCSA,tr|A0A0A0KMK9|A0A0A0KMK9_CUCSA	0.0356104
	GO:0006030	chitin metabolic process	2 of 385 in the list	3 of 3212 in all the Protein	tr|D6QXZ9|D6QXZ9_CUCSA,tr|A0A0A0LXT8|A0A0A0LXT8_CUCSA	0.0395823
	GO:0006032	chitin catabolic process	2 of 385 in the list	3 of 3212 in all the Protein	tr|D6QXZ9|D6QXZ9_CUCSA,tr|A0A0A0LXT8|A0A0A0LXT8_CUCSA	0.0395823
	GO:0009963	positive regulation of flavonoid biosynthetic process	4 of 385 in the list	12 of 3212 in all the Protein	tr|A0A0A0LGT9|A0A0A0LGT9_CUCSA,tr|A0A0A0LH93|A0A0A0LH93_CUCSA,tr|A0A0A0KTW8|A0A0A0KTW8_CUCSA,tr|C8CA12|C8CA12_CUCSA	0.0459224
Defense/stress related processes	GO:0050896	response to stimulus	186 of 385 in the list	1015 of 3212 in all the Protein	tr|A0A0A0LKI0|A0A0A0LKI0_CUCSA,tr|A0A0A0LSU4|A0A0A0LSU4_CUCSA,tr|A0A0A0L1T9|A0A0A0L1T9_CUCSA,tr|A0A0A0KWH2|A0A0A0KWH2_CUCSA,tr|A0A0A0LDS2|A0A0A0LDS2_CUCSA,tr|A0A0A0LPD0|A0A0A0LPD0_CUCSA,tr|A0A0A0LP60|A0A0A0LP60_CUCSA,tr|A0A0A0LEM2|A0A0A0LEM2_CUCSA,tr|A0A0A0LGA5|A0A0A0LGA5_CUCSA,tr|A0A0A0LRJ5|A0A0A0LRJ5_CUCSA,tr|A0A0A0K6U7|A0A0A0K6U7_CUCSA,tr|A0A0A0K6G2|A0A0A0K6G2_CUCSA,tr|A0A0A0LJZ9|A0A0A0LJZ9_CU…	2.10947e-13
	GO:0006950	response to stress	140 of 385 in the list	704 of 3212 in all the Protein	tr|A0A0A0LKI0|A0A0A0LKI0_CUCSA,tr|A0A0A0L1T9|A0A0A0L1T9_CUCSA,tr|A0A0A0KWH2|A0A0A0KWH2_CUCSA,tr|A0A0A0LDS2|A0A0A0LDS2_CUCSA,tr|A0A0A0LPD0|A0A0A0LPD0_CUCSA,tr|A0A0A0LP60|A0A0A0LP60_CUCSA,tr|A0A0A0LEM2|A0A0A0LEM2_CUCSA,tr|A0A0A0LRJ5|A0A0A0LRJ5_CUCSA,tr|A0A0A0K6U7|A0A0A0K6U7_CUCSA,tr|A0A0A0LJZ9|A0A0A0LJZ9_CUCSA,tr|A0A0A0LQL1|A0A0A0LQL1_CUCSA,tr|A0A0A0LE65|A0A0A0LE65_CUCSA,tr|A0A0A0LNB2|A0A0A0LNB2_CU…	3.00168e-12
	GO:0009607	response to biotic stimulus	71 of 385 in the list	284 of 3212 in all the Protein	tr|A0A0A0KA32|A0A0A0KA32_CUCSA,tr|A0A0A0LKI0|A0A0A0LKI0_CUCSA,tr|A0A0A0L1T9|A0A0A0L1T9_CUCSA,tr|A0A0A0KWH2|A0A0A0KWH2_CUCSA,tr|A0A0A0LPD0|A0A0A0LPD0_CUCSA,tr|A0A0A0LP60|A0A0A0LP60_CUCSA,tr|A0A0A0KDC9|A0A0A0KDC9_CUCSA,tr|A0A0A0KF41|A0A0A0KF41_CUCSA,tr|A0A0A0K6U7|A0A0A0K6U7_CUCSA,tr|A0A0A0LJZ9|A0A0A0LJZ9_CUCSA,tr|A0A0A0KGX7|A0A0A0KGX7_CUCSA,tr|A0A0A0KGC3|A0A0A0KGC3_CUCSA,tr|A0A0A0LNB2|A0A0A0LNB2_CU…	1.28599e-10
	GO:0006970	response to osmotic stress	48 of 385 in the list	170 of 3212 in all the Protein	tr|A0A0A0LKI0|A0A0A0LKI0_CUCSA,tr|A0A0A0KBL8|A0A0A0KBL8_CUCSA,tr|A0A0A0LPD0|A0A0A0LPD0_CUCSA,tr|A0A0A0KG88|A0A0A0KG88_CUCSA,tr|A0A0A0LGL9|A0A0A0LGL9_CUCSA,tr|A0A0A0K6U7|A0A0A0K6U7_CUCSA,tr|A0A0A0KTJ4|A0A0A0KTJ4_CUCSA,tr|A0A0A0K700|A0A0A0K700_CUCSA,tr|A0A0H3V318|A0A0H3V318_CUCSA,tr|A0A0A0LGI3|A0A0A0LGI3_CUCSA,tr|A0A0A0LGT9|A0A0A0LGT9_CUCSA,tr|A0A0A0LQ39|A0A0A0LQ39_CUCSA,tr|A0A0A0LP95|A0A0A0LP95_CU…	2.76444e-09
	GO:0006972	hyperosmotic response	24 of 385 in the list	64 of 3212 in all the Protein	tr|A0A0A0LKI0|A0A0A0LKI0_CUCSA,tr|A0A0A0KBL8|A0A0A0KBL8_CUCSA,tr|A0A0A0LFK4|A0A0A0LFK4_CUCSA,tr|A0A0A0LPD9|A0A0A0LPD9_CUCSA,tr|A0A0A0LPD0|A0A0A0LPD0_CUCSA,tr|A0A0A0KG88|A0A0A0KG88_CUCSA,tr|A0A0A0K6U7|A0A0A0K6U7_CUCSA,tr|A0A0A0KTJ4|A0A0A0KTJ4_CUCSA,tr|A0A0A0K700|A0A0A0K700_CUCSA,tr|A0A0A0LGI3|A0A0A0LGI3_CUCSA,tr|A0A0A0KHD6|A0A0A0KHD6_CUCSA,tr|A0A0A0LQ39|A0A0A0LQ39_CUCSA,tr|A0A0A0LGT9|A0A0A0LGT9_CU…	1.01077e-07
	GO:0006979	response to oxidative stress	37 of 385 in the list	140 of 3212 in all the Protein	tr|A0A0A0LKI0|A0A0A0LKI0_CUCSA,tr|A0A0A0KBL8|A0A0A0KBL8_CUCSA,tr|A0A0A0KM69|A0A0A0KM69_CUCSA,tr|A0A0A0LGL9|A0A0A0LGL9_CUCSA,tr|A0A0A0KDC9|A0A0A0KDC9_CUCSA,tr|A0A0A0LEM2|A0A0A0LEM2_CUCSA,tr|A0A0A0LRJ5|A0A0A0LRJ5_CUCSA,tr|A0A0A0K6U7|A0A0A0K6U7_CUCSA,tr|A0A0A0KIC1|A0A0A0KIC1_CUCSA,tr|A0A0A0K654|A0A0A0K654_CUCSA,tr|A0A0A0LAE1|A0A0A0LAE1_CUCSA,tr|A0A0A0LG46|A0A0A0LG46_CUCSA,tr|A0A0A0KFX4|A0A0A0KFX4_CU…	1.30865e-06
	GO:0006952	defense response	48 of 385 in the list	206 of 3212 in all the Protein	tr|A0A0A0LI67|A0A0A0LI67_CUCSA,tr|A0A0A0KA32|A0A0A0KA32_CUCSA,tr|A0A0A0LSR0|A0A0A0LSR0_CUCSA,tr|A0A0A0L1T9|A0A0A0L1T9_CUCSA,tr|A0A0A0KLP6|A0A0A0KLP6_CUCSA,tr|A0A0A0KWH2|A0A0A0KWH2_CUCSA,tr|A0A0A0LDS2|A0A0A0LDS2_CUCSA,tr|A0A0A0LPD0|A0A0A0LPD0_CUCSA,tr|A0A0A0KDC9|A0A0A0KDC9_CUCSA,tr|A0A0A0LAE2|A0A0A0LAE2_CUCSA,tr|A0A0A0LJZ9|A0A0A0LJZ9_CUCSA,tr|A0A0A0KGX7|A0A0A0KGX7_CUCSA,tr|A0A0A0KGC3|A0A0A0KGC3_CU…	1.86822e-06
	GO:0051707	response to other organism	45 of 385 in the list	189 of 3212 in all the Protein	tr|A0A0A0LI67|A0A0A0LI67_CUCSA,tr|A0A0A0KA32|A0A0A0KA32_CUCSA,tr|A0A0A0LSR0|A0A0A0LSR0_CUCSA,tr|A0A0A0L1T9|A0A0A0L1T9_CUCSA,tr|A0A0A0KLP6|A0A0A0KLP6_CUCSA,tr|A0A0A0KWH2|A0A0A0KWH2_CUCSA,tr|A0A0A0LPD0|A0A0A0LPD0_CUCSA,tr|A0A0A0KDC9|A0A0A0KDC9_CUCSA,tr|A0A0A0LAE2|A0A0A0LAE2_CUCSA,tr|A0A0A0LJZ9|A0A0A0LJZ9_CUCSA,tr|A0A0A0KGX7|A0A0A0KGX7_CUCSA,tr|A0A0A0KGC3|A0A0A0KGC3_CUCSA,tr|A0A0A0L385|A0A0A0L385_CU…	2.15781e-06
	GO:0051789	response to protein stimulus	30 of 385 in the list	105 of 3212 in all the Protein	tr|A0A0A0LKI0|A0A0A0LKI0_CUCSA,tr|A0A0A0LLH5|A0A0A0LLH5_CUCSA,tr|A0A0A0L910|A0A0A0L910_CUCSA,tr|A0A0A0LP60|A0A0A0LP60_CUCSA,tr|A0A0A0LCY0|A0A0A0LCY0_CUCSA,tr|A0A0A0KF41|A0A0A0KF41_CUCSA,tr|A0A0A0K6U7|A0A0A0K6U7_CUCSA,tr|A0A0A0KC13|A0A0A0KC13_CUCSA,tr|A0A0A0LEK8|A0A0A0LEK8_CUCSA,tr|A0A0A0K3U5|A0A0A0K3U5_CUCSA,tr|A0A0A0LC61|A0A0A0LC61_CUCSA,tr|A0A0A0LNB2|A0A0A0LNB2_CUCSA,tr|A0A0A0KKY9|A0A0A0KKY9_CU…	2.44689e-06
	GO:0006833	water transport	22 of 385 in the list	65 of 3212 in all the Protein	tr|A0A0A0KBL8|A0A0A0KBL8_CUCSA,tr|A0A0A0LFK4|A0A0A0LFK4_CUCSA,tr|A0A0A0LPD9|A0A0A0LPD9_CUCSA,tr|A0A0A0LPD0|A0A0A0LPD0_CUCSA,tr|A0A0A0KG88|A0A0A0KG88_CUCSA,tr|A0A0A0K6U7|A0A0A0K6U7_CUCSA,tr|A0A0A0L0B9|A0A0A0L0B9_CUCSA,tr|A0A0A0KTJ4|A0A0A0KTJ4_CUCSA,tr|A0A0A0K700|A0A0A0K700_CUCSA,tr|A0A0A0LGI3|A0A0A0LGI3_CUCSA,tr|A0A0A0KHD6|A0A0A0KHD6_CUCSA,tr|A0A0A0LQ39|A0A0A0LQ39_CUCSA,tr|A0A0A0LGT9|A0A0A0LGT9_CU…	2.67797e-06
	GO:0009266	response to temperature stimulus	40 of 385 in the list	171 of 3212 in all the Protein	tr|A0A0A0LI67|A0A0A0LI67_CUCSA,tr|A0A0A0KBL8|A0A0A0KBL8_CUCSA,tr|A0A0A0LPD0|A0A0A0LPD0_CUCSA,tr|A0A0A0KG88|A0A0A0KG88_CUCSA,tr|A0A0A0KDC9|A0A0A0KDC9_CUCSA,tr|A0A0A0KGA1|A0A0A0KGA1_CUCSA,tr|A0A0A0KV30|A0A0A0KV30_CUCSA,tr|A0A0A0K6U7|A0A0A0K6U7_CUCSA,tr|A0A0A0KTJ4|A0A0A0KTJ4_CUCSA,tr|A0A0A0K700|A0A0A0K700_CUCSA,tr|A0A0A0LQL1|A0A0A0LQL1_CUCSA,tr|A0A0A0LGI3|A0A0A0LGI3_CUCSA,tr|E5FPU5|E5FPU5_CUCSA,tr|A…	1.31864e-05
	GO:0055114	oxidation reduction	77 of 385 in the list	414 of 3212 in all the Protein	tr|A0A0A0L1T9|A0A0A0L1T9_CUCSA,tr|A0A0A0L1G2|A0A0A0L1G2_CUCSA,tr|A0A0A0LEM2|A0A0A0LEM2_CUCSA,tr|A0A0A0LGA5|A0A0A0LGA5_CUCSA,tr|B1PE19|B1PE19_CUCSA,tr|A0A0A0KWC7|A0A0A0KWC7_CUCSA,tr|A0A0A0KIC1|A0A0A0KIC1_CUCSA,tr|A0A0A0LSA7|A0A0A0LSA7_CUCSA,tr|A0A0A0L7D7|A0A0A0L7D7_CUCSA,tr|A0A0A0LAE1|A0A0A0LAE1_CUCSA,tr|A0A0A0KNZ0|A0A0A0KNZ0_CUCSA,tr|A0A0A0LTU0|A0A0A0LTU0_CUCSA,tr|A0A0A0L7T0|A0A0A0L7T0_CUCSA,tr|Q…	1.75531e-05
	GO:0009651	response to salt stress	32 of 385 in the list	134 of 3212 in all the Protein	tr|A0A0A0L196|A0A0A0L196_CUCSA,tr|A0A0A0LKI0|A0A0A0LKI0_CUCSA,tr|A0A0A0LFK4|A0A0A0LFK4_CUCSA,tr|A0A0A0LPD9|A0A0A0LPD9_CUCSA,tr|A0A0A0LPD0|A0A0A0LPD0_CUCSA,tr|A0A0A0K823|A0A0A0K823_CUCSA,tr|A0A0A0KTJ4|A0A0A0KTJ4_CUCSA,tr|A0A0A0K700|A0A0A0K700_CUCSA,tr|A0A0H3V318|A0A0H3V318_CUCSA,tr|A0A0A0K0E0|A0A0A0K0E0_CUCSA,tr|A0A0A0KRN8|A0A0A0KRN8_CUCSA,tr|A0A0A0LGT9|A0A0A0LGT9_CUCSA,tr|A0A0A0LH93|A0A0A0LH93_CU…	6.58876e-05
	GO:0002376	immune system process	31 of 385 in the list	130 of 3212 in all the Protein	tr|A0A0A0LI67|A0A0A0LI67_CUCSA,tr|A0A0A0LSR0|A0A0A0LSR0_CUCSA,tr|A0A0A0KM88|A0A0A0KM88_CUCSA,tr|A0A0A0KLP6|A0A0A0KLP6_CUCSA,tr|A0A0A0KWH2|A0A0A0KWH2_CUCSA,tr|A0A0A0LXT8|A0A0A0LXT8_CUCSA,tr|A0A0A0LCY0|A0A0A0LCY0_CUCSA,tr|A0A0A0KDC9|A0A0A0KDC9_CUCSA,tr|A0A0A0LJS6|A0A0A0LJS6_CUCSA,tr|A0A0A0LHY2|A0A0A0LHY2_CUCSA,tr|A0A0A0K823|A0A0A0K823_CUCSA,tr|A0A0A0KGX7|A0A0A0KGX7_CUCSA,tr|C8CA12|C8CA12_CUCSA,tr|A…	8.85178e-05
	GO:0009620	response to fungus	20 of 385 in the list	69 of 3212 in all the Protein	tr|A0A0A0KWH2|A0A0A0KWH2_CUCSA,tr|A0A0A0LIC8|A0A0A0LIC8_CUCSA,tr|A0A0A0KKA0|A0A0A0KKA0_CUCSA,tr|A0A0A0LJS6|A0A0A0LJS6_CUCSA,tr|A0A0A0LAE2|A0A0A0LAE2_CUCSA,tr|A0A0A0LHY2|A0A0A0LHY2_CUCSA,tr|C8CA12|C8CA12_CUCSA,tr|A0A0A0LBK1|A0A0A0LBK1_CUCSA,tr|A0A0A0L145|A0A0A0L145_CUCSA,tr|A0A0A0L385|A0A0A0L385_CUCSA,tr|A0A0A0KRC5|A0A0A0KRC5_CUCSA,tr|A0A0A0LAE1|A0A0A0LAE1_CUCSA,tr|A0A0A0KLV5|A0A0A0KLV5_CUCSA,tr|A…	9.84634e-05
	GO:0009628	response to abiotic stimulus	85 of 385 in the list	495 of 3212 in all the Protein	tr|A0A0A0LKI0|A0A0A0LKI0_CUCSA,tr|A0A0A0L1T9|A0A0A0L1T9_CUCSA,tr|A0A0A0LPD0|A0A0A0LPD0_CUCSA,tr|A0A0A0KDC9|A0A0A0KDC9_CUCSA,tr|A0A0A0LEM2|A0A0A0LEM2_CUCSA,tr|A0A0A0LGA5|A0A0A0LGA5_CUCSA,tr|A0A0A0K6U7|A0A0A0K6U7_CUCSA,tr|A0A0A0L8N1|A0A0A0L8N1_CUCSA,tr|A0A0A0K700|A0A0A0K700_CUCSA,tr|A0A0A0LQL1|A0A0A0LQL1_CUCSA,tr|A0A0A0LGI3|A0A0A0LGI3_CUCSA,tr|A0A0A0LGT9|A0A0A0LGT9_CUCSA,tr|A0A0A0LQ39|A0A0A0LQ39_CU…	0.000136135
	GO:0050832	defense response to fungus	16 of 385 in the list	51 of 3212 in all the Protein	tr|A0A0A0KWH2|A0A0A0KWH2_CUCSA,tr|A0A0A0LIC8|A0A0A0LIC8_CUCSA,tr|A0A0A0KKA0|A0A0A0KKA0_CUCSA,tr|A0A0A0LJS6|A0A0A0LJS6_CUCSA,tr|A0A0A0LHY2|A0A0A0LHY2_CUCSA,tr|C8CA12|C8CA12_CUCSA,tr|A0A0A0LBK1|A0A0A0LBK1_CUCSA,tr|A0A0A0L145|A0A0A0L145_CUCSA,tr|A0A0A0KRC5|A0A0A0KRC5_CUCSA,tr|A0A0A0LAE1|A0A0A0LAE1_CUCSA,tr|A0A0A0LGT9|A0A0A0LGT9_CUCSA,tr|A0A0A0K4N3|A0A0A0K4N3_CUCSA,tr|A0A0A0KQQ1|A0A0A0KQQ1_CUCSA,tr|A…	0.000178472
	GO:0006800	oxygen and reactive oxygen species metabolic process	18 of 385 in the list	62 of 3212 in all the Protein	tr|A0A0A0KBL8|A0A0A0KBL8_CUCSA,tr|A0A0A0LGL9|A0A0A0LGL9_CUCSA,tr|A0A0A0LRJ5|A0A0A0LRJ5_CUCSA,tr|B1PE19|B1PE19_CUCSA,tr|A0A0A0LUA8|A0A0A0LUA8_CUCSA,tr|A0A0A0LAE1|A0A0A0LAE1_CUCSA,tr|A0A0A0LAS8|A0A0A0LAS8_CUCSA,tr|A0A0A0KFX4|A0A0A0KFX4_CUCSA,tr|A0A0A0LQ39|A0A0A0LQ39_CUCSA,tr|A0A0A0K4N3|A0A0A0K4N3_CUCSA,tr|A0A0A0KX49|A0A0A0KX49_CUCSA,tr|Q96399|Q96399_CUCSA,tr|A0A0A0KZZ1|A0A0A0KZZ1_CUCSA,tr|A0A0A0K3Z…	0.000214854
	GO:0006955	immune response	29 of 385 in the list	124 of 3212 in all the Protein	tr|A0A0A0LI67|A0A0A0LI67_CUCSA,tr|A0A0A0LSR0|A0A0A0LSR0_CUCSA,tr|A0A0A0KLP6|A0A0A0KLP6_CUCSA,tr|A0A0A0KWH2|A0A0A0KWH2_CUCSA,tr|A0A0A0LXT8|A0A0A0LXT8_CUCSA,tr|A0A0A0LCY0|A0A0A0LCY0_CUCSA,tr|A0A0A0KDC9|A0A0A0KDC9_CUCSA,tr|A0A0A0LJS6|A0A0A0LJS6_CUCSA,tr|A0A0A0LHY2|A0A0A0LHY2_CUCSA,tr|A0A0A0K823|A0A0A0K823_CUCSA,tr|A0A0A0KGX7|A0A0A0KGX7_CUCSA,tr|C8CA12|C8CA12_CUCSA,tr|A0A0A0L145|A0A0A0L145_CUCSA,tr|A…	0.000216286
	GO:0000302	response to reactive oxygen species	23 of 385 in the list	92 of 3212 in all the Protein	tr|A0A0A0LKI0|A0A0A0LKI0_CUCSA,tr|A0A0A0KBL8|A0A0A0KBL8_CUCSA,tr|A0A0A0KM69|A0A0A0KM69_CUCSA,tr|A0A0A0K9F9|A0A0A0K9F9_CUCSA,tr|A0A0A0LGL9|A0A0A0LGL9_CUCSA,tr|A0A0A0KDC9|A0A0A0KDC9_CUCSA,tr|A0A0A0LRJ5|A0A0A0LRJ5_CUCSA,tr|A0A0A0K6U7|A0A0A0K6U7_CUCSA,tr|A0A0A0L145|A0A0A0L145_CUCSA,tr|A0A0A0LAE1|A0A0A0LAE1_CUCSA,tr|A0A0A0LAS8|A0A0A0LAS8_CUCSA,tr|A0A0A0KHD6|A0A0A0KHD6_CUCSA,tr|A0A0A0KFX4|A0A0A0KFX4_CU…	0.000352733
	GO:0033554	cellular response to stress	42 of 385 in the list	211 of 3212 in all the Protein	tr|A0A0A0KBL8|A0A0A0KBL8_CUCSA,tr|A0A0A0KLP6|A0A0A0KLP6_CUCSA,tr|A0A0A0KWH2|A0A0A0KWH2_CUCSA,tr|A0A0A0LGL9|A0A0A0LGL9_CUCSA,tr|A0A0A0KDC9|A0A0A0KDC9_CUCSA,tr|A0A0A0LRJ5|A0A0A0LRJ5_CUCSA,tr|A0A0A0KIC1|A0A0A0KIC1_CUCSA,tr|A0A0A0LQL1|A0A0A0LQL1_CUCSA,tr|A0A0A0KJH9|A0A0A0KJH9_CUCSA,tr|A0A0A0LAE1|A0A0A0LAE1_CUCSA,tr|A0A0A0KNZ0|A0A0A0KNZ0_CUCSA,tr|A0A0A0LG46|A0A0A0LG46_CUCSA,tr|A0A0A0KFX4|A0A0A0KFX4_CU…	0.000425535
	GO:0045087	innate immune response	27 of 385 in the list	118 of 3212 in all the Protein	tr|A0A0A0LI67|A0A0A0LI67_CUCSA,tr|A0A0A0LSR0|A0A0A0LSR0_CUCSA,tr|A0A0A0KLP6|A0A0A0KLP6_CUCSA,tr|A0A0A0LXT8|A0A0A0LXT8_CUCSA,tr|A0A0A0LCY0|A0A0A0LCY0_CUCSA,tr|A0A0A0KDC9|A0A0A0KDC9_CUCSA,tr|A0A0A0LJS6|A0A0A0LJS6_CUCSA,tr|A0A0A0LHY2|A0A0A0LHY2_CUCSA,tr|A0A0A0K823|A0A0A0K823_CUCSA,tr|A0A0A0KGX7|A0A0A0KGX7_CUCSA,tr|C8CA12|C8CA12_CUCSA,tr|A0A0A0L145|A0A0A0L145_CUCSA,tr|A0A0A0KJH9|A0A0A0KJH9_CUCSA,tr|A…	0.000519479
	GO:0034976	response to endoplasmic reticulum stress	18 of 385 in the list	67 of 3212 in all the Protein	tr|A0A0A0LCY0|A0A0A0LCY0_CUCSA,tr|A0A0A0KDC9|A0A0A0KDC9_CUCSA,tr|A0A0A0K823|A0A0A0K823_CUCSA,tr|A0A0A0LQL1|A0A0A0LQL1_CUCSA,tr|A0A0A0KJH9|A0A0A0KJH9_CUCSA,tr|A0A0A0LAS8|A0A0A0LAS8_CUCSA,tr|A0A0A0KNZ0|A0A0A0KNZ0_CUCSA,tr|A0A0A0KLV5|A0A0A0KLV5_CUCSA,tr|A0A0A0LGT9|A0A0A0LGT9_CUCSA,tr|A0A0A0L304|A0A0A0L304_CUCSA,tr|A0A0A0KQQ1|A0A0A0KQQ1_CUCSA,tr|A0A0A0LKG6|A0A0A0LKG6_CUCSA,tr|A0A0A0KJY0|A0A0A0KJY0_CU…	0.000614383
	GO:0042743	hydrogen peroxide metabolic process	15 of 385 in the list	52 of 3212 in all the Protein	tr|A0A0A0KFX4|A0A0A0KFX4_CUCSA,tr|A0A0A0KBL8|A0A0A0KBL8_CUCSA,tr|A0A0A0KX49|A0A0A0KX49_CUCSA,tr|A0A0A0K4N3|A0A0A0K4N3_CUCSA,tr|Q96399|Q96399_CUCSA,tr|A0A0A0LGL9|A0A0A0LGL9_CUCSA,tr|A0A0A0LRJ5|A0A0A0LRJ5_CUCSA,tr|A0A0A0K3Z5|A0A0A0K3Z5_CUCSA,tr|A0A0A0LZK4|A0A0A0LZK4_CUCSA,tr|A0A0A0LUA8|A0A0A0LUA8_CUCSA,sp|Q42711|MDARS_CUCSA,tr|A0A0A0LJB4|A0A0A0LJB4_CUCSA,tr|A0A0A0K9Z6|A0A0A0K9Z6_CUCSA,tr|A0A0A0LAE1…	0.000776519
	GO:0000303	response to superoxide	4 of 385 in the list	5 of 3212 in all the Protein	tr|A0A0A0KHD6|A0A0A0KHD6_CUCSA,tr|A0A0A0LKI0|A0A0A0LKI0_CUCSA,tr|A0A0A0K9F9|A0A0A0K9F9_CUCSA,tr|A0A0A0K6U7|A0A0A0K6U7_CUCSA	0.000921247
	GO:0000305	response to oxygen radical	4 of 385 in the list	5 of 3212 in all the Protein	tr|A0A0A0KHD6|A0A0A0KHD6_CUCSA,tr|A0A0A0LKI0|A0A0A0LKI0_CUCSA,tr|A0A0A0K9F9|A0A0A0K9F9_CUCSA,tr|A0A0A0K6U7|A0A0A0K6U7_CUCSA	0.000921247
	GO:0009814	defense response, incompatible interaction	23 of 385 in the list	98 of 3212 in all the Protein	tr|A0A0A0LI67|A0A0A0LI67_CUCSA,tr|A0A0A0LSR0|A0A0A0LSR0_CUCSA,tr|A0A0A0KLP6|A0A0A0KLP6_CUCSA,tr|A0A0A0KDC9|A0A0A0KDC9_CUCSA,tr|A0A0A0LJS6|A0A0A0LJS6_CUCSA,tr|A0A0A0LHY2|A0A0A0LHY2_CUCSA,tr|A0A0A0K823|A0A0A0K823_CUCSA,tr|A0A0A0KGX7|A0A0A0KGX7_CUCSA,tr|C8CA12|C8CA12_CUCSA,tr|A0A0A0L145|A0A0A0L145_CUCSA,tr|A0A0A0KJH9|A0A0A0KJH9_CUCSA,tr|A0A0A0LAS8|A0A0A0LAS8_CUCSA,tr|A0A0A0LG46|A0A0A0LG46_CUCSA,tr|A…	0.000924956
	GO:0042744	hydrogen peroxide catabolic process	13 of 385 in the list	45 of 3212 in all the Protein	tr|A0A0A0KFX4|A0A0A0KFX4_CUCSA,tr|A0A0A0KBL8|A0A0A0KBL8_CUCSA,tr|A0A0A0KX49|A0A0A0KX49_CUCSA,tr|A0A0A0K4N3|A0A0A0K4N3_CUCSA,tr|Q96399|Q96399_CUCSA,tr|A0A0A0LGL9|A0A0A0LGL9_CUCSA,tr|A0A0A0LRJ5|A0A0A0LRJ5_CUCSA,tr|A0A0A0K3Z5|A0A0A0K3Z5_CUCSA,tr|A0A0A0LZK4|A0A0A0LZK4_CUCSA,sp|Q42711|MDARS_CUCSA,tr|A0A0A0K9Z6|A0A0A0K9Z6_CUCSA,tr|A0A0A0LAE1|A0A0A0LAE1_CUCSA,tr|A0A0A0LAS8|A0A0A0LAS8_CUCSA	0.00170355
	GO:0009636	response to toxin	14 of 385 in the list	51 of 3212 in all the Protein	tr|A0A0A0KVH1|A0A0A0KVH1_CUCSA,tr|A0A0A0KI31|A0A0A0KI31_CUCSA,tr|A0A0A0LKI0|A0A0A0LKI0_CUCSA,tr|A0A0A0LP95|A0A0A0LP95_CUCSA,tr|A0A0A0L835|A0A0A0L835_CUCSA,tr|A0A0A0KC13|A0A0A0KC13_CUCSA,tr|A0A0A0KW04|A0A0A0KW04_CUCSA,tr|A0A0A0LEK8|A0A0A0LEK8_CUCSA,tr|A0A0A0L4U0|A0A0A0L4U0_CUCSA,tr|A0A0A0K9Z6|A0A0A0K9Z6_CUCSA,tr|A0A0A0LNB2|A0A0A0LNB2_CUCSA,tr|A0A0A0L4Q3|A0A0A0L4Q3_CUCSA,tr|K9JF36|K9JF36_CUCSA,tr|A…	0.00196203
	GO:0051716	cellular response to stimulus	57 of 385 in the list	332 of 3212 in all the Protein	tr|A0A0A0KVH1|A0A0A0KVH1_CUCSA,tr|A0A0A0LWY0|A0A0A0LWY0_CUCSA,tr|A0A0A0LSR0|A0A0A0LSR0_CUCSA,tr|A0A0A0LKI0|A0A0A0LKI0_CUCSA,tr|A0A0A0KBL8|A0A0A0KBL8_CUCSA,tr|A0A0A0KLP6|A0A0A0KLP6_CUCSA,tr|A0A0A0KWH2|A0A0A0KWH2_CUCSA,tr|A0A0A0K4R0|A0A0A0K4R0_CUCSA,tr|A0A0A0LGL9|A0A0A0LGL9_CUCSA,tr|A0A0A0KDC9|A0A0A0KDC9_CUCSA,tr|A0A0A0LRJ5|A0A0A0LRJ5_CUCSA,tr|G8I091|G8I091_CUCSA,tr|A0A0A0K6U7|A0A0A0K6U7_CUCSA,tr|A…	0.00210015
	GO:0034614	cellular response to reactive oxygen species	13 of 385 in the list	46 of 3212 in all the Protein	tr|A0A0A0KFX4|A0A0A0KFX4_CUCSA,tr|A0A0A0KBL8|A0A0A0KBL8_CUCSA,tr|A0A0A0KX49|A0A0A0KX49_CUCSA,tr|A0A0A0K4N3|A0A0A0K4N3_CUCSA,tr|Q96399|Q96399_CUCSA,tr|A0A0A0LGL9|A0A0A0LGL9_CUCSA,tr|A0A0A0LRJ5|A0A0A0LRJ5_CUCSA,tr|A0A0A0K3Z5|A0A0A0K3Z5_CUCSA,tr|A0A0A0LZK4|A0A0A0LZK4_CUCSA,sp|Q42711|MDARS_CUCSA,tr|A0A0A0K9Z6|A0A0A0K9Z6_CUCSA,tr|A0A0A0LAE1|A0A0A0LAE1_CUCSA,tr|A0A0A0LAS8|A0A0A0LAS8_CUCSA	0.00212242
	GO:0070301	cellular response to hydrogen peroxide	13 of 385 in the list	46 of 3212 in all the Protein	tr|A0A0A0KFX4|A0A0A0KFX4_CUCSA,tr|A0A0A0KBL8|A0A0A0KBL8_CUCSA,tr|A0A0A0KX49|A0A0A0KX49_CUCSA,tr|A0A0A0K4N3|A0A0A0K4N3_CUCSA,tr|Q96399|Q96399_CUCSA,tr|A0A0A0LGL9|A0A0A0LGL9_CUCSA,tr|A0A0A0LRJ5|A0A0A0LRJ5_CUCSA,tr|A0A0A0K3Z5|A0A0A0K3Z5_CUCSA,tr|A0A0A0LZK4|A0A0A0LZK4_CUCSA,sp|Q42711|MDARS_CUCSA,tr|A0A0A0K9Z6|A0A0A0K9Z6_CUCSA,tr|A0A0A0LAE1|A0A0A0LAE1_CUCSA,tr|A0A0A0LAS8|A0A0A0LAS8_CUCSA	0.00212242
	GO:0042542	response to hydrogen peroxide	18 of 385 in the list	77 of 3212 in all the Protein	tr|A0A0A0KBL8|A0A0A0KBL8_CUCSA,tr|A0A0A0LGL9|A0A0A0LGL9_CUCSA,tr|A0A0A0KDC9|A0A0A0KDC9_CUCSA,tr|A0A0A0LRJ5|A0A0A0LRJ5_CUCSA,tr|A0A0A0L145|A0A0A0L145_CUCSA,tr|A0A0A0LAE1|A0A0A0LAE1_CUCSA,tr|A0A0A0LAS8|A0A0A0LAS8_CUCSA,tr|A0A0A0KFX4|A0A0A0KFX4_CUCSA,tr|A0A0A0K4N3|A0A0A0K4N3_CUCSA,tr|A0A0A0L304|A0A0A0L304_CUCSA,tr|A0A0A0KX49|A0A0A0KX49_CUCSA,tr|Q96399|Q96399_CUCSA,tr|A0A0A0K3Z5|A0A0A0K3Z5_CUCSA,tr|A…	0.00343099
	GO:0009415	response to water	12 of 385 in the list	43 of 3212 in all the Protein	tr|A0A0A0K178|A0A0A0K178_CUCSA,tr|A0A0A0LKI0|A0A0A0LKI0_CUCSA,tr|A0A0A0KE53|A0A0A0KE53_CUCSA,tr|A0A0A0LGT9|A0A0A0LGT9_CUCSA,tr|A0A0A0LTY3|A0A0A0LTY3_CUCSA,tr|A0A0A0LZH6|A0A0A0LZH6_CUCSA,tr|A0A0A0LCY0|A0A0A0LCY0_CUCSA,tr|A0A0A0KQQ1|A0A0A0KQQ1_CUCSA,tr|A0A0A0LEZ2|A0A0A0LEZ2_CUCSA,tr|A0A0A0LPH1|A0A0A0LPH1_CUCSA,tr|A0A0H3V318|A0A0H3V318_CUCSA,tr|A0A0A0K5Y8|A0A0A0K5Y8_CUCSA	0.00350542
	GO:0010200	response to chitin	10 of 385 in the list	36 of 3212 in all the Protein	tr|A0A0A0LGT9|A0A0A0LGT9_CUCSA,tr|A0A0A0LXT8|A0A0A0LXT8_CUCSA,tr|A0A0A0LKG6|A0A0A0LKG6_CUCSA,tr|A0A0A0KVM4|A0A0A0KVM4_CUCSA,tr|N0DX33|N0DX33_CUCSA,tr|A0A0A0LHY2|A0A0A0LHY2_CUCSA,tr|A0A0A0L538|A0A0A0L538_CUCSA,tr|C8CA12|C8CA12_CUCSA,tr|A0A0A0KJH9|A0A0A0KJH9_CUCSA,tr|A0A0A0L385|A0A0A0L385_CUCSA	0.00776941
	GO:0002252	immune effector process	6 of 385 in the list	16 of 3212 in all the Protein	tr|A0A0A0LGT9|A0A0A0LGT9_CUCSA,tr|A0A0A0KWH2|A0A0A0KWH2_CUCSA,tr|A0A0A0K4Q8|A0A0A0K4Q8_CUCSA,tr|A0A0A0LXT8|A0A0A0LXT8_CUCSA,tr|A0A0A0L9T1|A0A0A0L9T1_CUCSA,tr|A0A0A0KJH9|A0A0A0KJH9_CUCSA	0.00797204
	GO:0009414	response to water deprivation	11 of 385 in the list	42 of 3212 in all the Protein	tr|A0A0A0LKI0|A0A0A0LKI0_CUCSA,tr|A0A0A0KE53|A0A0A0KE53_CUCSA,tr|A0A0A0LGT9|A0A0A0LGT9_CUCSA,tr|A0A0A0LTY3|A0A0A0LTY3_CUCSA,tr|A0A0A0LZH6|A0A0A0LZH6_CUCSA,tr|A0A0A0LCY0|A0A0A0LCY0_CUCSA,tr|A0A0A0KQQ1|A0A0A0KQQ1_CUCSA,tr|A0A0A0LEZ2|A0A0A0LEZ2_CUCSA,tr|A0A0A0LPH1|A0A0A0LPH1_CUCSA,tr|A0A0H3V318|A0A0H3V318_CUCSA,tr|A0A0A0K5Y8|A0A0A0K5Y8_CUCSA	0.00858921
	GO:0034605	cellular response to heat	3 of 385 in the list	5 of 3212 in all the Protein	tr|A0A0A0K358|A0A0A0K358_CUCSA,tr|A0A0A0LQL1|A0A0A0LQL1_CUCSA,tr|A0A0A0L4D5|A0A0A0L4D5_CUCSA	0.0141941
	GO:0034599	cellular response to oxidative stress	14 of 385 in the list	63 of 3212 in all the Protein	tr|A0A0A0KFX4|A0A0A0KFX4_CUCSA,tr|A0A0A0KBL8|A0A0A0KBL8_CUCSA,tr|A0A0A0KX49|A0A0A0KX49_CUCSA,tr|A0A0A0K4N3|A0A0A0K4N3_CUCSA,tr|Q96399|Q96399_CUCSA,tr|A0A0A0LGL9|A0A0A0LGL9_CUCSA,tr|A0A0A0LRJ5|A0A0A0LRJ5_CUCSA,tr|A0A0A0K3Z5|A0A0A0K3Z5_CUCSA,tr|A0A0A0LZK4|A0A0A0LZK4_CUCSA,tr|A0A0A0KIC1|A0A0A0KIC1_CUCSA,sp|Q42711|MDARS_CUCSA,tr|A0A0A0K9Z6|A0A0A0K9Z6_CUCSA,tr|A0A0A0LAE1|A0A0A0LAE1_CUCSA,tr|A0A0A0LAS8…	0.0147654
	GO:0010363	regulation of plant-type hypersensitive response	12 of 385 in the list	51 of 3212 in all the Protein	tr|A0A0A0K9M8|A0A0A0K9M8_CUCSA,tr|A0A0A0LSR0|A0A0A0LSR0_CUCSA,tr|A0A0A0LGT9|A0A0A0LGT9_CUCSA,tr|A0A0A0LP95|A0A0A0LP95_CUCSA,tr|A0A0A0LH93|A0A0A0LH93_CUCSA,tr|A0A0A0KQQ1|A0A0A0KQQ1_CUCSA,tr|A0A0A0KVM4|A0A0A0KVM4_CUCSA,tr|A0A0A0L538|A0A0A0L538_CUCSA,tr|A0A0A0LHY2|A0A0A0LHY2_CUCSA,tr|C8CA12|C8CA12_CUCSA,tr|A0A0A0LP15|A0A0A0LP15_CUCSA,tr|A0A0A0KRC5|A0A0A0KRC5_CUCSA	0.0149236
	GO:0045088	regulation of innate immune response	13 of 385 in the list	57 of 3212 in all the Protein	tr|A0A0A0K9M8|A0A0A0K9M8_CUCSA,tr|A0A0A0LSR0|A0A0A0LSR0_CUCSA,tr|A0A0A0LGT9|A0A0A0LGT9_CUCSA,tr|A0A0A0LP95|A0A0A0LP95_CUCSA,tr|A0A0A0LH93|A0A0A0LH93_CUCSA,tr|A0A0A0KQQ1|A0A0A0KQQ1_CUCSA,tr|A0A0A0KVM4|A0A0A0KVM4_CUCSA,tr|A0A0A0L538|A0A0A0L538_CUCSA,tr|A0A0A0LHY2|A0A0A0LHY2_CUCSA,tr|C8CA12|C8CA12_CUCSA,tr|A0A0A0LP15|A0A0A0LP15_CUCSA,tr|A0A0A0L145|A0A0A0L145_CUCSA,tr|A0A0A0KRC5|A0A0A0KRC5_CUCSA	0.0149431
	GO:0048583	regulation of response to stimulus	21 of 385 in the list	109 of 3212 in all the Protein	tr|A0A0A0K9M8|A0A0A0K9M8_CUCSA,tr|A0A0A0LSR0|A0A0A0LSR0_CUCSA,tr|A0A0A0LZH6|A0A0A0LZH6_CUCSA,tr|A0A0A0LCY0|A0A0A0LCY0_CUCSA,tr|A0A0A0LHY2|A0A0A0LHY2_CUCSA,tr|A0A0A0KTJ4|A0A0A0KTJ4_CUCSA,tr|A0A0A0KGX7|A0A0A0KGX7_CUCSA,tr|A0A0A0K700|A0A0A0K700_CUCSA,tr|A0A0A0LNB2|A0A0A0LNB2_CUCSA,tr|C8CA12|C8CA12_CUCSA,tr|A0A0A0LP15|A0A0A0LP15_CUCSA,tr|A0A0A0L145|A0A0A0L145_CUCSA,tr|A0A0A0KRC5|A0A0A0KRC5_CUCSA,tr|A…	0.0169962
	GO:0002682	regulation of immune system process	13 of 385 in the list	59 of 3212 in all the Protein	tr|A0A0A0K9M8|A0A0A0K9M8_CUCSA,tr|A0A0A0LSR0|A0A0A0LSR0_CUCSA,tr|A0A0A0LGT9|A0A0A0LGT9_CUCSA,tr|A0A0A0LP95|A0A0A0LP95_CUCSA,tr|A0A0A0LH93|A0A0A0LH93_CUCSA,tr|A0A0A0KQQ1|A0A0A0KQQ1_CUCSA,tr|A0A0A0KVM4|A0A0A0KVM4_CUCSA,tr|A0A0A0L538|A0A0A0L538_CUCSA,tr|A0A0A0LHY2|A0A0A0LHY2_CUCSA,tr|C8CA12|C8CA12_CUCSA,tr|A0A0A0LP15|A0A0A0LP15_CUCSA,tr|A0A0A0L145|A0A0A0L145_CUCSA,tr|A0A0A0KRC5|A0A0A0KRC5_CUCSA	0.0197847
	GO:0050776	regulation of immune response	13 of 385 in the list	59 of 3212 in all the Protein	tr|A0A0A0K9M8|A0A0A0K9M8_CUCSA,tr|A0A0A0LSR0|A0A0A0LSR0_CUCSA,tr|A0A0A0LGT9|A0A0A0LGT9_CUCSA,tr|A0A0A0LP95|A0A0A0LP95_CUCSA,tr|A0A0A0LH93|A0A0A0LH93_CUCSA,tr|A0A0A0KQQ1|A0A0A0KQQ1_CUCSA,tr|A0A0A0KVM4|A0A0A0KVM4_CUCSA,tr|A0A0A0L538|A0A0A0L538_CUCSA,tr|A0A0A0LHY2|A0A0A0LHY2_CUCSA,tr|C8CA12|C8CA12_CUCSA,tr|A0A0A0LP15|A0A0A0LP15_CUCSA,tr|A0A0A0L145|A0A0A0L145_CUCSA,tr|A0A0A0KRC5|A0A0A0KRC5_CUCSA	0.0197847
	GO:0009611	response to wounding	9 of 385 in the list	36 of 3212 in all the Protein	tr|A0A0A0KLV5|A0A0A0KLV5_CUCSA,tr|A0A0A0LFK4|A0A0A0LFK4_CUCSA,tr|A0A0A0LGT9|A0A0A0LGT9_CUCSA,tr|A0A0A0KTW8|A0A0A0KTW8_CUCSA,tr|A0A0A0LGL9|A0A0A0LGL9_CUCSA,tr|A0A0A0L4D5|A0A0A0L4D5_CUCSA,tr|N0DX33|N0DX33_CUCSA,tr|A0A0A0K476|A0A0A0K476_CUCSA,tr|A0A0A0LNB2|A0A0A0LNB2_CUCSA	0.0227424
	GO:0002679	respiratory burst during defense response	3 of 385 in the list	6 of 3212 in all the Protein	tr|A0A0A0LGT9|A0A0A0LGT9_CUCSA,tr|A0A0A0LXT8|A0A0A0LXT8_CUCSA,tr|A0A0A0KJH9|A0A0A0KJH9_CUCSA	0.0258859
	GO:0045730	respiratory burst	3 of 385 in the list	6 of 3212 in all the Protein	tr|A0A0A0LGT9|A0A0A0LGT9_CUCSA,tr|A0A0A0LXT8|A0A0A0LXT8_CUCSA,tr|A0A0A0KJH9|A0A0A0KJH9_CUCSA	0.0258859
	GO:0031347	regulation of defense response	17 of 385 in the list	88 of 3212 in all the Protein	tr|A0A0A0K9M8|A0A0A0K9M8_CUCSA,tr|A0A0A0LSR0|A0A0A0LSR0_CUCSA,tr|A0A0A0LCY0|A0A0A0LCY0_CUCSA,tr|A0A0A0LHY2|A0A0A0LHY2_CUCSA,tr|A0A0A0KGX7|A0A0A0KGX7_CUCSA,tr|C8CA12|C8CA12_CUCSA,tr|A0A0A0LP15|A0A0A0LP15_CUCSA,tr|A0A0A0L145|A0A0A0L145_CUCSA,tr|A0A0A0KRC5|A0A0A0KRC5_CUCSA,tr|A0A0A0LGT9|A0A0A0LGT9_CUCSA,tr|A0A0A0LH93|A0A0A0LH93_CUCSA,tr|A0A0A0LP95|A0A0A0LP95_CUCSA,tr|A0A0A0KQQ1|A0A0A0KQQ1_CUCSA,tr|A…	0.0293663
	GO:0009605	response to external stimulus	23 of 385 in the list	131 of 3212 in all the Protein	tr|A0A0A0LKI0|A0A0A0LKI0_CUCSA,tr|A0A0A0LFK4|A0A0A0LFK4_CUCSA,tr|A0A0A0KWH2|A0A0A0KWH2_CUCSA,tr|A0A0A0L910|A0A0A0L910_CUCSA,tr|A0A0A0LZH6|A0A0A0LZH6_CUCSA,tr|A0A0A0LGL9|A0A0A0LGL9_CUCSA,tr|A0A0A0LCY0|A0A0A0LCY0_CUCSA,tr|A0A0A0LEZ2|A0A0A0LEZ2_CUCSA,tr|N0DX33|N0DX33_CUCSA,tr|A0A0A0K476|A0A0A0K476_CUCSA,tr|A0A0A0LNB2|A0A0A0LNB2_CUCSA,tr|C8CA12|C8CA12_CUCSA,tr|A0A0A0K0E0|A0A0A0K0E0_CUCSA,tr|A0A0A0LG4…	0.0357468
	GO:0080134	regulation of response to stress	17 of 385 in the list	91 of 3212 in all the Protein	tr|A0A0A0K9M8|A0A0A0K9M8_CUCSA,tr|A0A0A0LSR0|A0A0A0LSR0_CUCSA,tr|A0A0A0LCY0|A0A0A0LCY0_CUCSA,tr|A0A0A0LHY2|A0A0A0LHY2_CUCSA,tr|A0A0A0KGX7|A0A0A0KGX7_CUCSA,tr|C8CA12|C8CA12_CUCSA,tr|A0A0A0LP15|A0A0A0LP15_CUCSA,tr|A0A0A0L145|A0A0A0L145_CUCSA,tr|A0A0A0KRC5|A0A0A0KRC5_CUCSA,tr|A0A0A0LGT9|A0A0A0LGT9_CUCSA,tr|A0A0A0LH93|A0A0A0LH93_CUCSA,tr|A0A0A0LP95|A0A0A0LP95_CUCSA,tr|A0A0A0KQQ1|A0A0A0KQQ1_CUCSA,tr|A…	0.0393163
	GO:0052542	callose deposition during defense response	3 of 385 in the list	7 of 3212 in all the Protein	tr|K9JCZ2|K9JCZ2_CUCSA,tr|A0A0A0LKG6|A0A0A0LKG6_CUCSA,tr|C8CA12|C8CA12_CUCSA	0.041334
	GO:0031668	cellular response to extracellular stimulus	8 of 385 in the list	34 of 3212 in all the Protein	tr|A0A0A0LTY3|A0A0A0LTY3_CUCSA,tr|A0A0A0KWH2|A0A0A0KWH2_CUCSA,tr|A0A0A0LCY0|A0A0A0LCY0_CUCSA,tr|A0A0A0LEZ2|A0A0A0LEZ2_CUCSA,tr|C8CA12|C8CA12_CUCSA,tr|A0A0A0K0E0|A0A0A0K0E0_CUCSA,tr|A0A0A0L7B5|A0A0A0L7B5_CUCSA,tr|A0A0A0LG46|A0A0A0LG46_CUCSA	0.0433335
Signal transdution	GO:0000165	MAPK cascade	7 of 385 in the list	34 of 3212 in all the Protein	tr|A0A0A0LHY2|A0A0A0LHY2_CUCSA,tr|A0A0A0LSR0|A0A0A0LSR0_CUCSA,tr|A0A0A0LGT9|A0A0A0LGT9_CUCSA,tr|A0A0A0LZH6|A0A0A0LZH6_CUCSA,tr|A0A0A0KQQ1|A0A0A0KQQ1_CUCSA,tr|C8CA12|C8CA12_CUCSA,tr|A0A0A0KVM4|A0A0A0KVM4_CUCSA	0.000763867
	GO:0007165	signal transduction	25 of 385 in the list	224 of 3212 in all the Protein	tr|A0A0A0KVH1|A0A0A0KVH1_CUCSA,tr|A0A0A0L196|A0A0A0L196_CUCSA,tr|A0A0A0LWY0|A0A0A0LWY0_CUCSA,tr|A0A0A0LSR0|A0A0A0LSR0_CUCSA,tr|A0A0A0LKI0|A0A0A0LKI0_CUCSA,tr|A0A0A0K9F9|A0A0A0K9F9_CUCSA,tr|A0A0A0K4R0|A0A0A0K4R0_CUCSA,tr|A0A0A0LZH6|A0A0A0LZH6_CUCSA,tr|A0A0A0LCY0|A0A0A0LCY0_CUCSA,tr|G8I091|G8I091_CUCSA,tr|A0A0A0K6U7|A0A0A0K6U7_CUCSA,tr|A0A0A0K6G2|A0A0A0K6G2_CUCSA,tr|A0A0A0LHY2|A0A0A0LHY2_CUCSA,tr|C…	0.00685535
	GO:0000160	two-component signal transduction system (phosphorelay)	4 of 385 in the list	9 of 3212 in all the Protein	tr|A0A0A0KHD6|A0A0A0KHD6_CUCSA,tr|A0A0A0LKI0|A0A0A0LKI0_CUCSA,tr|A0A0A0K9F9|A0A0A0K9F9_CUCSA,tr|A0A0A0K6U7|A0A0A0K6U7_CUCSA	0.0156412
