# Supplementary material for: Involvement of jasmonic acid, ethylene and salicylic acid signaling pathways behind the systemic resistance induced by Trichoderma longibrachiatum H9 in cucumber
Source: BMC Genomics. 2019 Feb 18;20:144. doi: 10.1186/s12864-019-5513-8 (PMC6379975; doi:10.1186/s12864-019-5513-8)
Supplement: Supplementary file 4 — Table S4. Enriched GO terms based on down-regulated DEGs in the T. longibrachiatum H9-inoculated plants in comparison to untreated plants. (XLS 439 kb) [file 12864_2019_5513_MOESM4_ESM.xls]

## Sheet: biological _process
Table S4
Enriched GO terms based on down-regulated DEGs in the T. longibrachiatum H9-inoculated plants in comparison to untreated plants (+T-B vs. -T-B).
GO_ID	GO_term	Type	Down_gene	All_diff_gene_in_all_GO	All_gene_in_this_GO	All_gene_in_all_GO	Gene_Down_list	P value
GO:0015979	photosynthesis	biological_process	136	1323	319	18408	Csa3G638540(Csa3G638540),Csa3G872080(Csa3G872080),Csa3G180330(Csa3G180330),Csa6G518380(Csa6G518380),Csa5G168980(Csa5G168980),Csa6G410050(Csa6G410050),Csa1G009810(Csa1G009810),Csa7G046100(Csa7G046100),Csa3G836450(Csa3G836450),Csa3G119690(Csa3G119690),Csa4G006050(Csa4G006050),Csa4G308550(Csa4G308550),Csa4G500330(Csa4G500330),Csa7G427090(Csa7G427090),Csa6G187910(Csa6G187910),Csa5G381830(Csa5G381830)…	4.36956e-51
GO:0019684	photosynthesis, light reaction	biological_process	112	1323	255	18408	Csa7G075020(Csa7G075020),Csa3G236550(Csa3G236550),Csa1G181310(Csa1G181310),Csa1G002780(Csa1G002780),Csa6G016970(Csa6G016970),Csa6G497310(Csa6G497310),Csa2G357290(Csa2G357290),Csa1G062930(Csa1G062930),Csa3G875430(Csa3G875430),Csa5G128260(Csa5G128260),Csa1G009770(Csa1G009770),Csa7G378440(Csa7G378440),Csa4G187860(Csa4G187860),Csa2G171900(Csa2G171900),Csa2G213970(Csa2G213970),Csa7G450510(Csa7G450510)…	1.97276e-43
GO:0009657	plastid organization	biological_process	111	1323	378	18408	Csa7G029980(Csa7G029980),Csa1G168350(Csa1G168350),Csa4G293060(Csa4G293060),Csa7G284440(Csa7G284440),Csa3G895100(Csa3G895100),Csa5G220390(Csa5G220390),Csa5G167150(Csa5G167150),Csa5G160210(Csa5G160210),Csa2G074240(Csa2G074240),Csa6G078550(Csa6G078550),Csa7G046130(Csa7G046130),Csa2G350230(Csa2G350230),Csa3G104920(Csa3G104920),Csa1G014310(Csa1G014310),Csa2G006240(Csa2G006240),Csa7G006290(Csa7G006290)…	4.05674e-30
GO:0010207	photosystem II assembly	biological_process	68	1323	141	18408	Csa2G010330(Csa2G010330),Csa4G307360(Csa4G307360),Csa3G252490(Csa3G252490),Csa7G075020(Csa7G075020),Csa5G160160(Csa5G160160),Csa5G505780(Csa5G505780),Csa7G420730(Csa7G420730),Csa7G431980(Csa7G431980),Csa3G236550(Csa3G236550),Csa2G381850(Csa2G381850),Csa4G269160(Csa4G269160),Csa3G222800(Csa3G222800),Csa7G047350(Csa7G047350),Csa6G016970(Csa6G016970),Csa2G357290(Csa2G357290),Csa1G062930(Csa1G062930)…	4.50697e-29
GO:0006739	NADP metabolic process	biological_process	70	1323	162	18408	Csa4G011040(Csa4G011040),Csa5G171700(Csa5G171700),Csa2G296000(Csa2G296000),Csa3G836450(Csa3G836450),Csa4G307350(Csa4G307350),Csa1G039250(Csa1G039250),Csa4G500330(Csa4G500330),Csa5G505230(Csa5G505230),Csa5G168980(Csa5G168980),Csa7G195260(Csa7G195260),Csa6G483300(Csa6G483300),Csa6G408170(Csa6G408170),Csa7G072820(Csa7G072820),Csa6G514950(Csa6G514950),Csa3G638540(Csa3G638540),Csa3G872080(Csa3G872080)…	1.36829e-27
GO:0006098	pentose-phosphate shunt	biological_process	69	1323	158	18408	Csa3G889840(Csa3G889840),Csa2G083740(Csa2G083740),Csa2G351700(Csa2G351700),Csa6G188160(Csa6G188160),Csa1G168350(Csa1G168350),Csa3G687740(Csa3G687740),Csa3G151460(Csa3G151460),Csa2G006240(Csa2G006240),Csa2G238860(Csa2G238860),Csa3G104920(Csa3G104920),Csa2G213970(Csa2G213970),Csa6G078550(Csa6G078550),Csa7G322590(Csa7G322590),Csa6G410660(Csa6G410660),Csa7G447110(Csa7G447110),Csa5G167150(Csa5G167150)…	1.9254e-27
GO:0006364	rRNA processing	biological_process	76	1323	230	18408	Csa6G187910(Csa6G187910),Csa3G769090(Csa3G769090),Csa5G505230(Csa5G505230),Csa7G427090(Csa7G427090),Csa4G500330(Csa4G500330),Csa4G308550(Csa4G308550),Csa4G307350(Csa4G307350),Csa3G119690(Csa3G119690),Csa3G836450(Csa3G836450),Csa5G176000(Csa5G176000),Csa4G011040(Csa4G011040),Csa2G006840(Csa2G006840),Csa3G146700(Csa3G146700),Csa7G046100(Csa7G046100),Csa4G063440(Csa4G063440),Csa6G514950(Csa6G514950)…	8.29754e-24
GO:0019288	isopentenyl diphosphate biosynthetic process, methylerythritol 4-phosphate pathway	biological_process	74	1323	238	18408	Csa3G119690(Csa3G119690),Csa3G836450(Csa3G836450),Csa4G006050(Csa4G006050),Csa4G500330(Csa4G500330),Csa5G381830(Csa5G381830),Csa3G115620(Csa3G115620),Csa6G518380(Csa6G518380),Csa7G006290(Csa7G006290),Csa2G354020(Csa2G354020),Csa1G207310(Csa1G207310),Csa6G494980(Csa6G494980),Csa3G119320(Csa3G119320),Csa6G095890(Csa6G095890),Csa4G595970(Csa4G595970),Csa1G041560(Csa1G041560),Csa2G020910(Csa2G020910)…	6.17812e-22
GO:0046148	pigment biosynthetic process	biological_process	82	1323	297	18408	Csa3G146700(Csa3G146700),Csa3G115620(Csa3G115620),Csa6G093090(Csa6G093090),Csa2G006840(Csa2G006840),Csa6G408170(Csa6G408170),Csa6G385090(Csa6G385090),Csa7G072820(Csa7G072820),Csa6G513450(Csa6G513450),Csa2G258710(Csa2G258710),Csa7G333400(Csa7G333400),Csa6G514950(Csa6G514950),Csa4G638340(Csa4G638340),Csa4G307350(Csa4G307350),Csa3G769090(Csa3G769090),Csa5G218840(Csa5G218840),Csa5G601570(Csa5G601570)…	2.44021e-21
GO:0042254	ribosome biogenesis	biological_process	84	1323	318	18408	Csa7G075020(Csa7G075020),Csa1G690270(Csa1G690270),Csa1G062930(Csa1G062930),Csa2G357290(Csa2G357290),Csa1G597160(Csa1G597160),Csa6G016970(Csa6G016970),Csa4G291380(Csa4G291380),Csa7G378440(Csa7G378440),Csa6G188160(Csa6G188160),Csa2G297210(Csa2G297210),Csa2G079660(Csa2G079660),Csa2G083740(Csa2G083740),Csa3G119690(Csa3G119690),Csa3G872080(Csa3G872080),Csa3G638540(Csa3G638540),Csa6G410050(Csa6G410050)…	8.84441e-21
GO:0010027	thylakoid membrane organization	biological_process	64	1323	197	18408	Csa3G119690(Csa3G119690),Csa7G284440(Csa7G284440),Csa3G836490(Csa3G836490),Csa3G895100(Csa3G895100),Csa4G293060(Csa4G293060),Csa7G029980(Csa7G029980),Csa2G297210(Csa2G297210),Csa6G188160(Csa6G188160),Csa3G104920(Csa3G104920),Csa1G014310(Csa1G014310),Csa4G187860(Csa4G187860),Csa5G160210(Csa5G160210),Csa3G146680(Csa3G146680),Csa6G078550(Csa6G078550),Csa7G046130(Csa7G046130),Csa6G410660(Csa6G410660)…	4.84602e-20
GO:0010114	response to red light	biological_process	44	1323	91	18408	Csa3G638540(Csa3G638540),Csa4G615240(Csa4G615240),Csa6G514950(Csa6G514950),Csa7G420730(Csa7G420730),Csa7G333400(Csa7G333400),Csa5G168980(Csa5G168980),Csa7G072820(Csa7G072820),Csa3G150160(Csa3G150160),Csa6G408170(Csa6G408170),Csa6G055400(Csa6G055400),Csa5G646700(Csa5G646700),Csa4G307360(Csa4G307360),Csa5G182730(Csa5G182730),Csa6G093090(Csa6G093090),Csa4G063440(Csa4G063440),Csa4G064020(Csa4G064020)…	1.47012e-19
GO:0006733	oxidoreduction coenzyme metabolic process	biological_process	93	1323	403	18408	Csa5G171700(Csa5G171700),Csa2G296000(Csa2G296000),Csa3G836450(Csa3G836450),Csa3G119690(Csa3G119690),Csa1G039250(Csa1G039250),Csa4G500330(Csa4G500330),Csa5G168980(Csa5G168980),Csa7G195260(Csa7G195260),Csa3G638540(Csa3G638540),Csa3G872080(Csa3G872080),Csa7G046100(Csa7G046100),Csa1G257920(Csa1G257920),Csa7G006290(Csa7G006290),Csa3G238120(Csa3G238120),Csa3G119320(Csa3G119320),Csa1G554560(Csa1G554560)…	2.13675e-19
GO:0009773	photosynthetic electron transport in photosystem I	biological_process	34	1323	51	18408	Csa3G222800(Csa3G222800),Csa4G664300(Csa4G664300),Csa3G060980(Csa3G060980),Csa3G843790(Csa3G843790),Csa1G039250(Csa1G039250),Csa6G016970(Csa6G016970),Csa4G307350(Csa4G307350),Csa3G119690(Csa3G119690),Csa5G381830(Csa5G381830),Csa3G222790(Csa3G222790),Csa2G012140(Csa2G012140),Csa3G836450(Csa3G836450),Csa1G009830(Csa1G009830),Csa3G168960(Csa3G168960),Csa7G046130(Csa7G046130),Csa1G062930(Csa1G062930)…	8.20248e-19
GO:0010218	response to far red light	biological_process	45	1323	103	18408	Csa6G055400(Csa6G055400),Csa4G307360(Csa4G307360),Csa5G646700(Csa5G646700),Csa5G182730(Csa5G182730),Csa3G118080(Csa3G118080),Csa4G063440(Csa4G063440),Csa6G093090(Csa6G093090),Csa4G064020(Csa4G064020),Csa3G252490(Csa3G252490),Csa3G638540(Csa3G638540),Csa6G514950(Csa6G514950),Csa7G420730(Csa7G420730),Csa5G168980(Csa5G168980),Csa7G072820(Csa7G072820),Csa3G150160(Csa3G150160),Csa6G408170(Csa6G408170)…	1.34803e-18
GO:0006779	porphyrin-containing compound biosynthetic process	biological_process	60	1323	189	18408	Csa2G083740(Csa2G083740),Csa3G889840(Csa3G889840),Csa6G434320(Csa6G434320),Csa6G188160(Csa6G188160),Csa2G351700(Csa2G351700),Csa5G589260(Csa5G589260),Csa3G119690(Csa3G119690),Csa2G372750(Csa2G372750),Csa3G151460(Csa3G151460),Csa6G078530(Csa6G078530),Csa6G538680(Csa6G538680),Csa1G009770(Csa1G009770),Csa1G255170(Csa1G255170),Csa1G062930(Csa1G062930),Csa3G168960(Csa3G168960),Csa5G128260(Csa5G128260)…	1.65499e-18
GO:0015995	chlorophyll biosynthetic process	biological_process	57	1323	171	18408	Csa2G020910(Csa2G020910),Csa1G391590(Csa1G391590),Csa4G595970(Csa4G595970),Csa3G009490(Csa3G009490),Csa6G042370(Csa6G042370),Csa4G006080(Csa4G006080),Csa6G013340(Csa6G013340),Csa1G009830(Csa1G009830),Csa3G119320(Csa3G119320),Csa4G664300(Csa4G664300),Csa3G113320(Csa3G113320),Csa6G518380(Csa6G518380),Csa4G615240(Csa4G615240),Csa6G514950(Csa6G514950),Csa7G072820(Csa7G072820),Csa6G408170(Csa6G408170)…	1.74733e-18
GO:0034660	ncRNA metabolic process	biological_process	85	1323	359	18408	Csa6G078550(Csa6G078550),Csa7G046130(Csa7G046130),Csa2G074240(Csa2G074240),Csa5G167150(Csa5G167150),Csa6G078530(Csa6G078530),Csa3G151460(Csa3G151460),Csa2G006240(Csa2G006240),Csa2G350230(Csa2G350230),Csa5G490820(Csa5G490820),Csa4G293060(Csa4G293060),Csa3G889840(Csa3G889840),Csa7G029980(Csa7G029980),Csa1G168350(Csa1G168350),Csa3G895100(Csa3G895100),Csa6G301620(Csa6G301620),Csa4G269160(Csa4G269160)…	1.80802e-18
GO:0033014	tetrapyrrole biosynthetic process	biological_process	60	1323	191	18408	Csa6G408170(Csa6G408170),Csa6G385090(Csa6G385090),Csa7G072820(Csa7G072820),Csa2G258710(Csa2G258710),Csa7G333400(Csa7G333400),Csa6G518380(Csa6G518380),Csa6G514950(Csa6G514950),Csa4G615240(Csa4G615240),Csa3G146700(Csa3G146700),Csa6G093090(Csa6G093090),Csa3G115620(Csa3G115620),Csa2G258690(Csa2G258690),Csa2G006840(Csa2G006840),Csa4G006050(Csa4G006050),Csa5G218840(Csa5G218840),Csa3G119690(Csa3G119690)…	2.5181e-18
GO:0006793	phosphorus metabolic process	biological_process	247	1323	1821	18408	Csa2G011530(Csa2G011530),Csa6G188160(Csa6G188160),Csa7G067480(Csa7G067480),Csa3G731820(Csa3G731820),Csa7G071630(Csa7G071630),Csa1G062930(Csa1G062930),Csa2G000100(Csa2G000100),Csa3G902950(Csa3G902950),Csa1G050380(Csa1G050380),Csa3G197950(Csa3G197950),Csa3G238120(Csa3G238120),Csa1G207310(Csa1G207310),Csa1G528590(Csa1G528590),Csa2G287040(Csa2G287040),Csa4G652850(Csa4G652850),Csa1G041530(Csa1G041530)…	3.75166e-18
GO:0009767	photosynthetic electron transport chain	biological_process	39	1323	79	18408	Csa3G843790(Csa3G843790),Csa1G039250(Csa1G039250),Csa3G414060(Csa3G414060),Csa6G016970(Csa6G016970),Csa4G307350(Csa4G307350),Csa5G381830(Csa5G381830),Csa3G222800(Csa3G222800),Csa3G060980(Csa3G060980),Csa4G006050(Csa4G006050),Csa1G062930(Csa1G062930),Csa3G875430(Csa3G875430),Csa3G119690(Csa3G119690),Csa3G836450(Csa3G836450),Csa3G168960(Csa3G168960),Csa7G046100(Csa7G046100),Csa4G063440(Csa4G063440)…	8.38439e-18
GO:0009637	response to blue light	biological_process	50	1323	138	18408	Csa3G734070(Csa3G734070),Csa1G041560(Csa1G041560),Csa2G020910(Csa2G020910),Csa5G021300(Csa5G021300),Csa3G149890(Csa3G149890),Csa4G003670(Csa4G003670),Csa6G062340(Csa6G062340),Csa4G664300(Csa4G664300),Csa5G168980(Csa5G168980),Csa6G408170(Csa6G408170),Csa7G072820(Csa7G072820),Csa5G583340(Csa5G583340),Csa6G514950(Csa6G514950),Csa3G638540(Csa3G638540),Csa4G064020(Csa4G064020),Csa6G093090(Csa6G093090)…	1.13798e-17
GO:0008299	isoprenoid biosynthetic process	biological_process	99	1323	483	18408	Csa4G006080(Csa4G006080),Csa7G044200(Csa7G044200),Csa6G095890(Csa6G095890),Csa1G041560(Csa1G041560),Csa6G106700(Csa6G106700),Csa6G494980(Csa6G494980),Csa7G006290(Csa7G006290),Csa6G518380(Csa6G518380),Csa4G500330(Csa4G500330),Csa5G626040(Csa5G626040),Csa5G381830(Csa5G381830),Csa3G115620(Csa3G115620),Csa7G333400(Csa7G333400),Csa6G093620(Csa6G093620),Csa3G836450(Csa3G836450),Csa4G615240(Csa4G615240)…	1.75593e-17
GO:0019344	cysteine biosynthetic process	biological_process	54	1323	165	18408	Csa4G664300(Csa4G664300),Csa1G033310(Csa1G033310),Csa6G518130(Csa6G518130),Csa1G630330(Csa1G630330),Csa6G042370(Csa6G042370),Csa1G714680(Csa1G714680),Csa2G020910(Csa2G020910),Csa4G595970(Csa4G595970),Csa1G041560(Csa1G041560),Csa3G483830(Csa3G483830),Csa3G826660(Csa3G826660),Csa4G308550(Csa4G308550),Csa3G686710(Csa3G686710),Csa6G525340(Csa6G525340),Csa3G119690(Csa3G119690),Csa5G623870(Csa5G623870)…	2.53169e-17
GO:0006534	cysteine metabolic process	biological_process	54	1323	167	18408	Csa5G505780(Csa5G505780),Csa4G017110(Csa4G017110),Csa5G646700(Csa5G646700),Csa3G002640(Csa3G002640),Csa3G150160(Csa3G150160),Csa6G067390(Csa6G067390),Csa3G134590(Csa3G134590),Csa1G062310(Csa1G062310),Csa3G060980(Csa3G060980),Csa1G062930(Csa1G062930),Csa3G875430(Csa3G875430),Csa6G136020(Csa6G136020),Csa5G128260(Csa5G128260),Csa3G121660(Csa3G121660),Csa3G816040(Csa3G816040),Csa7G018780(Csa7G018780)…	3.9124e-17
GO:0006720	isoprenoid metabolic process	biological_process	102	1323	516	18408	Csa3G782700(Csa3G782700),Csa3G902950(Csa3G902950),Csa1G062930(Csa1G062930),Csa7G430770(Csa7G430770),Csa5G172270(Csa5G172270),Csa6G016970(Csa6G016970),Csa6G410660(Csa6G410660),Csa2G011530(Csa2G011530),Csa5G589260(Csa5G589260),Csa6G188160(Csa6G188160),Csa3G119690(Csa3G119690),Csa4G615240(Csa4G615240),Csa2G354020(Csa2G354020),Csa4G006050(Csa4G006050),Csa1G064730(Csa1G064730),Csa4G595970(Csa4G595970)…	4.99487e-17
GO:0010016	shoot system morphogenesis	biological_process	91	1323	439	18408	Csa3G037080(Csa3G037080),Csa2G000100(Csa2G000100),Csa3G902950(Csa3G902950),Csa6G067390(Csa6G067390),Csa5G605000(Csa5G605000),Csa1G002780(Csa1G002780),Csa4G095570(Csa4G095570),Csa5G615290(Csa5G615290),Csa5G128260(Csa5G128260),Csa7G318950(Csa7G318950),Csa1G062930(Csa1G062930),Csa1G573630(Csa1G573630),Csa6G418400(Csa6G418400),Csa5G580630(Csa5G580630),Csa1G002890(Csa1G002890),Csa7G450510(Csa7G450510)…	1.78449e-16
GO:0022900	electron transport chain	biological_process	40	1323	97	18408	Csa1G041560(Csa1G041560),Csa7G447110(Csa7G447110),Csa2G020910(Csa2G020910),Csa1G555590(Csa1G555590),Csa6G488340(Csa6G488340),Csa3G483830(Csa3G483830),Csa7G046130(Csa7G046130),Csa4G006080(Csa4G006080),Csa2G171900(Csa2G171900),Csa1G255170(Csa1G255170),Csa7G431990(Csa7G431990),Csa6G095900(Csa6G095900),Csa2G006240(Csa2G006240),Csa1G009830(Csa1G009830),Csa3G222790(Csa3G222790),Csa2G012140(Csa2G012140)…	4.68504e-16
GO:0009069	serine family amino acid metabolic process	biological_process	62	1323	233	18408	Csa3G483830(Csa3G483830),Csa2G020910(Csa2G020910),Csa1G041560(Csa1G041560),Csa4G595970(Csa4G595970),Csa1G714680(Csa1G714680),Csa6G042370(Csa6G042370),Csa1G630330(Csa1G630330),Csa6G518130(Csa6G518130),Csa4G664300(Csa4G664300),Csa1G033310(Csa1G033310),Csa3G113320(Csa3G113320),Csa6G483300(Csa6G483300),Csa6G385090(Csa6G385090),Csa3G638540(Csa3G638540),Csa6G514950(Csa6G514950),Csa5G592810(Csa5G592810)…	5.95623e-16
GO:0006790	sulfur compound metabolic process	biological_process	100	1323	527	18408	Csa6G016970(Csa6G016970),Csa1G183590(Csa1G183590),Csa3G875430(Csa3G875430),Csa1G062930(Csa1G062930),Csa6G136020(Csa6G136020),Csa3G113310(Csa3G113310),Csa4G641550(Csa4G641550),Csa3G002640(Csa3G002640),Csa3G078800(Csa3G078800),Csa3G119690(Csa3G119690),Csa5G604150(Csa5G604150),Csa3G866460(Csa3G866460),Csa2G011530(Csa2G011530),Csa5G589260(Csa5G589260),Csa7G067480(Csa7G067480),Csa6G188160(Csa6G188160)…	1.01803e-15
GO:0009902	chloroplast relocation	biological_process	39	1323	100	18408	Csa3G119690(Csa3G119690),Csa3G836450(Csa3G836450),Csa2G357320(Csa2G357320),Csa3G168960(Csa3G168960),Csa6G446410(Csa6G446410),Csa3G855300(Csa3G855300),Csa2G110250(Csa2G110250),Csa5G176000(Csa5G176000),Csa6G187910(Csa6G187910),Csa7G427090(Csa7G427090),Csa3G769090(Csa3G769090),Csa4G500330(Csa4G500330),Csa5G626040(Csa5G626040),Csa6G401450(Csa6G401450),Csa4G307350(Csa4G307350),Csa7G420870(Csa7G420870)…	4.71772e-15
GO:0008654	phospholipid biosynthetic process	biological_process	76	1323	369	18408	Csa5G604910(Csa5G604910),Csa2G006840(Csa2G006840),Csa3G146700(Csa3G146700),Csa3G017220(Csa3G017220),Csa3G115620(Csa3G115620),Csa6G093090(Csa6G093090),Csa7G420870(Csa7G420870),Csa6G514950(Csa6G514950),Csa7G072820(Csa7G072820),Csa3G769090(Csa3G769090),Csa5G601570(Csa5G601570),Csa6G446410(Csa6G446410),Csa3G098540(Csa3G098540),Csa4G011040(Csa4G011040),Csa3G727930(Csa3G727930),Csa1G391590(Csa1G391590)…	6.30955e-14
GO:0009117	nucleotide metabolic process	biological_process	109	1323	648	18408	Csa4G307360(Csa4G307360),Csa3G252490(Csa3G252490),Csa7G420730(Csa7G420730),Csa7G431350(Csa7G431350),Csa4G268080(Csa4G268080),Csa6G401450(Csa6G401450),Csa7G006290(Csa7G006290),Csa1G255170(Csa1G255170),Csa3G104920(Csa3G104920),Csa3G151460(Csa3G151460),Csa2G006240(Csa2G006240),Csa3G889840(Csa3G889840),Csa5G604910(Csa5G604910),Csa3G146700(Csa3G146700),Csa6G093090(Csa6G093090),Csa6G514950(Csa6G514950)…	7.19829e-14
GO:0006753	nucleoside phosphate metabolic process	biological_process	109	1323	653	18408	Csa5G604910(Csa5G604910),Csa6G093090(Csa6G093090),Csa3G146700(Csa3G146700),Csa6G514950(Csa6G514950),Csa6G408170(Csa6G408170),Csa6G519650(Csa6G519650),Csa4G307350(Csa4G307350),Csa3G176260(Csa3G176260),Csa2G020900(Csa2G020900),Csa3G722880(Csa3G722880),Csa6G516720(Csa6G516720),Csa6G095900(Csa6G095900),Csa1G391590(Csa1G391590),Csa6G014800(Csa6G014800),Csa4G664300(Csa4G664300),Csa1G009830(Csa1G009830)…	1.11663e-13
GO:0010155	regulation of proton transport	biological_process	34	1323	86	18408	Csa5G115670(Csa5G115670),Csa5G128260(Csa5G128260),Csa2G108600(Csa2G108600),Csa1G597160(Csa1G597160),Csa7G033300(Csa7G033300),Csa4G308550(Csa4G308550),Csa7G427090(Csa7G427090),Csa3G222800(Csa3G222800),Csa7G072820(Csa7G072820),Csa3G150160(Csa3G150160),Csa3G078800(Csa3G078800),Csa6G514950(Csa6G514950),Csa6G067390(Csa6G067390),Csa4G063440(Csa4G063440),Csa6G093090(Csa6G093090),Csa4G064020(Csa4G064020)…	1.6746e-13
GO:0035304	regulation of protein dephosphorylation	biological_process	41	1323	128	18408	Csa1G062930(Csa1G062930),Csa3G875430(Csa3G875430),Csa7G047350(Csa7G047350),Csa7G420730(Csa7G420730),Csa5G605000(Csa5G605000),Csa2G381850(Csa2G381850),Csa3G799120(Csa3G799120),Csa4G307360(Csa4G307360),Csa5G160160(Csa5G160160),Csa2G297210(Csa2G297210),Csa1G168350(Csa1G168350),Csa7G029980(Csa7G029980),Csa6G057170(Csa6G057170),Csa3G119690(Csa3G119690),Csa5G167150(Csa5G167150),Csa7G046130(Csa7G046130)…	2.41316e-13
GO:0044272	sulfur compound biosynthetic process	biological_process	79	1323	408	18408	Csa5G592810(Csa5G592810),Csa6G514950(Csa6G514950),Csa2G008720(Csa2G008720),Csa6G385090(Csa6G385090),Csa6G483300(Csa6G483300),Csa4G064020(Csa4G064020),Csa6G093090(Csa6G093090),Csa4G063440(Csa4G063440),Csa5G601570(Csa5G601570),Csa3G826660(Csa3G826660),Csa3G686710(Csa3G686710),Csa3G483830(Csa3G483830),Csa6G042370(Csa6G042370),Csa1G714680(Csa1G714680),Csa4G641550(Csa4G641550),Csa6G518130(Csa6G518130)…	3.54067e-13
GO:0006644	phospholipid metabolic process	biological_process	79	1323	412	18408	Csa6G446410(Csa6G446410),Csa5G601570(Csa5G601570),Csa4G011040(Csa4G011040),Csa3G098540(Csa3G098540),Csa3G769090(Csa3G769090),Csa6G514950(Csa6G514950),Csa7G420870(Csa7G420870),Csa7G072820(Csa7G072820),Csa5G604910(Csa5G604910),Csa2G006840(Csa2G006840),Csa3G115620(Csa3G115620),Csa6G093090(Csa6G093090),Csa3G146700(Csa3G146700),Csa3G017220(Csa3G017220),Csa7G046130(Csa7G046130),Csa3G113320(Csa3G113320)…	5.49778e-13
GO:0006778	porphyrin-containing compound metabolic process	biological_process	62	1323	278	18408	Csa4G006080(Csa4G006080),Csa1G041560(Csa1G041560),Csa4G595970(Csa4G595970),Csa2G020910(Csa2G020910),Csa3G119320(Csa3G119320),Csa2G258690(Csa2G258690),Csa4G615240(Csa4G615240),Csa6G518380(Csa6G518380),Csa4G500330(Csa4G500330),Csa2G258780(Csa2G258780),Csa3G115620(Csa3G115620),Csa7G333400(Csa7G333400),Csa1G039250(Csa1G039250),Csa3G119690(Csa3G119690),Csa3G836450(Csa3G836450),Csa4G006050(Csa4G006050)…	5.72173e-13
GO:0015994	chlorophyll metabolic process	biological_process	59	1323	256	18408	Csa2G258690(Csa2G258690),Csa4G615240(Csa4G615240),Csa6G518380(Csa6G518380),Csa3G115620(Csa3G115620),Csa7G333400(Csa7G333400),Csa1G039250(Csa1G039250),Csa2G258780(Csa2G258780),Csa4G500330(Csa4G500330),Csa4G006050(Csa4G006050),Csa3G119690(Csa3G119690),Csa3G836450(Csa3G836450),Csa4G006080(Csa4G006080),Csa1G041560(Csa1G041560),Csa4G595970(Csa4G595970),Csa2G020910(Csa2G020910),Csa3G119320(Csa3G119320)…	6.06861e-13
GO:0044281	small molecule metabolic process	biological_process	304	1323	2685	18408	Csa7G209030(Csa7G209030),Csa2G348200(Csa2G348200),Csa2G361630(Csa2G361630),Csa3G134590(Csa3G134590),Csa3G104920(Csa3G104920),Csa1G255170(Csa1G255170),Csa2G360570(Csa2G360570),Csa4G563690(Csa4G563690),Csa2G005900(Csa2G005900),Csa3G895100(Csa3G895100),Csa7G031660(Csa7G031660),Csa1G407160(Csa1G407160),Csa3G146700(Csa3G146700),Csa5G603370(Csa5G603370),Csa2G020900(Csa2G020900),Csa6G516720(Csa6G516720)…	1.15842e-12
GO:0009658	chloroplast organization	biological_process	54	1323	226	18408	Csa3G638530(Csa3G638530),Csa7G046130(Csa7G046130),Csa1G207310(Csa1G207310),Csa7G274150(Csa7G274150),Csa4G124910(Csa4G124910),Csa2G297210(Csa2G297210),Csa4G664300(Csa4G664300),Csa6G488340(Csa6G488340),Csa1G046190(Csa1G046190),Csa3G009490(Csa3G009490),Csa1G391590(Csa1G391590),Csa4G595970(Csa4G595970),Csa5G114580(Csa5G114580),Csa1G555590(Csa1G555590),Csa3G776890(Csa3G776890),Csa3G149890(Csa3G149890)…	1.59964e-12
GO:0006461	protein complex assembly	biological_process	98	1323	589	18408	Csa2G074240(Csa2G074240),Csa5G167150(Csa5G167150),Csa6G078530(Csa6G078530),Csa2G350230(Csa2G350230),Csa1G168350(Csa1G168350),Csa7G029980(Csa7G029980),Csa4G064020(Csa4G064020),Csa2G381850(Csa2G381850),Csa4G269160(Csa4G269160),Csa7G431980(Csa7G431980),Csa5G505780(Csa5G505780),Csa5G160160(Csa5G160160),Csa4G308640(Csa4G308640),Csa4G064630(Csa4G064630),Csa7G075020(Csa7G075020),Csa7G431990(Csa7G431990)…	2.13671e-12
GO:0009965	leaf morphogenesis	biological_process	52	1323	214	18408	Csa5G176000(Csa5G176000),Csa6G446410(Csa6G446410),Csa6G127320(Csa6G127320),Csa5G626040(Csa5G626040),Csa3G843790(Csa3G843790),Csa1G088470(Csa1G088470),Csa4G500330(Csa4G500330),Csa6G519650(Csa6G519650),Csa6G408170(Csa6G408170),Csa6G385090(Csa6G385090),Csa3G180330(Csa3G180330),Csa6G039540(Csa6G039540),Csa6G093090(Csa6G093090),Csa5G604920(Csa5G604920),Csa4G652850(Csa4G652850),Csa3G406040(Csa3G406040)…	2.31114e-12
GO:0015992	proton transport	biological_process	35	1323	105	18408	Csa5G128260(Csa5G128260),Csa5G115670(Csa5G115670),Csa1G062930(Csa1G062930),Csa4G308550(Csa4G308550),Csa3G222800(Csa3G222800),Csa7G427090(Csa7G427090),Csa1G597160(Csa1G597160),Csa2G108600(Csa2G108600),Csa7G033300(Csa7G033300),Csa6G514950(Csa6G514950),Csa3G078800(Csa3G078800),Csa6G067390(Csa6G067390),Csa7G072820(Csa7G072820),Csa3G150160(Csa3G150160),Csa5G646700(Csa5G646700),Csa6G055400(Csa6G055400)…	4.55773e-12
GO:0006818	hydrogen transport	biological_process	35	1323	106	18408	Csa5G182730(Csa5G182730),Csa6G055400(Csa6G055400),Csa5G646700(Csa5G646700),Csa3G252490(Csa3G252490),Csa2G000100(Csa2G000100),Csa6G093090(Csa6G093090),Csa4G063440(Csa4G063440),Csa4G064020(Csa4G064020),Csa6G067390(Csa6G067390),Csa3G078800(Csa3G078800),Csa6G514950(Csa6G514950),Csa7G072820(Csa7G072820),Csa3G150160(Csa3G150160),Csa7G427090(Csa7G427090),Csa3G222800(Csa3G222800),Csa4G308550(Csa4G308550)…	5.70991e-12
GO:0008652	cellular amino acid biosynthetic process	biological_process	77	1323	419	18408	Csa5G601570(Csa5G601570),Csa3G686710(Csa3G686710),Csa3G826660(Csa3G826660),Csa6G385090(Csa6G385090),Csa6G483300(Csa6G483300),Csa7G420870(Csa7G420870),Csa3G180330(Csa3G180330),Csa5G592810(Csa5G592810),Csa6G514950(Csa6G514950),Csa6G093090(Csa6G093090),Csa4G063440(Csa4G063440),Csa4G064020(Csa4G064020),Csa1G002130(Csa1G002130),Csa1G630330(Csa1G630330),Csa6G518130(Csa6G518130),Csa4G641550(Csa4G641550)…	6.71417e-12
GO:0000096	sulfur amino acid metabolic process	biological_process	62	1323	299	18408	Csa7G018780(Csa7G018780),Csa1G009770(Csa1G009770),Csa2G079660(Csa2G079660),Csa6G057170(Csa6G057170),Csa2G011530(Csa2G011530),Csa3G866460(Csa3G866460),Csa2G083740(Csa2G083740),Csa5G589260(Csa5G589260),Csa7G067480(Csa7G067480),Csa3G119690(Csa3G119690),Csa3G002640(Csa3G002640),Csa6G067390(Csa6G067390),Csa4G017110(Csa4G017110),Csa4G641550(Csa4G641550),Csa3G875430(Csa3G875430),Csa1G062930(Csa1G062930)…	8.68012e-12
GO:0008610	lipid biosynthetic process	biological_process	131	1323	933	18408	Csa7G044200(Csa7G044200),Csa6G095890(Csa6G095890),Csa5G202330(Csa5G202330),Csa1G004240(Csa1G004240),Csa4G500330(Csa4G500330),Csa5G626040(Csa5G626040),Csa4G615240(Csa4G615240),Csa3G791520(Csa3G791520),Csa6G079220(Csa6G079220),Csa1G070080(Csa1G070080),Csa5G605040(Csa5G605040),Csa6G067390(Csa6G067390),Csa1G002780(Csa1G002780),Csa1G042130(Csa1G042130),Csa6G008700(Csa6G008700),Csa3G098540(Csa3G098540)…	2.79523e-11
GO:0016311	dephosphorylation	biological_process	46	1323	189	18408	Csa7G047350(Csa7G047350),Csa2G223710(Csa2G223710),Csa3G875430(Csa3G875430),Csa1G062930(Csa1G062930),Csa3G799120(Csa3G799120),Csa4G307360(Csa4G307360),Csa5G160160(Csa5G160160),Csa5G605000(Csa5G605000),Csa7G420730(Csa7G420730),Csa2G381850(Csa2G381850),Csa3G119690(Csa3G119690),Csa1G168350(Csa1G168350),Csa2G297210(Csa2G297210),Csa7G029980(Csa7G029980),Csa3G015890(Csa3G015890),Csa6G057170(Csa6G057170)…	3.69702e-11
GO:0006470	protein dephosphorylation	biological_process	41	1323	162	18408	Csa4G307360(Csa4G307360),Csa3G799120(Csa3G799120),Csa5G160160(Csa5G160160),Csa5G605000(Csa5G605000),Csa7G420730(Csa7G420730),Csa2G381850(Csa2G381850),Csa7G047350(Csa7G047350),Csa1G062930(Csa1G062930),Csa3G875430(Csa3G875430),Csa2G350230(Csa2G350230),Csa1G255170(Csa1G255170),Csa1G014310(Csa1G014310),Csa1G009770(Csa1G009770),Csa5G167150(Csa5G167150),Csa7G046130(Csa7G046130),Csa3G119690(Csa3G119690)…	1.40531e-10
GO:0005982	starch metabolic process	biological_process	48	1323	213	18408	Csa1G046190(Csa1G046190),Csa5G580630(Csa5G580630),Csa1G391590(Csa1G391590),Csa1G041560(Csa1G041560),Csa1G528590(Csa1G528590),Csa7G075670(Csa7G075670),Csa1G555590(Csa1G555590),Csa3G104920(Csa3G104920),Csa5G172280(Csa5G172280),Csa3G238120(Csa3G238120),Csa1G009830(Csa1G009830),Csa3G597290(Csa3G597290),Csa7G195260(Csa7G195260),Csa1G407160(Csa1G407160),Csa4G420150(Csa4G420150),Csa4G046820(Csa4G046820)…	1.45237e-10
GO:0019252	starch biosynthetic process	biological_process	41	1323	164	18408	Csa5G031450(Csa5G031450),Csa6G093620(Csa6G093620),Csa3G115620(Csa3G115620),Csa4G307350(Csa4G307350),Csa3G414060(Csa3G414060),Csa7G195260(Csa7G195260),Csa1G046190(Csa1G046190),Csa4G420150(Csa4G420150),Csa4G046820(Csa4G046820),Csa3G238120(Csa3G238120),Csa1G009830(Csa1G009830),Csa3G597290(Csa3G597290),Csa5G580630(Csa5G580630),Csa1G391590(Csa1G391590),Csa1G041560(Csa1G041560),Csa1G528590(Csa1G528590)…	1.94099e-10
GO:0010374	stomatal complex development	biological_process	43	1323	180	18408	Csa7G075630(Csa7G075630),Csa3G889840(Csa3G889840),Csa4G563690(Csa4G563690),Csa1G051760(Csa1G051760),Csa6G188160(Csa6G188160),Csa7G029980(Csa7G029980),Csa6G095890(Csa6G095890),Csa2G379270(Csa2G379270),Csa5G160210(Csa5G160210),Csa4G658580(Csa4G658580),Csa7G450510(Csa7G450510),Csa2G000360(Csa2G000360),Csa6G538680(Csa6G538680),Csa1G064740(Csa1G064740),Csa7G318950(Csa7G318950),Csa4G000660(Csa4G000660)…	2.5306e-10
GO:0016117	carotenoid biosynthetic process	biological_process	35	1323	126	18408	Csa4G006050(Csa4G006050),Csa3G836450(Csa3G836450),Csa5G601570(Csa5G601570),Csa6G446410(Csa6G446410),Csa5G626040(Csa5G626040),Csa4G307350(Csa4G307350),Csa3G115620(Csa3G115620),Csa4G500330(Csa4G500330),Csa2G006840(Csa2G006840),Csa7G006290(Csa7G006290),Csa1G207310(Csa1G207310),Csa3G113320(Csa3G113320),Csa1G555590(Csa1G555590),Csa2G020910(Csa2G020910),Csa7G075670(Csa7G075670),Csa1G391590(Csa1G391590)…	3.29915e-10
GO:0010103	stomatal complex morphogenesis	biological_process	34	1323	120	18408	Csa2G000360(Csa2G000360),Csa5G160210(Csa5G160210),Csa7G450510(Csa7G450510),Csa1G064740(Csa1G064740),Csa6G538680(Csa6G538680),Csa7G029980(Csa7G029980),Csa6G188160(Csa6G188160),Csa4G563690(Csa4G563690),Csa7G075630(Csa7G075630),Csa3G889840(Csa3G889840),Csa6G095890(Csa6G095890),Csa1G002780(Csa1G002780),Csa4G269160(Csa4G269160),Csa3G037080(Csa3G037080),Csa3G902950(Csa3G902950),Csa7G318950(Csa7G318950)…	3.68494e-10
GO:0000023	maltose metabolic process	biological_process	37	1323	141	18408	Csa2G110250(Csa2G110250),Csa1G062930(Csa1G062930),Csa6G136020(Csa6G136020),Csa6G093620(Csa6G093620),Csa1G183590(Csa1G183590),Csa6G401450(Csa6G401450),Csa3G078800(Csa3G078800),Csa4G269160(Csa4G269160),Csa4G307360(Csa4G307360),Csa5G160160(Csa5G160160),Csa3G019900(Csa3G019900),Csa2G351700(Csa2G351700),Csa7G029980(Csa7G029980),Csa3G836490(Csa3G836490),Csa5G580630(Csa5G580630),Csa7G322590(Csa7G322590)…	4.30963e-10
GO:0043085	positive regulation of catalytic activity	biological_process	31	1323	106	18408	Csa3G734100(Csa3G734100),Csa3G238120(Csa3G238120),Csa7G029980(Csa7G029980),Csa2G351700(Csa2G351700),Csa3G836490(Csa3G836490),Csa1G046190(Csa1G046190),Csa7G322590(Csa7G322590),Csa1G528590(Csa1G528590),Csa7G075670(Csa7G075670),Csa5G580630(Csa5G580630),Csa1G391590(Csa1G391590),Csa1G041560(Csa1G041560),Csa3G104920(Csa3G104920),Csa6G042370(Csa6G042370),Csa1G062930(Csa1G062930),Csa6G008700(Csa6G008700)…	1.05712e-09
GO:0010075	regulation of meristem growth	biological_process	41	1323	182	18408	Csa5G576590(Csa5G576590),Csa2G292800(Csa2G292800),Csa7G237840(Csa7G237840),Csa1G042760(Csa1G042760),Csa6G506010(Csa6G506010),Csa2G005900(Csa2G005900),Csa2G368830(Csa2G368830),Csa5G639500(Csa5G639500),Csa1G075600(Csa1G075600),Csa5G615290(Csa5G615290),Csa4G641550(Csa4G641550),Csa2G348900(Csa2G348900),Csa5G151550(Csa5G151550),Csa1G014320(Csa1G014320),Csa4G017110(Csa4G017110),Csa6G366560(Csa6G366560)…	2.87885e-09
GO:0009311	oligosaccharide metabolic process	biological_process	44	1323	205	18408	Csa6G093620(Csa6G093620),Csa3G838720(Csa3G838720),Csa1G183590(Csa1G183590),Csa1G467060(Csa1G467060),Csa6G401450(Csa6G401450),Csa2G110250(Csa2G110250),Csa1G062930(Csa1G062930),Csa6G136020(Csa6G136020),Csa4G307360(Csa4G307360),Csa5G160160(Csa5G160160),Csa3G019900(Csa3G019900),Csa3G078800(Csa3G078800),Csa4G269160(Csa4G269160),Csa3G836490(Csa3G836490),Csa7G029980(Csa7G029980),Csa2G351700(Csa2G351700)…	2.97208e-09
GO:0035266	meristem growth	biological_process	42	1323	190	18408	Csa2G302140(Csa2G302140),Csa5G606460(Csa5G606460),Csa1G599510(Csa1G599510),Csa6G139130(Csa6G139130),Csa3G722880(Csa3G722880),Csa1G004240(Csa1G004240),Csa1G407160(Csa1G407160),Csa6G504610(Csa6G504610),Csa2G401440(Csa2G401440),Csa3G002750(Csa3G002750),Csa3G126190(Csa3G126190),Csa6G505240(Csa6G505240),Csa1G039280(Csa1G039280),Csa4G641550(Csa4G641550),Csa6G133750(Csa6G133750),Csa7G072880(Csa7G072880)…	3.07547e-09
GO:0006812	cation transport	biological_process	107	1323	775	18408	Csa3G197950(Csa3G197950),Csa5G146200(Csa5G146200),Csa6G450350(Csa6G450350),Csa1G572980(Csa1G572980),Csa2G108600(Csa2G108600),Csa7G427090(Csa7G427090),Csa7G060180(Csa7G060180),Csa4G050780(Csa4G050780),Csa4G113150(Csa4G113150),Csa7G450510(Csa7G450510),Csa6G136020(Csa6G136020),Csa3G875430(Csa3G875430),Csa1G062930(Csa1G062930),Csa3G172370(Csa3G172370),Csa5G115670(Csa5G115670),Csa3G002640(Csa3G002640)…	3.76656e-09
GO:0006520	cellular amino acid metabolic process	biological_process	92	1323	643	18408	Csa3G826660(Csa3G826660),Csa4G291890(Csa4G291890),Csa5G601570(Csa5G601570),Csa4G064020(Csa4G064020),Csa1G002130(Csa1G002130),Csa6G483300(Csa6G483300),Csa7G420870(Csa7G420870),Csa5G592810(Csa5G592810),Csa3G180330(Csa3G180330),Csa3G113320(Csa3G113320),Csa6G518130(Csa6G518130),Csa6G042370(Csa6G042370),Csa7G041960(Csa7G041960),Csa3G060980(Csa3G060980),Csa3G121660(Csa3G121660),Csa5G457770(Csa5G457770)…	9.63705e-09
GO:0009744	response to sucrose	biological_process	40	1323	184	18408	Csa3G119690(Csa3G119690),Csa4G064020(Csa4G064020),Csa1G050370(Csa1G050370),Csa5G490820(Csa5G490820),Csa7G029980(Csa7G029980),Csa4G188400(Csa4G188400),Csa3G222790(Csa3G222790),Csa2G406790(Csa2G406790),Csa7G018780(Csa7G018780),Csa5G604390(Csa5G604390),Csa6G423460(Csa6G423460),Csa2G171900(Csa2G171900),Csa1G597160(Csa1G597160),Csa7G033300(Csa7G033300),Csa3G222800(Csa3G222800),Csa5G128260(Csa5G128260)…	1.06447e-08
GO:0048509	regulation of meristem development	biological_process	45	1323	227	18408	Csa6G139130(Csa6G139130),Csa1G599510(Csa1G599510),Csa5G606460(Csa5G606460),Csa2G302140(Csa2G302140),Csa3G722880(Csa3G722880),Csa1G004240(Csa1G004240),Csa1G407160(Csa1G407160),Csa3G126190(Csa3G126190),Csa2G401440(Csa2G401440),Csa6G504610(Csa6G504610),Csa3G002750(Csa3G002750),Csa5G549170(Csa5G549170),Csa1G039280(Csa1G039280),Csa6G505240(Csa6G505240),Csa6G133750(Csa6G133750),Csa4G641550(Csa4G641550)…	1.70726e-08
GO:0009743	response to carbohydrate	biological_process	61	1323	364	18408	Csa3G252490(Csa3G252490),Csa5G182730(Csa5G182730),Csa5G646700(Csa5G646700),Csa3G150160(Csa3G150160),Csa7G033300(Csa7G033300),Csa3G222800(Csa3G222800),Csa7G253760(Csa7G253760),Csa2G070220(Csa2G070220),Csa7G046130(Csa7G046130),Csa4G622880(Csa4G622880),Csa4G064020(Csa4G064020),Csa7G407650(Csa7G407650),Csa5G490820(Csa5G490820),Csa3G222790(Csa3G222790),Csa2G406790(Csa2G406790),Csa7G029980(Csa7G029980)…	1.96549e-08
GO:0006636	unsaturated fatty acid biosynthetic process	biological_process	27	1323	97	18408	Csa4G500330(Csa4G500330),Csa6G008700(Csa6G008700),Csa3G115620(Csa3G115620),Csa5G601570(Csa5G601570),Csa3G836450(Csa3G836450),Csa3G119690(Csa3G119690),Csa5G128260(Csa5G128260),Csa4G006050(Csa4G006050),Csa1G062930(Csa1G062930),Csa2G006840(Csa2G006840),Csa3G077710(Csa3G077710),Csa6G093090(Csa6G093090),Csa6G067390(Csa6G067390),Csa6G514950(Csa6G514950),Csa4G664300(Csa4G664300),Csa3G113320(Csa3G113320)…	2.76586e-08
GO:0044042	glucan metabolic process	biological_process	61	1323	368	18408	Csa2G238860(Csa2G238860),Csa3G710810(Csa3G710810),Csa7G322590(Csa7G322590),Csa5G580630(Csa5G580630),Csa3G836490(Csa3G836490),Csa4G017110(Csa4G017110),Csa3G038100(Csa3G038100),Csa3G019900(Csa3G019900),Csa7G428160(Csa7G428160),Csa3G078800(Csa3G078800),Csa1G002780(Csa1G002780),Csa6G016970(Csa6G016970),Csa1G183590(Csa1G183590),Csa2G348230(Csa2G348230),Csa6G136020(Csa6G136020),Csa1G062930(Csa1G062930)…	2.80338e-08
GO:0048367	shoot system development	biological_process	148	1323	1252	18408	Csa3G171790(Csa3G171790),Csa5G580630(Csa5G580630),Csa6G095890(Csa6G095890),Csa6G156050(Csa6G156050),Csa1G599510(Csa1G599510),Csa3G610810(Csa3G610810),Csa5G171700(Csa5G171700),Csa1G004240(Csa1G004240),Csa4G500330(Csa4G500330),Csa5G626040(Csa5G626040),Csa5G608320(Csa5G608320),Csa1G536820(Csa1G536820),Csa6G169860(Csa6G169860),Csa5G202330(Csa5G202330),Csa1G573630(Csa1G573630),Csa5G605000(Csa5G605000)…	6.05166e-08
GO:0043269	regulation of ion transport	biological_process	37	1323	175	18408	Csa3G222800(Csa3G222800),Csa7G033300(Csa7G033300),Csa1G597160(Csa1G597160),Csa5G128260(Csa5G128260),Csa7G318950(Csa7G318950),Csa5G115670(Csa5G115670),Csa5G182730(Csa5G182730),Csa5G646700(Csa5G646700),Csa3G252490(Csa3G252490),Csa2G000100(Csa2G000100),Csa6G067390(Csa6G067390),Csa3G078800(Csa3G078800),Csa3G150160(Csa3G150160),Csa4G011740(Csa4G011740),Csa4G064020(Csa4G064020),Csa3G222790(Csa3G222790)…	6.76221e-08
GO:0070838	divalent metal ion transport	biological_process	42	1323	219	18408	Csa6G014800(Csa6G014800),Csa6G488340(Csa6G488340),Csa6G433300(Csa6G433300),Csa6G091870(Csa6G091870),Csa1G572980(Csa1G572980),Csa3G598910(Csa3G598910),Csa6G450350(Csa6G450350),Csa1G522540(Csa1G522540),Csa1G009830(Csa1G009830),Csa2G030610(Csa2G030610),Csa3G638530(Csa3G638530),Csa3G734100(Csa3G734100),Csa1G033310(Csa1G033310),Csa7G031660(Csa7G031660),Csa1G009810(Csa1G009810),Csa1G015710(Csa1G015710)…	1.10962e-07
GO:0048638	regulation of developmental growth	biological_process	48	1323	278	18408	Csa6G492240(Csa6G492240),Csa6G139130(Csa6G139130),Csa3G722880(Csa3G722880),Csa1G407160(Csa1G407160),Csa6G505240(Csa6G505240),Csa1G039280(Csa1G039280),Csa4G641550(Csa4G641550),Csa7G072880(Csa7G072880),Csa6G062340(Csa6G062340),Csa6G091860(Csa6G091860),Csa7G044980(Csa7G044980),Csa3G865330(Csa3G865330),Csa5G589920(Csa5G589920),Csa6G366560(Csa6G366560),Csa3G895910(Csa3G895910),Csa4G011740(Csa4G011740)…	2.60814e-07
GO:0051049	regulation of transport	biological_process	38	1323	194	18408	Csa6G062340(Csa6G062340),Csa6G483310(Csa6G483310),Csa3G197950(Csa3G197950),Csa4G664300(Csa4G664300),Csa3G734070(Csa3G734070),Csa3G848170(Csa3G848170),Csa4G003670(Csa4G003670),Csa2G108600(Csa2G108600),Csa4G308550(Csa4G308550),Csa6G519650(Csa6G519650),Csa7G427090(Csa7G427090),Csa7G072820(Csa7G072820),Csa6G514950(Csa6G514950),Csa4G064020(Csa4G064020),Csa4G063440(Csa4G063440),Csa6G093090(Csa6G093090)…	2.62544e-07
GO:0006811	ion transport	biological_process	132	1323	1115	18408	Csa3G821030(Csa3G821030),Csa7G406990(Csa7G406990),Csa4G293260(Csa4G293260),Csa6G488340(Csa6G488340),Csa3G735010(Csa3G735010),Csa7G253820(Csa7G253820),Csa1G022500(Csa1G022500),Csa2G030610(Csa2G030610),Csa6G187910(Csa6G187910),Csa2G171900(Csa2G171900),Csa4G303180(Csa4G303180),Csa3G144120(Csa3G144120),Csa3G134840(Csa3G134840),Csa4G017110(Csa4G017110),Csa5G174560(Csa5G174560),Csa1G597160(Csa1G597160)…	2.80855e-07
GO:0009416	response to light stimulus	biological_process	135	1323	1161	18408	Csa4G615240(Csa4G615240),Csa3G119690(Csa3G119690),Csa2G108600(Csa2G108600),Csa7G427090(Csa7G427090),Csa5G583340(Csa5G583340),Csa2G382680(Csa2G382680),Csa6G501350(Csa6G501350),Csa1G555590(Csa1G555590),Csa5G115670(Csa5G115670),Csa3G855300(Csa3G855300),Csa6G439930(Csa6G439930),Csa6G504720(Csa6G504720),Csa6G497310(Csa6G497310),Csa4G095570(Csa4G095570),Csa3G078800(Csa3G078800),Csa3G481230(Csa3G481230)…	5.09446e-07
GO:0009639	response to red or far red light	biological_process	58	1323	376	18408	Csa4G664300(Csa4G664300),Csa3G239860(Csa3G239860),Csa4G307350(Csa4G307350),Csa5G605760(Csa5G605760),Csa4G064020(Csa4G064020),Csa6G093090(Csa6G093090),Csa4G063440(Csa4G063440),Csa7G004690(Csa7G004690),Csa6G055400(Csa6G055400),Csa6G408170(Csa6G408170),Csa7G072820(Csa7G072820),Csa7G333400(Csa7G333400),Csa6G514950(Csa6G514950),Csa3G889840(Csa3G889840),Csa5G490820(Csa5G490820),Csa3G222790(Csa3G222790)…	5.23545e-07
GO:0006629	lipid metabolic process	biological_process	152	1323	1348	18408	Csa2G354020(Csa2G354020),Csa4G303160(Csa4G303160),Csa4G615240(Csa4G615240),Csa3G119690(Csa3G119690),Csa5G611750(Csa5G611750),Csa7G075670(Csa7G075670),Csa1G555590(Csa1G555590),Csa1G602540(Csa1G602540),Csa3G119320(Csa3G119320),Csa5G207960(Csa5G207960),Csa3G782700(Csa3G782700),Csa1G025050(Csa1G025050),Csa7G430770(Csa7G430770),Csa3G710810(Csa3G710810),Csa2G006840(Csa2G006840),Csa3G434970(Csa3G434970)…	5.39061e-07
GO:0048366	leaf development	biological_process	61	1323	407	18408	Csa5G580660(Csa5G580660),Csa6G366560(Csa6G366560),Csa2G354000(Csa2G354000),Csa7G431350(Csa7G431350),Csa6G476070(Csa6G476070),Csa3G799120(Csa3G799120),Csa5G182730(Csa5G182730),Csa3G734210(Csa3G734210),Csa2G351700(Csa2G351700),Csa3G608160(Csa3G608160),Csa7G451390(Csa7G451390),Csa6G355380(Csa6G355380),Csa3G151460(Csa3G151460),Csa1G014310(Csa1G014310),Csa6G446410(Csa6G446410),Csa5G176000(Csa5G176000)…	6.57548e-07
GO:0040008	regulation of growth	biological_process	48	1323	294	18408	Csa3G865330(Csa3G865330),Csa7G044980(Csa7G044980),Csa6G091860(Csa6G091860),Csa6G062340(Csa6G062340),Csa7G072880(Csa7G072880),Csa4G641550(Csa4G641550),Csa5G589920(Csa5G589920),Csa3G722880(Csa3G722880),Csa6G139130(Csa6G139130),Csa6G492240(Csa6G492240),Csa1G039280(Csa1G039280),Csa6G505240(Csa6G505240),Csa1G407160(Csa1G407160),Csa5G639500(Csa5G639500),Csa2G005900(Csa2G005900),Csa6G506010(Csa6G506010)…	1.11574e-06
GO:0042793	transcription from plastid promoter	biological_process	19	1323	65	18408	Csa7G046130(Csa7G046130),Csa4G293060(Csa4G293060),Csa2G297210(Csa2G297210),Csa7G029980(Csa7G029980),Csa7G274150(Csa7G274150),Csa6G488340(Csa6G488340),Csa5G167150(Csa5G167150),Csa3G009490(Csa3G009490),Csa3G836450(Csa3G836450),Csa5G176000(Csa5G176000),Csa5G626040(Csa5G626040),Csa6G401450(Csa6G401450),Csa7G427090(Csa7G427090),Csa4G500330(Csa4G500330),Csa6G410050(Csa6G410050),Csa7G420730(Csa7G420730)…	1.3323e-06
GO:0016114	terpenoid biosynthetic process	biological_process	46	1323	283	18408	Csa4G500330(Csa4G500330),Csa5G626040(Csa5G626040),Csa3G115620(Csa3G115620),Csa7G333400(Csa7G333400),Csa6G093620(Csa6G093620),Csa3G836450(Csa3G836450),Csa4G615240(Csa4G615240),Csa4G006050(Csa4G006050),Csa7G006290(Csa7G006290),Csa6G106700(Csa6G106700),Csa1G207310(Csa1G207310),Csa4G006080(Csa4G006080),Csa2G020910(Csa2G020910),Csa1G555590(Csa1G555590),Csa7G075670(Csa7G075670),Csa1G062310(Csa1G062310)…	2.03762e-06
GO:0009888	tissue development	biological_process	124	1323	1080	18408	Csa5G576630(Csa5G576630),Csa5G505230(Csa5G505230),Csa6G139130(Csa6G139130),Csa3G180330(Csa3G180330),Csa1G046190(Csa1G046190),Csa5G605720(Csa5G605720),Csa6G095890(Csa6G095890),Csa7G029980(Csa7G029980),Csa5G160220(Csa5G160220),Csa2G354000(Csa2G354000),Csa4G308640(Csa4G308640),Csa4G658580(Csa4G658580),Csa4G269160(Csa4G269160),Csa6G133750(Csa6G133750),Csa5G603320(Csa5G603320),Csa6G126260(Csa6G126260)…	2.56565e-06
GO:0050790	regulation of catalytic activity	biological_process	34	1323	182	18408	Csa5G505230(Csa5G505230),Csa4G500330(Csa4G500330),Csa3G414060(Csa3G414060),Csa4G307350(Csa4G307350),Csa3G115620(Csa3G115620),Csa2G006840(Csa2G006840),Csa1G651650(Csa1G651650),Csa4G046820(Csa4G046820),Csa1G046190(Csa1G046190),Csa4G420150(Csa4G420150),Csa5G603320(Csa5G603320),Csa3G734100(Csa3G734100),Csa3G238120(Csa3G238120),Csa6G042370(Csa6G042370),Csa3G104920(Csa3G104920),Csa1G528590(Csa1G528590)…	2.71486e-06
GO:0016556	mRNA modification	biological_process	26	1323	119	18408	Csa1G554560(Csa1G554560),Csa1G690260(Csa1G690260),Csa3G597290(Csa3G597290),Csa3G100780(Csa3G100780),Csa7G432390(Csa7G432390),Csa7G075670(Csa7G075670),Csa1G046190(Csa1G046190),Csa3G006590(Csa3G006590),Csa5G176000(Csa5G176000),Csa4G279890(Csa4G279890),Csa5G171700(Csa5G171700),Csa7G427090(Csa7G427090),Csa3G002850(Csa3G002850),Csa3G843790(Csa3G843790),Csa3G180330(Csa3G180330),Csa1G257940(Csa1G257940)…	2.94437e-06
GO:0005976	polysaccharide metabolic process	biological_process	84	1323	661	18408	Csa1G183590(Csa1G183590),Csa6G016970(Csa6G016970),Csa2G416200(Csa2G416200),Csa1G062930(Csa1G062930),Csa6G136020(Csa6G136020),Csa3G078800(Csa3G078800),Csa1G075600(Csa1G075600),Csa7G428160(Csa7G428160),Csa5G636450(Csa5G636450),Csa4G113150(Csa4G113150),Csa3G710810(Csa3G710810),Csa2G238860(Csa2G238860),Csa5G580630(Csa5G580630),Csa5G576590(Csa5G576590),Csa3G895730(Csa3G895730),Csa3G414060(Csa3G414060)…	3.4237e-06
GO:0006721	terpenoid metabolic process	biological_process	50	1323	327	18408	Csa7G075670(Csa7G075670),Csa1G555590(Csa1G555590),Csa2G020910(Csa2G020910),Csa4G006080(Csa4G006080),Csa1G207310(Csa1G207310),Csa6G106700(Csa6G106700),Csa4G615240(Csa4G615240),Csa7G006290(Csa7G006290),Csa3G836450(Csa3G836450),Csa6G093620(Csa6G093620),Csa4G006050(Csa4G006050),Csa4G500330(Csa4G500330),Csa7G333400(Csa7G333400),Csa3G115620(Csa3G115620),Csa5G626040(Csa5G626040),Csa1G064730(Csa1G064730)…	3.7433e-06
GO:0009314	response to radiation	biological_process	136	1323	1224	18408	Csa3G457670(Csa3G457670),Csa6G000080(Csa6G000080),Csa3G239860(Csa3G239860),Csa5G606680(Csa5G606680),Csa4G664300(Csa4G664300),Csa5G021300(Csa5G021300),Csa1G063560(Csa1G063560),Csa6G046400(Csa6G046400),Csa2G431090(Csa2G431090),Csa5G605760(Csa5G605760),Csa6G408170(Csa6G408170),Csa4G152290(Csa4G152290),Csa2G360570(Csa2G360570),Csa3G889840(Csa3G889840),Csa2G270750(Csa2G270750),Csa3G222790(Csa3G222790)…	4.13885e-06
GO:0010073	meristem maintenance	biological_process	45	1323	285	18408	Csa2G348230(Csa2G348230),Csa1G062310(Csa1G062310),Csa4G641550(Csa4G641550),Csa5G151550(Csa5G151550),Csa4G017110(Csa4G017110),Csa1G075600(Csa1G075600),Csa5G615290(Csa5G615290),Csa2G368830(Csa2G368830),Csa5G576590(Csa5G576590),Csa2G292800(Csa2G292800),Csa7G237840(Csa7G237840),Csa1G004240(Csa1G004240),Csa2G302140(Csa2G302140),Csa5G606460(Csa5G606460),Csa1G599510(Csa1G599510),Csa6G450970(Csa6G450970)…	5.18559e-06
GO:0009058	biosynthetic process	biological_process	490	1323	5486	18408	Csa7G407800(Csa7G407800),Csa1G002130(Csa1G002130),Csa7G004690(Csa7G004690),Csa6G446410(Csa6G446410),Csa2G415520(Csa2G415520),Csa5G601570(Csa5G601570),Csa3G776900(Csa3G776900),Csa7G041360(Csa7G041360),Csa6G013340(Csa6G013340),Csa4G639220(Csa4G639220),Csa6G109790(Csa6G109790),Csa5G220390(Csa5G220390),Csa6G538680(Csa6G538680),Csa3G646640(Csa3G646640),Csa6G434320(Csa6G434320),Csa3G119690(Csa3G119690)…	6.77555e-06
GO:0009653	anatomical structure morphogenesis	biological_process	168	1323	1601	18408	Csa7G075670(Csa7G075670),Csa3G608160(Csa3G608160),Csa3G143570(Csa3G143570),Csa3G098560(Csa3G098560),Csa5G583340(Csa5G583340),Csa3G180330(Csa3G180330),Csa5G549170(Csa5G549170),Csa3G115100(Csa3G115100),Csa2G335550(Csa2G335550),Csa5G181490(Csa5G181490),Csa7G237840(Csa7G237840),Csa1G002890(Csa1G002890),Csa1G051760(Csa1G051760),Csa2G012140(Csa2G012140),Csa5G636450(Csa5G636450),Csa4G095570(Csa4G095570)…	7.30611e-06
GO:0006396	RNA processing	biological_process	87	1323	713	18408	Csa7G072820(Csa7G072820),Csa5G592810(Csa5G592810),Csa2G006840(Csa2G006840),Csa4G011040(Csa4G011040),Csa5G505230(Csa5G505230),Csa3G769090(Csa3G769090),Csa6G494980(Csa6G494980),Csa7G075020(Csa7G075020),Csa6G042370(Csa6G042370),Csa7G046130(Csa7G046130),Csa2G381850(Csa2G381850),Csa4G269160(Csa4G269160),Csa4G630000(Csa4G630000),Csa5G160160(Csa5G160160),Csa5G646700(Csa5G646700),Csa3G168960(Csa3G168960)…	9.83659e-06
GO:0009887	organ morphogenesis	biological_process	63	1323	471	18408	Csa3G151460(Csa3G151460),Csa1G014310(Csa1G014310),Csa3G608160(Csa3G608160),Csa6G355380(Csa6G355380),Csa1G629120(Csa1G629120),Csa3G799120(Csa3G799120),Csa3G146390(Csa3G146390),Csa7G431350(Csa7G431350),Csa5G580660(Csa5G580660),Csa6G366560(Csa6G366560),Csa5G589920(Csa5G589920),Csa7G051340(Csa7G051340),Csa6G093090(Csa6G093090),Csa3G406040(Csa3G406040),Csa6G408170(Csa6G408170),Csa6G385090(Csa6G385090)…	1.29281e-05
GO:0048827	phyllome development	biological_process	93	1323	788	18408	Csa1G075600(Csa1G075600),Csa3G782700(Csa3G782700),Csa4G095570(Csa4G095570),Csa2G000100(Csa2G000100),Csa1G062930(Csa1G062930),Csa1G002890(Csa1G002890),Csa5G580630(Csa5G580630),Csa7G394610(Csa7G394610),Csa5G589260(Csa5G589260),Csa2G012140(Csa2G012140),Csa5G636450(Csa5G636450),Csa3G180330(Csa3G180330),Csa2G236630(Csa2G236630),Csa6G410050(Csa6G410050),Csa5G549170(Csa5G549170),Csa4G652850(Csa4G652850)…	1.66071e-05
GO:0000271	polysaccharide biosynthetic process	biological_process	71	1323	560	18408	Csa3G636390(Csa3G636390),Csa7G195260(Csa7G195260),Csa3G414060(Csa3G414060),Csa1G528590(Csa1G528590),Csa7G075670(Csa7G075670),Csa1G555590(Csa1G555590),Csa6G126260(Csa6G126260),Csa3G238120(Csa3G238120),Csa2G416240(Csa2G416240),Csa3G078800(Csa3G078800),Csa1G075600(Csa1G075600),Csa7G428160(Csa7G428160),Csa2G416200(Csa2G416200),Csa1G062930(Csa1G062930),Csa6G136020(Csa6G136020),Csa1G183590(Csa1G183590)…	1.9947e-05
GO:0016051	carbohydrate biosynthetic process	biological_process	93	1323	793	18408	Csa7G447110(Csa7G447110),Csa4G000580(Csa4G000580),Csa6G177440(Csa6G177440),Csa3G687740(Csa3G687740),Csa7G029980(Csa7G029980),Csa2G351700(Csa2G351700),Csa5G160220(Csa5G160220),Csa2G416250(Csa2G416250),Csa4G269160(Csa4G269160),Csa5G160160(Csa5G160160),Csa4G674750(Csa4G674750),Csa4G308640(Csa4G308640),Csa1G046190(Csa1G046190),Csa4G064630(Csa4G064630),Csa5G152980(Csa5G152980),Csa2G307340(Csa2G307340)…	2.07595e-05
GO:0006633	fatty acid biosynthetic process	biological_process	31	1323	177	18408	Csa4G595970(Csa4G595970),Csa1G041560(Csa1G041560),Csa2G020910(Csa2G020910),Csa4G006080(Csa4G006080),Csa2G238260(Csa2G238260),Csa3G113320(Csa3G113320),Csa4G664300(Csa4G664300),Csa6G514950(Csa6G514950),Csa3G077710(Csa3G077710),Csa2G006840(Csa2G006840),Csa6G093090(Csa6G093090),Csa3G115620(Csa3G115620),Csa3G119690(Csa3G119690),Csa3G836450(Csa3G836450),Csa5G601570(Csa5G601570),Csa4G006050(Csa4G006050)…	2.26355e-05
GO:0010817	regulation of hormone levels	biological_process	55	1323	401	18408	Csa3G104920(Csa3G104920),Csa6G126260(Csa6G126260),Csa2G382680(Csa2G382680),Csa2G006030(Csa2G006030),Csa3G171790(Csa3G171790),Csa2G146400(Csa2G146400),Csa4G343590(Csa4G343590),Csa5G202330(Csa5G202330),Csa3G636390(Csa3G636390),Csa6G495620(Csa6G495620),Csa1G004240(Csa1G004240),Csa6G087870(Csa6G087870),Csa3G710810(Csa3G710810),Csa6G418400(Csa6G418400),Csa5G576590(Csa5G576590),Csa5G636450(Csa5G636450)…	2.3315e-05
GO:0006468	protein phosphorylation	biological_process	84	1323	701	18408	Csa7G067480(Csa7G067480),Csa4G113150(Csa4G113150),Csa2G011530(Csa2G011530),Csa3G119690(Csa3G119690),Csa3G073820(Csa3G073820),Csa5G115670(Csa5G115670),Csa3G731820(Csa3G731820),Csa7G234730(Csa7G234730),Csa6G016970(Csa6G016970),Csa3G078800(Csa3G078800),Csa1G075600(Csa1G075600),Csa5G168940(Csa5G168940),Csa5G151550(Csa5G151550),Csa2G000100(Csa2G000100),Csa5G603320(Csa5G603320),Csa6G133750(Csa6G133750)…	2.52746e-05
GO:0006807	nitrogen compound metabolic process	biological_process	409	1323	4559	18408	Csa5G609730(Csa5G609730),Csa5G021300(Csa5G021300),Csa5G176000(Csa5G176000),Csa6G519650(Csa6G519650),Csa6G385090(Csa6G385090),Csa1G166810(Csa1G166810),Csa3G608160(Csa3G608160),Csa4G083540(Csa4G083540),Csa6G494980(Csa6G494980),Csa4G628890(Csa4G628890),Csa3G151430(Csa3G151430),Csa1G464550(Csa1G464550),Csa4G006080(Csa4G006080),Csa3G143500(Csa3G143500),Csa3G073840(Csa3G073840),Csa6G105670(Csa6G105670)…	2.71012e-05
GO:0007169	transmembrane receptor protein tyrosine kinase signaling pathway	biological_process	27	1323	145	18408	Csa1G075600(Csa1G075600),Csa5G168940(Csa5G168940),Csa3G037080(Csa3G037080),Csa5G151550(Csa5G151550),Csa7G318950(Csa7G318950),Csa3G731820(Csa3G731820),Csa6G011610(Csa6G011610),Csa4G674750(Csa4G674750),Csa5G604390(Csa5G604390),Csa2G005900(Csa2G005900),Csa2G406790(Csa2G406790),Csa4G188400(Csa4G188400),CsaUNG024980(CsaUNG024980),Csa1G050370(Csa1G050370),Csa1G407160(Csa1G407160),Csa3G710760(Csa3G71076…	2.72788e-05
GO:0009073	aromatic amino acid family biosynthetic process	biological_process	19	1323	83	18408	Csa5G167150(Csa5G167150),Csa1G002890(Csa1G002890),Csa6G410660(Csa6G410660),Csa6G042370(Csa6G042370),Csa3G151460(Csa3G151460),Csa2G351700(Csa2G351700),Csa5G589260(Csa5G589260),Csa1G166810(Csa1G166810),Csa7G284440(Csa7G284440),Csa3G895790(Csa3G895790),Csa6G067390(Csa6G067390),Csa7G420870(Csa7G420870),Csa7G431980(Csa7G431980),Csa6G385090(Csa6G385090),Csa6G093090(Csa6G093090),Csa2G110250(Csa2G110250)…	3.03749e-05
GO:0055114	oxidation-reduction process	biological_process	55	1323	412	18408	Csa4G307360(Csa4G307360),Csa3G168960(Csa3G168960),Csa3G060980(Csa3G060980),Csa4G268080(Csa4G268080),Csa3G222800(Csa3G222800),Csa7G046130(Csa7G046130),Csa7G447110(Csa7G447110),Csa2G006240(Csa2G006240),Csa1G255170(Csa1G255170),Csa3G222790(Csa3G222790),Csa7G072820(Csa7G072820),Csa5G631540(Csa5G631540),Csa6G483300(Csa6G483300),Csa3G180330(Csa3G180330),Csa6G514950(Csa6G514950),Csa4G063440(Csa4G063440)…	4.60752e-05
GO:0009617	response to bacterium	biological_process	72	1323	587	18408	Csa6G410660(Csa6G410660),Csa6G523470(Csa6G523470),Csa7G450510(Csa7G450510),Csa3G119690(Csa3G119690),Csa7G067480(Csa7G067480),Csa2G011530(Csa2G011530),Csa3G078800(Csa3G078800),Csa6G497310(Csa6G497310),Csa1G264540(Csa1G264540),Csa6G016970(Csa6G016970),Csa2G258620(Csa2G258620),Csa7G009030(Csa7G009030),Csa6G450350(Csa6G450350),Csa1G528590(Csa1G528590),Csa5G549170(Csa5G549170),Csa5G156130(Csa5G156130)…	4.69795e-05
GO:0006268	DNA unwinding involved in DNA replication	biological_process	6	1323	8	18408	Csa6G522780(Csa6G522780),Csa3G722880(Csa3G722880),Csa7G407650(Csa7G407650),Csa6G538780(Csa6G538780),Csa2G009300(Csa2G009300),Csa7G004140(Csa7G004140),	4.84343e-05
GO:0042742	defense response to bacterium	biological_process	55	1323	416	18408	Csa2G006840(Csa2G006840),Csa1G024920(Csa1G024920),Csa3G748800(Csa3G748800),Csa6G093090(Csa6G093090),Csa4G063440(Csa4G063440),Csa6G514950(Csa6G514950),Csa3G180330(Csa3G180330),Csa3G836520(Csa3G836520),Csa7G433950(Csa7G433950),Csa3G134750(Csa3G134750),Csa4G307350(Csa4G307350),Csa7G209550(Csa7G209550),Csa5G601570(Csa5G601570),Csa1G038360(Csa1G038360),Csa3G837570(Csa3G837570),Csa4G664300(Csa4G664300)…	5.85185e-05
GO:0009765	photosynthesis, light harvesting	biological_process	8	1323	17	18408	Csa7G047350(Csa7G047350),Csa2G000360(Csa2G000360),Csa3G872080(Csa3G872080),Csa2G020910(Csa2G020910),Csa1G168350(Csa1G168350),Csa5G490820(Csa5G490820),Csa5G589390(Csa5G589390),Csa2G357290(Csa2G357290),	5.97785e-05
GO:0048589	developmental growth	biological_process	86	1323	745	18408	Csa2G302140(Csa2G302140),Csa5G606460(Csa5G606460),Csa3G636390(Csa3G636390),Csa5G583340(Csa5G583340),Csa7G428220(Csa7G428220),Csa3G126190(Csa3G126190),Csa6G133750(Csa6G133750),Csa6G126260(Csa6G126260),Csa5G172270(Csa5G172270),Csa1G025050(Csa1G025050),Csa1G075600(Csa1G075600),Csa3G736890(Csa3G736890),Csa5G383850(Csa5G383850),Csa7G428160(Csa7G428160),Csa4G641550(Csa4G641550),Csa5G151550(Csa5G151550)…	6.93326e-05
GO:0007166	cell surface receptor signaling pathway	biological_process	27	1323	154	18408	Csa6G133750(Csa6G133750),Csa4G048550(Csa4G048550),Csa5G049530(Csa5G049530),Csa1G538180(Csa1G538180),Csa3G731840(Csa3G731840),Csa6G046400(Csa6G046400),Csa3G610810(Csa3G610810),Csa3G115100(Csa3G115100),Csa1G004240(Csa1G004240),Csa1G407160(Csa1G407160),Csa3G126190(Csa3G126190),Csa3G710760(Csa3G710760),Csa6G505240(Csa6G505240),Csa4G188400(Csa4G188400),Csa2G406790(Csa2G406790),Csa2G005900(Csa2G005900)…	7.04913e-05
GO:0032544	plastid translation	biological_process	6	1323	9	18408	Csa6G408170(Csa6G408170),Csa3G098540(Csa3G098540),Csa4G308630(Csa4G308630),Csa3G271370(Csa3G271370),Csa6G410660(Csa6G410660),Csa4G500330(Csa4G500330),	8.10951e-05
GO:0006546	glycine catabolic process	biological_process	16	1323	68	18408	Csa6G093090(Csa6G093090),Csa3G903520(Csa3G903520),Csa6G067390(Csa6G067390),Csa6G497310(Csa6G497310),Csa1G062310(Csa1G062310),Csa5G128260(Csa5G128260),Csa3G119690(Csa3G119690),Csa5G601570(Csa5G601570),Csa1G062930(Csa1G062930),Csa1G255170(Csa1G255170),Csa3G646640(Csa3G646640),Csa3G113320(Csa3G113320),Csa5G589260(Csa5G589260),Csa2G351700(Csa2G351700),Csa2G083740(Csa2G083740),Csa2G011530(Csa2G011530),	8.68015e-05
GO:0016310	phosphorylation	biological_process	100	1323	906	18408	Csa3G848870(Csa3G848870),Csa7G318950(Csa7G318950),Csa7G452100(Csa7G452100),Csa3G814320(Csa3G814320),Csa4G064640(Csa4G064640),Csa6G067390(Csa6G067390),Csa6G121960(Csa6G121960),Csa5G605000(Csa5G605000),Csa3G037080(Csa3G037080),Csa4G017110(Csa4G017110),Csa4G188400(Csa4G188400),Csa1G050370(Csa1G050370),Csa2G213970(Csa2G213970),Csa6G105670(Csa6G105670),Csa7G018780(Csa7G018780),Csa5G604390(Csa5G604390)…	9.24187e-05
GO:0019760	glucosinolate metabolic process	biological_process	25	1323	142	18408	Csa1G050570(Csa1G050570),Csa5G139560(Csa5G139560),Csa2G020910(Csa2G020910),Csa1G528590(Csa1G528590),Csa6G488340(Csa6G488340),Csa6G093620(Csa6G093620),Csa7G427090(Csa7G427090),Csa2G008720(Csa2G008720),Csa6G518380(Csa6G518380),Csa5G589260(Csa5G589260),Csa7G067480(Csa7G067480),Csa7G029980(Csa7G029980),Csa6G188160(Csa6G188160),Csa3G889840(Csa3G889840),Csa7G447110(Csa7G447110),Csa6G499830(Csa6G499830)…	0.000118523
GO:0019685	photosynthesis, dark reaction	biological_process	6	1323	10	18408	Csa2G372830(Csa2G372830),Csa4G664300(Csa4G664300),Csa6G514950(Csa6G514950),Csa3G252490(Csa3G252490),Csa2G011530(Csa2G011530),Csa4G003670(Csa4G003670),	0.000129848
GO:0009886	post-embryonic morphogenesis	biological_process	57	1323	452	18408	Csa2G225320(Csa2G225320),Csa3G143570(Csa3G143570),Csa6G095890(Csa6G095890),Csa1G004240(Csa1G004240),Csa3G836450(Csa3G836450),Csa3G610810(Csa3G610810),Csa2G335550(Csa2G335550),Csa1G599510(Csa1G599510),Csa3G115100(Csa3G115100),Csa5G202330(Csa5G202330),Csa3G027200(Csa3G027200),Csa6G169860(Csa6G169860),Csa1G536820(Csa1G536820),Csa3G638540(Csa3G638540),Csa6G424000(Csa6G424000),Csa3G180330(Csa3G180330)…	0.000141002
GO:0009825	multidimensional cell growth	biological_process	21	1323	111	18408	Csa4G113150(Csa4G113150),Csa5G160220(Csa5G160220),Csa1G522540(Csa1G522540),Csa2G270750(Csa2G270750),Csa5G636450(Csa5G636450),Csa6G014540(Csa6G014540),Csa6G126260(Csa6G126260),Csa6G014800(Csa6G014800),Csa5G576590(Csa5G576590),Csa5G636630(Csa5G636630),Csa1G015710(Csa1G015710),Csa4G308640(Csa4G308640),Csa6G519650(Csa6G519650),Csa4G674750(Csa4G674750),Csa2G348230(Csa2G348230),Csa3G434970(Csa3G434970)…	0.00015528
GO:0044262	cellular carbohydrate metabolic process	biological_process	73	1323	626	18408	Csa6G401450(Csa6G401450),Csa5G609610(Csa5G609610),Csa6G093620(Csa6G093620),Csa2G348200(Csa2G348200),Csa4G307360(Csa4G307360),Csa1G050180(Csa1G050180),Csa3G889840(Csa3G889840),Csa2G005900(Csa2G005900),Csa1G064740(Csa1G064740),Csa3G104920(Csa3G104920),Csa4G622880(Csa4G622880),Csa4G307350(Csa4G307350),Csa5G583340(Csa5G583340),Csa3G017020(Csa3G017020),Csa3G115620(Csa3G115620),Csa6G505240(Csa6G505240)…	0.000178453
GO:0008361	regulation of cell size	biological_process	16	1323	73	18408	Csa2G005900(Csa2G005900),Csa5G636450(Csa5G636450),Csa3G171790(Csa3G171790),Csa5G576590(Csa5G576590),Csa6G014800(Csa6G014800),Csa6G126260(Csa6G126260),Csa5G576630(Csa5G576630),Csa6G127320(Csa6G127320),Csa1G015710(Csa1G015710),Csa1G062310(Csa1G062310),Csa2G348230(Csa2G348230),Csa4G308640(Csa4G308640),Csa1G407160(Csa1G407160),Csa1G075600(Csa1G075600),Csa3G434970(Csa3G434970),Csa4G017110(Csa4G017110),	0.000184274
GO:0006544	glycine metabolic process	biological_process	16	1323	73	18408	Csa3G646640(Csa3G646640),Csa1G255170(Csa1G255170),Csa5G589260(Csa5G589260),Csa2G351700(Csa2G351700),Csa2G083740(Csa2G083740),Csa2G011530(Csa2G011530),Csa3G113320(Csa3G113320),Csa3G119690(Csa3G119690),Csa6G067390(Csa6G067390),Csa6G093090(Csa6G093090),Csa3G903520(Csa3G903520),Csa5G128260(Csa5G128260),Csa5G601570(Csa5G601570),Csa1G062930(Csa1G062930),Csa6G497310(Csa6G497310),Csa1G062310(Csa1G062310),	0.000184274
GO:0015977	carbon fixation	biological_process	6	1323	11	18408	Csa3G252490(Csa3G252490),Csa2G011530(Csa2G011530),Csa4G003670(Csa4G003670),Csa5G609710(Csa5G609710),Csa4G664300(Csa4G664300),Csa6G514950(Csa6G514950),	0.000200142
GO:0009411	response to UV	biological_process	33	1323	221	18408	Csa4G188400(Csa4G188400),Csa5G202330(Csa5G202330),Csa7G072820(Csa7G072820),Csa3G434970(Csa3G434970),Csa3G636390(Csa3G636390),Csa4G152290(Csa4G152290),Csa1G599510(Csa1G599510),Csa1G015710(Csa1G015710),Csa6G046400(Csa6G046400),Csa6G014800(Csa6G014800),Csa3G776900(Csa3G776900),Csa6G126260(Csa6G126260),Csa6G501350(Csa6G501350),Csa4G017110(Csa4G017110),Csa1G075600(Csa1G075600),Csa4G308640(Csa4G308640)…	0.000220606
GO:0016226	iron-sulfur cluster assembly	biological_process	19	1323	98	18408	Csa2G110250(Csa2G110250),Csa7G427090(Csa7G427090),Csa6G410050(Csa6G410050),Csa3G782700(Csa3G782700),Csa7G431980(Csa7G431980),Csa7G420870(Csa7G420870),Csa5G160160(Csa5G160160),Csa3G799120(Csa3G799120),Csa1G166810(Csa1G166810),Csa7G284440(Csa7G284440),Csa3G895100(Csa3G895100),Csa5G160210(Csa5G160210),Csa1G391590(Csa1G391590),Csa1G002890(Csa1G002890),Csa2G349630(Csa2G349630),Csa6G410660(Csa6G410660)…	0.000227744
GO:0009768	photosynthesis, light harvesting in photosystem I	biological_process	4	1323	4	18408	Csa1G168350(Csa1G168350),Csa5G589390(Csa5G589390),Csa2G357290(Csa2G357290),Csa5G490820(Csa5G490820),	0.000271539
GO:0007020	microtubule nucleation	biological_process	17	1323	84	18408	Csa7G378530(Csa7G378530),Csa1G495290(Csa1G495290),Csa1G522540(Csa1G522540),Csa2G005900(Csa2G005900),Csa1G538180(Csa1G538180),Csa1G561400(Csa1G561400),Csa5G580630(Csa5G580630),Csa3G734320(Csa3G734320),Csa2G011420(Csa2G011420),Csa5G606460(Csa5G606460),Csa3G176320(Csa3G176320),Csa3G002640(Csa3G002640),Csa1G075600(Csa1G075600),Csa3G143580(Csa3G143580),Csa1G407160(Csa1G407160),Csa2G348900(Csa2G348900)…	0.000289439
GO:0032508	DNA duplex unwinding	biological_process	6	1323	12	18408	Csa7G004140(Csa7G004140),Csa6G538780(Csa6G538780),Csa2G009300(Csa2G009300),Csa7G407650(Csa7G407650),Csa3G722880(Csa3G722880),Csa6G522780(Csa6G522780),	0.000298513
GO:0030003	cellular cation homeostasis	biological_process	29	1323	188	18408	Csa3G172370(Csa3G172370),Csa3G875430(Csa3G875430),Csa6G136020(Csa6G136020),Csa3G060980(Csa3G060980),Csa1G597160(Csa1G597160),Csa3G814320(Csa3G814320),Csa1G572970(Csa1G572970),Csa5G174560(Csa5G174560),Csa4G307360(Csa4G307360),Csa1G168350(Csa1G168350),Csa1G066480(Csa1G066480),Csa3G144120(Csa3G144120),Csa7G447110(Csa7G447110),Csa7G450510(Csa7G450510),Csa2G074240(Csa2G074240),Csa6G187910(Csa6G187910)…	0.000307876
GO:0009072	aromatic amino acid family metabolic process	biological_process	32	1323	216	18408	Csa6G093090(Csa6G093090),Csa6G385090(Csa6G385090),Csa7G420870(Csa7G420870),Csa7G427090(Csa7G427090),Csa3G073840(Csa3G073840),Csa3G119690(Csa3G119690),Csa5G601570(Csa5G601570),Csa3G104920(Csa3G104920),Csa6G042370(Csa6G042370),Csa2G146400(Csa2G146400),Csa3G113320(Csa3G113320),Csa6G067390(Csa6G067390),Csa3G895790(Csa3G895790),Csa7G431980(Csa7G431980),Csa7G041960(Csa7G041960),Csa1G062930(Csa1G062930)…	0.00030895
GO:0046785	microtubule polymerization	biological_process	17	1323	85	18408	Csa2G011420(Csa2G011420),Csa5G606460(Csa5G606460),Csa3G176320(Csa3G176320),Csa3G002640(Csa3G002640),Csa7G378530(Csa7G378530),Csa3G143580(Csa3G143580),Csa1G075600(Csa1G075600),Csa1G407160(Csa1G407160),Csa2G348900(Csa2G348900),Csa3G146390(Csa3G146390),Csa1G495290(Csa1G495290),Csa2G005900(Csa2G005900),Csa1G522540(Csa1G522540),Csa1G538180(Csa1G538180),Csa1G561400(Csa1G561400),Csa5G580630(Csa5G580630)…	0.000328918
GO:0030001	metal ion transport	biological_process	61	1323	513	18408	Csa6G014800(Csa6G014800),Csa3G598910(Csa3G598910),Csa1G009830(Csa1G009830),Csa6G450350(Csa6G450350),Csa7G031660(Csa7G031660),Csa1G024920(Csa1G024920),Csa3G134840(Csa3G134840),Csa4G307350(Csa4G307350),Csa1G434130(Csa1G434130),Csa1G525270(Csa1G525270),Csa5G146200(Csa5G146200),Csa4G307360(Csa4G307360),Csa3G806250(Csa3G806250),Csa4G293260(Csa4G293260),Csa6G488340(Csa6G488340),Csa3G017070(Csa3G017070)…	0.000366383
GO:0006725	cellular aromatic compound metabolic process	biological_process	375	1323	4292	18408	Csa2G020910(Csa2G020910),Csa2G225320(Csa2G225320),Csa5G603320(Csa5G603320),Csa5G156130(Csa5G156130),Csa4G343590(Csa4G343590),Csa3G002850(Csa3G002850),Csa4G006050(Csa4G006050),Csa2G238860(Csa2G238860),Csa6G513620(Csa6G513620),Csa1G039190(Csa1G039190),Csa3G866460(Csa3G866460),Csa6G016970(Csa6G016970),Csa1G690270(Csa1G690270),Csa4G083540(Csa4G083540),Csa3G734100(Csa3G734100),Csa3G180330(Csa3G180330)…	0.000368876
GO:0009063	cellular amino acid catabolic process	biological_process	24	1323	145	18408	Csa1G062310(Csa1G062310),Csa6G497310(Csa6G497310),Csa7G041960(Csa7G041960),Csa1G062930(Csa1G062930),Csa5G128260(Csa5G128260),Csa7G428980(Csa7G428980),Csa1G050380(Csa1G050380),Csa6G067390(Csa6G067390),Csa3G119690(Csa3G119690),Csa7G048630(Csa7G048630),Csa2G011530(Csa2G011530),Csa2G083740(Csa2G083740),Csa2G351700(Csa2G351700),Csa5G589260(Csa5G589260),Csa3G104920(Csa3G104920),Csa3G646640(Csa3G646640)…	0.000371601
GO:0008152	metabolic process	biological_process	694	1323	8389	18408	Csa3G826660(Csa3G826660),Csa7G433950(Csa7G433950),Csa4G002530(Csa4G002530),Csa2G006840(Csa2G006840),Csa4G046820(Csa4G046820),Csa6G062340(Csa6G062340),Csa1G046820(Csa1G046820),Csa3G881860(Csa3G881860),Csa7G431990(Csa7G431990),Csa6G511850(Csa6G511850),Csa1G181480(Csa1G181480),Csa1G023050(Csa1G023050),Csa1G046190(Csa1G046190),Csa3G060980(Csa3G060980),Csa4G674750(Csa4G674750),Csa3G285550(Csa3G285550)…	0.000439691
GO:0006139	nucleobase-containing compound metabolic process	biological_process	318	1323	3588	18408	Csa4G658580(Csa4G658580),Csa6G538780(Csa6G538780),Csa1G014310(Csa1G014310),Csa3G104920(Csa3G104920),Csa1G255170(Csa1G255170),Csa7G075630(Csa7G075630),Csa5G609670(Csa5G609670),Csa3G895100(Csa3G895100),Csa3G816070(Csa3G816070),Csa7G047350(Csa7G047350),Csa3G009490(Csa3G009490),Csa3G483830(Csa3G483830),Csa6G095900(Csa6G095900),Csa3G239860(Csa3G239860),Csa4G641550(Csa4G641550),Csa1G009830(Csa1G009830)…	0.000441483
GO:0045893	positive regulation of transcription, DNA-templated	biological_process	52	1323	423	18408	Csa2G336660(Csa2G336660),Csa6G156050(Csa6G156050),Csa6G488340(Csa6G488340),Csa2G297210(Csa2G297210),Csa3G098560(Csa3G098560),Csa7G274150(Csa7G274150),Csa4G628890(Csa4G628890),Csa4G095600(Csa4G095600),Csa4G652850(Csa4G652850),Csa3G180330(Csa3G180330),Csa6G410050(Csa6G410050),Csa7G427090(Csa7G427090),Csa4G500330(Csa4G500330),Csa6G318160(Csa6G318160),Csa1G039250(Csa1G039250),Csa3G836450(Csa3G836450)…	0.000471359
GO:0019253	reductive pentose-phosphate cycle	biological_process	5	1323	9	18408	Csa3G252490(Csa3G252490),Csa2G011530(Csa2G011530),Csa4G003670(Csa4G003670),Csa4G664300(Csa4G664300),Csa6G514950(Csa6G514950),	0.000535532
GO:0009644	response to high light intensity	biological_process	33	1323	234	18408	Csa1G597160(Csa1G597160),Csa5G128260(Csa5G128260),Csa7G018780(Csa7G018780),Csa2G171900(Csa2G171900),Csa4G308550(Csa4G308550),Csa2G348940(Csa2G348940),Csa4G006050(Csa4G006050),Csa4G003670(Csa4G003670),Csa4G006080(Csa4G006080),Csa3G734070(Csa3G734070),Csa6G488340(Csa6G488340),Csa5G139560(Csa5G139560),Csa3G252490(Csa3G252490),Csa5G182730(Csa5G182730),Csa5G646700(Csa5G646700),Csa3G150160(Csa3G150160)…	0.000571083
GO:0006873	cellular ion homeostasis	biological_process	29	1323	199	18408	Csa3G060980(Csa3G060980),Csa1G572970(Csa1G572970),Csa3G814320(Csa3G814320),Csa1G597160(Csa1G597160),Csa6G136020(Csa6G136020),Csa3G172370(Csa3G172370),Csa3G875430(Csa3G875430),Csa4G307360(Csa4G307360),Csa5G174560(Csa5G174560),Csa1G066480(Csa1G066480),Csa1G168350(Csa1G168350),Csa7G447110(Csa7G447110),Csa3G144120(Csa3G144120),Csa2G074240(Csa2G074240),Csa7G450510(Csa7G450510),Csa6G187910(Csa6G187910)…	0.000728303
GO:0010628	positive regulation of gene expression	biological_process	53	1323	444	18408	Csa2G351700(Csa2G351700),Csa7G029980(Csa7G029980),Csa5G220390(Csa5G220390),Csa7G046130(Csa7G046130),Csa1G014310(Csa1G014310),Csa3G151460(Csa3G151460),Csa5G580660(Csa5G580660),Csa7G420730(Csa7G420730),Csa3G799120(Csa3G799120),Csa5G160160(Csa5G160160),Csa6G109790(Csa6G109790),Csa3G734100(Csa3G734100),Csa6G042370(Csa6G042370),Csa7G041360(Csa7G041360),Csa6G446410(Csa6G446410),Csa5G176000(Csa5G176000)…	0.000791779
GO:0031408	oxylipin biosynthetic process	biological_process	11	1323	46	18408	Csa1G041560(Csa1G041560),Csa4G595970(Csa4G595970),Csa6G514950(Csa6G514950),Csa6G067390(Csa6G067390),Csa1G255170(Csa1G255170),Csa5G601570(Csa5G601570),Csa3G119690(Csa3G119690),Csa2G360570(Csa2G360570),Csa2G083740(Csa2G083740),Csa3G113320(Csa3G113320),Csa4G664300(Csa4G664300),	0.000803491
GO:0031407	oxylipin metabolic process	biological_process	11	1323	46	18408	Csa1G255170(Csa1G255170),Csa6G514950(Csa6G514950),Csa4G595970(Csa4G595970),Csa1G041560(Csa1G041560),Csa6G067390(Csa6G067390),Csa3G113320(Csa3G113320),Csa4G664300(Csa4G664300),Csa3G119690(Csa3G119690),Csa5G601570(Csa5G601570),Csa2G360570(Csa2G360570),Csa2G083740(Csa2G083740),	0.000803491
GO:0000413	protein peptidyl-prolyl isomerization	biological_process	7	1323	21	18408	Csa4G011040(Csa4G011040),Csa3G748170(Csa3G748170),Csa1G042740(Csa1G042740),Csa5G128260(Csa5G128260),Csa4G664330(Csa4G664330),Csa6G500650(Csa6G500650),Csa6G093090(Csa6G093090),	0.000975936
GO:0010310	regulation of hydrogen peroxide metabolic process	biological_process	27	1323	184	18408	Csa3G799120(Csa3G799120),Csa5G182730(Csa5G182730),Csa2G238880(Csa2G238880),Csa2G381850(Csa2G381850),Csa5G605000(Csa5G605000),Csa3G814320(Csa3G814320),Csa6G016970(Csa6G016970),Csa3G836520(Csa3G836520),Csa1G532350(Csa1G532350),Csa3G816040(Csa3G816040),Csa1G014310(Csa1G014310),Csa3G119690(Csa3G119690),Csa2G360570(Csa2G360570),Csa2G011530(Csa2G011530),Csa7G067480(Csa7G067480),Csa4G063440(Csa4G063440)…	0.000981021
GO:0048507	meristem development	biological_process	54	1323	462	18408	Csa3G171790(Csa3G171790),Csa1G004240(Csa1G004240),Csa3G610810(Csa3G610810),Csa1G599510(Csa1G599510),Csa6G450970(Csa6G450970),Csa1G536820(Csa1G536820),Csa3G002750(Csa3G002750),Csa2G401440(Csa2G401440),Csa6G504610(Csa6G504610),Csa2G368830(Csa2G368830),Csa2G292800(Csa2G292800),Csa1G062310(Csa1G062310),Csa2G348230(Csa2G348230),Csa4G017110(Csa4G017110),Csa5G615290(Csa5G615290),Csa7G044980(Csa7G044980)…	0.0011153
GO:0009595	detection of biotic stimulus	biological_process	17	1323	96	18408	Csa6G016970(Csa6G016970),Csa3G814320(Csa3G814320),Csa3G836520(Csa3G836520),Csa7G433950(Csa7G433950),Csa4G500330(Csa4G500330),Csa3G119690(Csa3G119690),Csa7G209550(Csa7G209550),Csa3G836450(Csa3G836450),Csa7G046100(Csa7G046100),Csa4G063440(Csa4G063440),Csa5G182730(Csa5G182730),Csa2G381850(Csa2G381850),Csa3G638540(Csa3G638540),Csa2G360570(Csa2G360570),Csa2G011530(Csa2G011530),Csa7G067480(Csa7G067480)…	0.001186
GO:0009106	lipoate metabolic process	biological_process	12	1323	56	18408	Csa3G113320(Csa3G113320),Csa3G119690(Csa3G119690),Csa5G601570(Csa5G601570),Csa5G128260(Csa5G128260),Csa5G589260(Csa5G589260),Csa2G351700(Csa2G351700),Csa2G083740(Csa2G083740),Csa2G011530(Csa2G011530),Csa1G062930(Csa1G062930),Csa1G255170(Csa1G255170),Csa6G093090(Csa6G093090),Csa6G067390(Csa6G067390),	0.00121775
GO:0019725	cellular homeostasis	biological_process	31	1323	226	18408	Csa1G033310(Csa1G033310),Csa3G638530(Csa3G638530),Csa3G734100(Csa3G734100),Csa1G009830(Csa1G009830),Csa3G598910(Csa3G598910),Csa1G572980(Csa1G572980),Csa6G091870(Csa6G091870),Csa6G433300(Csa6G433300),Csa6G488340(Csa6G488340),Csa5G179780(Csa5G179780),Csa6G525340(Csa6G525340),Csa4G307350(Csa4G307350),Csa3G826660(Csa3G826660),Csa6G187910(Csa6G187910),Csa1G573650(Csa1G573650),Csa1G009810(Csa1G009810)…	0.00125055
GO:0044237	cellular metabolic process	biological_process	615	1323	7464	18408	Csa5G167150(Csa5G167150),Csa6G516860(Csa6G516860),Csa4G064020(Csa4G064020),Csa2G238880(Csa2G238880),Csa3G183960(Csa3G183960),Csa3G002330(Csa3G002330),Csa1G586860(Csa1G586860),Csa7G072820(Csa7G072820),Csa7G004140(Csa7G004140),Csa3G778410(Csa3G778410),Csa5G580630(Csa5G580630),Csa3G895730(Csa3G895730),Csa2G379270(Csa2G379270),Csa2G000100(Csa2G000100),Csa2G108700(Csa2G108700),Csa1G015610(Csa1G015610)…	0.00128174
GO:0010109	regulation of photosynthesis	biological_process	9	1323	35	18408	Csa7G378440(Csa7G378440),Csa4G003670(Csa4G003670),Csa1G255170(Csa1G255170),Csa4G006080(Csa4G006080),Csa2G010330(Csa2G010330),Csa6G488340(Csa6G488340),Csa2G431090(Csa2G431090),Csa3G060980(Csa3G060980),Csa4G006050(Csa4G006050),	0.00132739
GO:0007584	response to nutrient	biological_process	4	1323	7	18408	Csa5G167200(Csa5G167200),Csa5G583340(Csa5G583340),Csa3G300600(Csa3G300600),Csa1G528590(Csa1G528590),	0.0014386
GO:0009725	response to hormone	biological_process	147	1323	1545	18408	Csa7G008430(Csa7G008430),Csa7G014450(Csa7G014450),Csa7G433950(Csa7G433950),Csa3G826660(Csa3G826660),Csa2G247590(Csa2G247590),Csa5G583340(Csa5G583340),Csa3G120510(Csa3G120510),Csa1G188670(Csa1G188670),Csa7G051360(Csa7G051360),Csa6G448110(Csa6G448110),Csa6G476070(Csa6G476070),Csa5G158570(Csa5G158570),Csa5G217670(Csa5G217670),Csa5G160210(Csa5G160210),Csa3G851860(Csa3G851860),Csa2G402110(Csa2G402110)…	0.00147702
GO:0043481	anthocyanin accumulation in tissues in response to UV light	biological_process	17	1323	99	18408	Csa5G636450(Csa5G636450),Csa2G270750(Csa2G270750),Csa5G160220(Csa5G160220),Csa4G113150(Csa4G113150),Csa3G873270(Csa3G873270),Csa5G576590(Csa5G576590),Csa6G126260(Csa6G126260),Csa6G014800(Csa6G014800),Csa4G674750(Csa4G674750),Csa2G348230(Csa2G348230),Csa4G308640(Csa4G308640),Csa1G015710(Csa1G015710),Csa5G202330(Csa5G202330),Csa3G434970(Csa3G434970),Csa4G017110(Csa4G017110),Csa1G075600(Csa1G075600)…	0.00162375
GO:2000026	regulation of multicellular organismal development	biological_process	71	1323	661	18408	Csa2G368830(Csa2G368830),Csa2G292800(Csa2G292800),Csa2G348230(Csa2G348230),Csa1G062310(Csa1G062310),Csa4G017110(Csa4G017110),Csa5G615290(Csa5G615290),Csa3G171790(Csa3G171790),Csa5G580630(Csa5G580630),Csa1G009680(Csa1G009680),Csa1G004240(Csa1G004240),Csa7G333400(Csa7G333400),Csa1G599510(Csa1G599510),Csa4G615240(Csa4G615240),Csa5G202330(Csa5G202330),Csa5G608320(Csa5G608320),Csa1G536820(Csa1G536820)…	0.00178161
GO:0040007	growth	biological_process	91	1323	891	18408	Csa4G113150(Csa4G113150),Csa2G379270(Csa2G379270),Csa5G636450(Csa5G636450),Csa5G576590(Csa5G576590),Csa7G237840(Csa7G237840),Csa5G172270(Csa5G172270),Csa1G025050(Csa1G025050),Csa1G075600(Csa1G075600),Csa3G736890(Csa3G736890),Csa7G428160(Csa7G428160),Csa5G383850(Csa5G383850),Csa4G641550(Csa4G641550),Csa5G151550(Csa5G151550),Csa6G133750(Csa6G133750),Csa6G126260(Csa6G126260),Csa5G606460(Csa5G606460)…	0.00186386
GO:0019761	glucosinolate biosynthetic process	biological_process	20	1323	127	18408	Csa2G020910(Csa2G020910),Csa6G488340(Csa6G488340),Csa1G050570(Csa1G050570),Csa5G139560(Csa5G139560),Csa6G518380(Csa6G518380),Csa2G008720(Csa2G008720),Csa6G093620(Csa6G093620),Csa7G427090(Csa7G427090),Csa7G447110(Csa7G447110),Csa6G499830(Csa6G499830),Csa1G064740(Csa1G064740),Csa7G029980(Csa7G029980),Csa7G067480(Csa7G067480),Csa5G589260(Csa5G589260),Csa6G188160(Csa6G188160),Csa2G381850(Csa2G381850)…	0.00186696
GO:0048767	root hair elongation	biological_process	26	1323	184	18408	Csa2G348230(Csa2G348230),Csa4G674750(Csa4G674750),Csa4G308640(Csa4G308640),Csa1G075600(Csa1G075600),Csa5G174560(Csa5G174560),Csa3G736890(Csa3G736890),Csa5G383850(Csa5G383850),Csa7G428160(Csa7G428160),Csa4G017110(Csa4G017110),Csa3G434970(Csa3G434970),Csa2G270750(Csa2G270750),Csa4G113150(Csa4G113150),Csa5G160220(Csa5G160220),Csa5G636450(Csa5G636450),Csa5G576590(Csa5G576590),Csa1G599540(Csa1G599540)…	0.00198483
GO:0018208	peptidyl-proline modification	biological_process	8	1323	31	18408	Csa6G538680(Csa6G538680),Csa6G093090(Csa6G093090),Csa3G748170(Csa3G748170),Csa4G011040(Csa4G011040),Csa6G500650(Csa6G500650),Csa4G664330(Csa4G664330),Csa1G042740(Csa1G042740),Csa5G128260(Csa5G128260),	0.0022224
GO:0048513	animal organ development	biological_process	76	1323	727	18408	Csa2G012140(Csa2G012140),Csa5G589260(Csa5G589260),Csa5G636450(Csa5G636450),Csa1G002890(Csa1G002890),Csa3G073820(Csa3G073820),Csa5G580630(Csa5G580630),Csa1G062930(Csa1G062930),Csa4G095570(Csa4G095570),Csa1G025050(Csa1G025050),Csa2G000100(Csa2G000100),Csa3G143570(Csa3G143570),Csa2G225320(Csa2G225320),Csa3G098560(Csa3G098560),Csa7G075670(Csa7G075670),Csa3G608160(Csa3G608160),Csa3G115100(Csa3G115100)…	0.00246258
GO:0009832	plant-type cell wall biogenesis	biological_process	24	1323	169	18408	Csa3G434970(Csa3G434970),Csa3G038100(Csa3G038100),Csa4G641550(Csa4G641550),Csa7G428160(Csa7G428160),Csa1G085380(Csa1G085380),Csa1G075600(Csa1G075600),Csa2G348230(Csa2G348230),Csa4G674750(Csa4G674750),Csa5G609610(Csa5G609610),Csa1G467060(Csa1G467060),Csa7G051360(Csa7G051360),Csa3G141890(Csa3G141890),Csa3G895730(Csa3G895730),Csa4G622880(Csa4G622880),Csa4G113150(Csa4G113150),Csa2G005900(Csa2G005900)…	0.00269926
GO:0042548	regulation of photosynthesis, light reaction	biological_process	7	1323	26	18408	Csa4G006050(Csa4G006050),Csa6G488340(Csa6G488340),Csa2G010330(Csa2G010330),Csa4G006080(Csa4G006080),Csa3G060980(Csa3G060980),Csa1G255170(Csa1G255170),Csa7G378440(Csa7G378440),	0.00305588
GO:0043473	pigmentation	biological_process	17	1323	106	18408	Csa6G126260(Csa6G126260),Csa6G014800(Csa6G014800),Csa5G576590(Csa5G576590),Csa3G873270(Csa3G873270),Csa4G113150(Csa4G113150),Csa5G160220(Csa5G160220),Csa2G270750(Csa2G270750),Csa5G636450(Csa5G636450),Csa3G434970(Csa3G434970),Csa1G075600(Csa1G075600),Csa3G636390(Csa3G636390),Csa4G017110(Csa4G017110),Csa5G202330(Csa5G202330),Csa1G015710(Csa1G015710),Csa4G308640(Csa4G308640),Csa4G674750(Csa4G674750)…	0.00320915
GO:0010196	nonphotochemical quenching	biological_process	4	1323	9	18408	Csa5G646700(Csa5G646700),Csa1G555590(Csa1G555590),Csa6G057170(Csa6G057170),Csa7G046100(Csa7G046100),	0.00324649
GO:0006261	DNA-dependent DNA replication	biological_process	27	1323	202	18408	Csa7G407650(Csa7G407650),Csa3G839810(Csa3G839810),Csa3G608160(Csa3G608160),Csa6G538780(Csa6G538780),Csa6G522780(Csa6G522780),Csa5G167720(Csa5G167720),Csa7G072880(Csa7G072880),Csa2G009300(Csa2G009300),Csa5G603320(Csa5G603320),Csa6G186380(Csa6G186380),Csa3G073820(Csa3G073820),Csa7G378510(Csa7G378510),Csa4G152290(Csa4G152290),Csa3G722880(Csa3G722880),Csa4G188390(Csa4G188390),Csa7G004140(Csa7G004140)…	0.00346502
GO:0060918	auxin transport	biological_process	18	1323	116	18408	Csa1G015710(Csa1G015710),Csa4G308640(Csa4G308640),Csa2G348230(Csa2G348230),Csa1G062310(Csa1G062310),Csa3G434970(Csa3G434970),Csa1G407160(Csa1G407160),Csa1G075600(Csa1G075600),Csa4G017110(Csa4G017110),Csa2G351770(Csa2G351770),Csa2G005900(Csa2G005900),Csa5G636450(Csa5G636450),Csa3G171790(Csa3G171790),Csa2G382680(Csa2G382680),Csa6G014800(Csa6G014800),Csa6G126260(Csa6G126260),Csa5G576590(Csa5G576590)…	0.00350129
GO:0009642	response to light intensity	biological_process	36	1323	296	18408	Csa2G171900(Csa2G171900),Csa7G018780(Csa7G018780),Csa5G128260(Csa5G128260),Csa1G597160(Csa1G597160),Csa5G139560(Csa5G139560),Csa6G488340(Csa6G488340),Csa3G734070(Csa3G734070),Csa4G006080(Csa4G006080),Csa4G003670(Csa4G003670),Csa4G006050(Csa4G006050),Csa2G348940(Csa2G348940),Csa4G308550(Csa4G308550),Csa7G029980(Csa7G029980),Csa3G222790(Csa3G222790),Csa3G816040(Csa3G816040),Csa5G490820(Csa5G490820)…	0.00384821
GO:0080147	root hair cell development	biological_process	26	1323	194	18408	Csa6G014800(Csa6G014800),Csa6G126260(Csa6G126260),Csa1G015710(Csa1G015710),Csa6G519650(Csa6G519650),Csa3G636390(Csa3G636390),Csa7G031660(Csa7G031660),Csa3G434970(Csa3G434970),Csa3G027200(Csa3G027200),Csa5G202330(Csa5G202330),Csa5G495970(Csa5G495970),Csa2G270750(Csa2G270750),Csa5G160220(Csa5G160220),Csa4G113150(Csa4G113150),Csa5G636450(Csa5G636450),Csa5G576590(Csa5G576590),Csa7G446930(Csa7G446930)…	0.00392895
GO:2000377	regulation of reactive oxygen species metabolic process	biological_process	27	1323	204	18408	Csa6G488340(Csa6G488340),Csa6G156050(Csa6G156050),Csa7G209550(Csa7G209550),Csa3G836450(Csa3G836450),Csa3G119690(Csa3G119690),Csa2G287040(Csa2G287040),Csa4G500330(Csa4G500330),Csa3G836520(Csa3G836520),Csa7G433950(Csa7G433950),Csa3G638540(Csa3G638540),Csa6G039540(Csa6G039540),Csa4G063440(Csa4G063440),Csa7G046100(Csa7G046100),Csa4G652850(Csa4G652850),Csa7G067480(Csa7G067480),Csa3G816040(Csa3G816040)…	0.00393772
GO:0009733	response to auxin	biological_process	47	1323	415	18408	Csa2G011420(Csa2G011420),Csa2G258100(Csa2G258100),Csa6G405890(Csa6G405890),Csa2G258780(Csa2G258780),Csa1G536820(Csa1G536820),Csa3G143580(Csa3G143580),Csa2G258690(Csa2G258690),Csa3G027200(Csa3G027200),Csa3G015890(Csa3G015890),Csa6G106700(Csa6G106700),Csa3G143570(Csa3G143570),Csa2G225320(Csa2G225320),Csa2G006030(Csa2G006030),Csa3G866530(Csa3G866530),Csa3G777530(Csa3G777530),Csa3G017070(Csa3G017070)…	0.00403369
GO:0005975	carbohydrate metabolic process	biological_process	131	1323	1397	18408	Csa6G014800(Csa6G014800),Csa3G015890(Csa3G015890),Csa1G391590(Csa1G391590),Csa5G172280(Csa5G172280),Csa1G002900(Csa1G002900),Csa6G514950(Csa6G514950),Csa3G115620(Csa3G115620),Csa7G051360(Csa7G051360),Csa3G017020(Csa3G017020),Csa4G307350(Csa4G307350),Csa3G176260(Csa3G176260),Csa5G583340(Csa5G583340),Csa4G622880(Csa4G622880),Csa5G608370(Csa5G608370),Csa3G252490(Csa3G252490),Csa6G401450(Csa6G401450)…	0.00422347
GO:0050793	regulation of developmental process	biological_process	81	1323	803	18408	Csa6G091860(Csa6G091860),Csa6G062340(Csa6G062340),Csa6G522780(Csa6G522780),Csa2G009300(Csa2G009300),Csa7G004140(Csa7G004140),Csa6G492240(Csa6G492240),Csa3G902960(Csa3G902960),Csa6G139130(Csa6G139130),Csa5G160210(Csa5G160210),Csa3G851860(Csa3G851860),Csa5G639500(Csa5G639500),Csa5G605720(Csa5G605720),Csa1G013800(Csa1G013800),Csa1G014320(Csa1G014320),Csa4G011740(Csa4G011740),Csa6G126260(Csa6G126260)…	0.00441229
GO:0007275	multicellular organism development	biological_process	270	1323	3130	18408	Csa4G269160(Csa4G269160),Csa4G308640(Csa4G308640),Csa2G354000(Csa2G354000),Csa4G658580(Csa4G658580),Csa3G873270(Csa3G873270),Csa6G095890(Csa6G095890),Csa5G605720(Csa5G605720),Csa3G734210(Csa3G734210),Csa5G160220(Csa5G160220),Csa3G015890(Csa3G015890),Csa7G230940(Csa7G230940),Csa7G029980(Csa7G029980),Csa3G841990(Csa3G841990),Csa7G154490(Csa7G154490),Csa3G180330(Csa3G180330),Csa3G843790(Csa3G843790)…	0.00447557
GO:0080090	regulation of primary metabolic process	biological_process	190	1323	2127	18408	Csa1G604080(Csa1G604080),Csa7G046130(Csa7G046130),Csa5G175810(Csa5G175810),Csa2G200420(Csa2G200420),Csa3G722880(Csa3G722880),Csa4G307350(Csa4G307350),Csa6G514950(Csa6G514950),Csa5G637660(Csa5G637660),Csa3G017220(Csa3G017220),Csa3G073820(Csa3G073820),Csa6G014800(Csa6G014800),Csa2G372830(Csa2G372830),Csa1G042340(Csa1G042340),Csa5G605000(Csa5G605000),Csa6G093100(Csa6G093100),Csa1G009770(Csa1G009770)…	0.00463724
GO:0071482	cellular response to light stimulus	biological_process	13	1323	75	18408	Csa4G615240(Csa4G615240),Csa7G072820(Csa7G072820),Csa7G333400(Csa7G333400),Csa2G431090(Csa2G431090),Csa1G050200(Csa1G050200),Csa2G372830(Csa2G372830),Csa2G108600(Csa2G108600),Csa6G446410(Csa6G446410),Csa3G855300(Csa3G855300),Csa2G171900(Csa2G171900),Csa3G687740(Csa3G687740),Csa6G078550(Csa6G078550),Csa4G113150(Csa4G113150),	0.00475852
GO:0006783	heme biosynthetic process	biological_process	6	1323	22	18408	Csa7G333400(Csa7G333400),CsaUNG005730(CsaUNG005730),Csa4G606030(Csa4G606030),Csa7G428980(Csa7G428980),Csa4G615240(Csa4G615240),Csa2G372750(Csa2G372750),	0.00510748
GO:0046471	phosphatidylglycerol metabolic process	biological_process	13	1323	76	18408	Csa6G095890(Csa6G095890),Csa7G284440(Csa7G284440),Csa7G046130(Csa7G046130),Csa2G083740(Csa2G083740),Csa4G006080(Csa4G006080),Csa1G255170(Csa1G255170),Csa7G075670(Csa7G075670),Csa3G115620(Csa3G115620),Csa4G006050(Csa4G006050),Csa2G110250(Csa2G110250),Csa3G077710(Csa3G077710),Csa3G002640(Csa3G002640),Csa6G067390(Csa6G067390),	0.00529301
GO:0009926	auxin polar transport	biological_process	17	1323	113	18408	Csa3G171790(Csa3G171790),Csa5G636450(Csa5G636450),Csa2G382680(Csa2G382680),Csa2G005900(Csa2G005900),Csa3G873270(Csa3G873270),Csa6G126260(Csa6G126260),Csa6G014800(Csa6G014800),Csa3G848170(Csa3G848170),Csa5G576590(Csa5G576590),Csa4G308640(Csa4G308640),Csa2G348230(Csa2G348230),Csa1G062310(Csa1G062310),Csa1G015710(Csa1G015710),Csa4G017110(Csa4G017110),Csa3G434970(Csa3G434970),Csa1G075600(Csa1G075600)…	0.00594105
GO:0016070	RNA metabolic process	biological_process	231	1323	2656	18408	Csa1G586850(Csa1G586850),Csa5G220390(Csa5G220390),Csa4G653430(Csa4G653430),Csa5G490820(Csa5G490820),Csa2G351700(Csa2G351700),Csa5G505780(Csa5G505780),Csa7G033300(Csa7G033300),Csa7G041360(Csa7G041360),Csa6G494980(Csa6G494980),Csa1G530120(Csa1G530120),Csa6G109790(Csa6G109790),Csa2G247590(Csa2G247590),Csa7G004690(Csa7G004690),Csa3G769090(Csa3G769090),Csa6G446410(Csa6G446410),Csa7G432130(Csa7G432130)…	0.00599737
GO:0009664	plant-type cell wall organization	biological_process	38	1323	329	18408	Csa4G113150(Csa4G113150),Csa3G710810(Csa3G710810),Csa2G348230(Csa2G348230),Csa1G467060(Csa1G467060),Csa4G641550(Csa4G641550),Csa3G434970(Csa3G434970),Csa1G075600(Csa1G075600),Csa7G428160(Csa7G428160),Csa3G171790(Csa3G171790),Csa1G522540(Csa1G522540),Csa1G423000(Csa1G423000),Csa7G009730(Csa7G009730),Csa5G606460(Csa5G606460),Csa4G420150(Csa4G420150),Csa6G504610(Csa6G504610),Csa3G002750(Csa3G002750)…	0.00683041
GO:0009739	response to gibberellin	biological_process	21	1323	153	18408	Csa2G402110(Csa2G402110),Csa3G734210(Csa3G734210),Csa1G051740(Csa1G051740),Csa6G476070(Csa6G476070),Csa3G183960(Csa3G183960),Csa1G024950(Csa1G024950),Csa6G448110(Csa6G448110),Csa5G172270(Csa5G172270),Csa7G406990(Csa7G406990),Csa7G000520(Csa7G000520),Csa2G247590(Csa2G247590),Csa2G382550(Csa2G382550),Csa3G841990(Csa3G841990),Csa5G637660(Csa5G637660),Csa7G333400(Csa7G333400),Csa4G615240(Csa4G615240)…	0.0068574
GO:0072593	reactive oxygen species metabolic process	biological_process	40	1323	351	18408	Csa2G381850(Csa2G381850),Csa2G238880(Csa2G238880),Csa7G420730(Csa7G420730),Csa5G182730(Csa5G182730),Csa3G799120(Csa3G799120),Csa3G836520(Csa3G836520),Csa3G816040(Csa3G816040),Csa1G014310(Csa1G014310),Csa5G158570(Csa5G158570),Csa2G360570(Csa2G360570),Csa6G039540(Csa6G039540),Csa6G514950(Csa6G514950),Csa4G063440(Csa4G063440),Csa6G148290(Csa6G148290),Csa7G209550(Csa7G209550),Csa7G433950(Csa7G433950)…	0.00693115
GO:0016131	brassinosteroid metabolic process	biological_process	16	1323	106	18408	Csa5G202330(Csa5G202330),Csa2G353480(Csa2G353480),Csa7G031660(Csa7G031660),Csa1G407160(Csa1G407160),Csa1G004240(Csa1G004240),Csa4G007100(Csa4G007100),Csa3G824220(Csa3G824220),Csa3G710810(Csa3G710810),Csa7G451390(Csa7G451390),Csa2G006030(Csa2G006030),Csa4G038710(Csa4G038710),Csa3G689280(Csa3G689280),Csa2G139860(Csa2G139860),Csa4G639220(Csa4G639220),Csa7G039260(Csa7G039260),Csa2G005900(Csa2G005900),	0.0071797
GO:0009696	salicylic acid metabolic process	biological_process	29	1323	236	18408	Csa7G378370(Csa7G378370),Csa3G613430(Csa3G613430),Csa2G360570(Csa2G360570),Csa2G011530(Csa2G011530),Csa7G067480(Csa7G067480),Csa3G119690(Csa3G119690),Csa6G490100(Csa6G490100),Csa4G015850(Csa4G015850),Csa2G381850(Csa2G381850),Csa4G017110(Csa4G017110),Csa5G182730(Csa5G182730),Csa5G128260(Csa5G128260),Csa6G016970(Csa6G016970),Csa3G814320(Csa3G814320),Csa6G497310(Csa6G497310),Csa3G836520(Csa3G836520)…	0.00777123
GO:0000165	MAPK cascade	biological_process	27	1323	216	18408	Csa4G500330(Csa4G500330),Csa7G433950(Csa7G433950),Csa3G836520(Csa3G836520),Csa3G836450(Csa3G836450),Csa7G209550(Csa7G209550),Csa6G127320(Csa6G127320),Csa3G119690(Csa3G119690),Csa2G287040(Csa2G287040),Csa4G652850(Csa4G652850),Csa4G063440(Csa4G063440),Csa7G046100(Csa7G046100),Csa6G039540(Csa6G039540),Csa3G638540(Csa3G638540),Csa3G017070(Csa3G017070),Csa6G156050(Csa6G156050),Csa6G488340(Csa6G488340)…	0.00809511
GO:0009862	systemic acquired resistance, salicylic acid mediated signaling pathway	biological_process	29	1323	237	18408	Csa2G360570(Csa2G360570),Csa1G014310(Csa1G014310),Csa3G836520(Csa3G836520),Csa3G799120(Csa3G799120),Csa5G182730(Csa5G182730),Csa2G238880(Csa2G238880),Csa2G381850(Csa2G381850),Csa7G433950(Csa7G433950),Csa7G209550(Csa7G209550),Csa7G074970(Csa7G074970),Csa4G063440(Csa4G063440),Csa6G039540(Csa6G039540),Csa3G119690(Csa3G119690),Csa7G067480(Csa7G067480),Csa2G011530(Csa2G011530),Csa3G814320(Csa3G814320)…	0.00820445
GO:0071555	cell wall organization	biological_process	53	1323	500	18408	Csa6G504610(Csa6G504610),Csa3G002750(Csa3G002750),Csa4G420150(Csa4G420150),Csa5G202330(Csa5G202330),Csa1G423000(Csa1G423000),Csa1G522540(Csa1G522540),Csa3G171790(Csa3G171790),Csa3G434970(Csa3G434970),Csa4G017110(Csa4G017110),Csa3G814320(Csa3G814320),Csa2G348230(Csa2G348230),Csa1G407160(Csa1G407160),Csa1G024920(Csa1G024920),Csa5G605760(Csa5G605760),Csa5G583340(Csa5G583340),Csa6G014800(Csa6G014800)…	0.00828649
GO:0023014	signal transduction by protein phosphorylation	biological_process	27	1323	217	18408	Csa7G433950(Csa7G433950),Csa3G836520(Csa3G836520),Csa4G500330(Csa4G500330),Csa2G287040(Csa2G287040),Csa3G836450(Csa3G836450),Csa7G209550(Csa7G209550),Csa6G127320(Csa6G127320),Csa3G119690(Csa3G119690),Csa4G652850(Csa4G652850),Csa4G063440(Csa4G063440),Csa7G046100(Csa7G046100),Csa6G039540(Csa6G039540),Csa3G638540(Csa3G638540),Csa6G156050(Csa6G156050),Csa3G017070(Csa3G017070),Csa6G488340(Csa6G488340)…	0.0085666
GO:0016132	brassinosteroid biosynthetic process	biological_process	15	1323	100	18408	Csa5G202330(Csa5G202330),Csa1G407160(Csa1G407160),Csa7G031660(Csa7G031660),Csa2G353480(Csa2G353480),Csa1G004240(Csa1G004240),Csa4G007100(Csa4G007100),Csa3G710810(Csa3G710810),Csa3G824220(Csa3G824220),Csa7G451390(Csa7G451390),Csa2G139860(Csa2G139860),Csa4G038710(Csa4G038710),Csa3G689280(Csa3G689280),Csa2G005900(Csa2G005900),Csa7G039260(Csa7G039260),Csa4G639220(Csa4G639220),	0.00945303
GO:0023052	signaling	biological_process	139	1323	1533	18408	Csa1G050200(Csa1G050200),Csa1G014310(Csa1G014310),Csa2G360570(Csa2G360570),Csa2G005900(Csa2G005900),Csa1G256750(Csa1G256750),Csa6G039540(Csa6G039540),Csa1G407160(Csa1G407160),Csa6G505240(Csa6G505240),Csa7G209550(Csa7G209550),Csa4G618520(Csa4G618520),Csa6G519650(Csa6G519650),Csa6G046400(Csa6G046400),Csa6G080330(Csa6G080330),Csa6G450350(Csa6G450350),Csa3G239860(Csa3G239860),Csa6G485110(Csa6G485110)…	0.00951828
GO:0007165	signal transduction	biological_process	134	1323	1473	18408	Csa2G381850(Csa2G381850),Csa2G238880(Csa2G238880),Csa1G531690(Csa1G531690),Csa3G836520(Csa3G836520),Csa3G710850(Csa3G710850),Csa3G873270(Csa3G873270),Csa3G015890(Csa3G015890),Csa2G011420(Csa2G011420),Csa3G841990(Csa3G841990),Csa3G697970(Csa3G697970),Csa7G407650(Csa7G407650),Csa6G042370(Csa6G042370),Csa7G046130(Csa7G046130),Csa7G378530(Csa7G378530),Csa5G049530(Csa5G049530),Csa5G168940(Csa5G168940)…	0.00983367
GO:0006066	alcohol metabolic process	biological_process	41	1323	371	18408	Csa4G038710(Csa4G038710),Csa3G710810(Csa3G710810),Csa3G146450(Csa3G146450),Csa6G410660(Csa6G410660),Csa5G631510(Csa5G631510),Csa3G838720(Csa3G838720),Csa2G223710(Csa2G223710),Csa4G007100(Csa4G007100),Csa1G524640(Csa1G524640),Csa3G902950(Csa3G902950),Csa1G025050(Csa1G025050),Csa1G602540(Csa1G602540),Csa2G006030(Csa2G006030),Csa3G015890(Csa3G015890),Csa2G223150(Csa2G223150),Csa1G004240(Csa1G004240)…	0.0102217
GO:0043900	regulation of multi-organism process	biological_process	20	1323	150	18408	Csa6G126260(Csa6G126260),Csa7G433950(Csa7G433950),Csa3G836520(Csa3G836520),Csa4G500330(Csa4G500330),Csa3G119690(Csa3G119690),Csa3G836450(Csa3G836450),Csa7G209550(Csa7G209550),Csa7G046100(Csa7G046100),Csa5G603370(Csa5G603370),Csa4G063440(Csa4G063440),Csa6G424000(Csa6G424000),Csa3G638540(Csa3G638540),Csa2G011530(Csa2G011530),Csa2G360570(Csa2G360570),Csa7G067480(Csa7G067480),Csa6G016970(Csa6G016970)…	0.0109451
GO:0035265	organ growth	biological_process	4	1323	13	18408	Csa5G589920(Csa5G589920),Csa6G366560(Csa6G366560),Csa5G615290(Csa5G615290),Csa7G428220(Csa7G428220),	0.0110885
GO:0006354	DNA-templated transcription, elongation	biological_process	9	1323	49	18408	Csa4G095600(Csa4G095600),Csa2G008770(Csa2G008770),Csa5G160160(Csa5G160160),Csa7G044200(Csa7G044200),Csa7G420870(Csa7G420870),Csa5G381830(Csa5G381830),Csa1G294620(Csa1G294620),Csa5G176000(Csa5G176000),Csa5G609730(Csa5G609730),	0.0111085
GO:0006655	phosphatidylglycerol biosynthetic process	biological_process	12	1323	75	18408	Csa3G115620(Csa3G115620),Csa3G002640(Csa3G002640),Csa6G067390(Csa6G067390),Csa4G006050(Csa4G006050),Csa2G110250(Csa2G110250),Csa1G255170(Csa1G255170),Csa4G006080(Csa4G006080),Csa7G046130(Csa7G046130),Csa7G075670(Csa7G075670),Csa6G095890(Csa6G095890),Csa7G284440(Csa7G284440),Csa2G083740(Csa2G083740),	0.0115655
GO:0000272	polysaccharide catabolic process	biological_process	10	1323	58	18408	Csa7G058620(Csa7G058620),Csa4G420150(Csa4G420150),Csa1G407160(Csa1G407160),Csa2G308360(Csa2G308360),Csa5G609610(Csa5G609610),Csa4G674750(Csa4G674750),Csa2G348230(Csa2G348230),Csa1G015710(Csa1G015710),Csa3G017020(Csa3G017020),Csa2G005900(Csa2G005900),	0.0120259
GO:0006766	vitamin metabolic process	biological_process	15	1323	103	18408	Csa3G078800(Csa3G078800),Csa6G067390(Csa6G067390),Csa6G093090(Csa6G093090),Csa5G128260(Csa5G128260),Csa3G119690(Csa3G119690),Csa5G601570(Csa5G601570),Csa1G062930(Csa1G062930),Csa6G155030(Csa6G155030),Csa1G528590(Csa1G528590),Csa1G255170(Csa1G255170),Csa5G589260(Csa5G589260),Csa2G351700(Csa2G351700),Csa2G083740(Csa2G083740),Csa2G011530(Csa2G011530),Csa3G113320(Csa3G113320),	0.01212
GO:0007389	pattern specification process	biological_process	39	1323	353	18408	Csa2G005900(Csa2G005900),Csa3G734210(Csa3G734210),Csa2G200420(Csa2G200420),Csa6G355380(Csa6G355380),Csa5G160210(Csa5G160210),Csa2G354000(Csa2G354000),Csa7G051360(Csa7G051360),Csa4G308640(Csa4G308640),Csa6G091860(Csa6G091860),Csa7G169070(Csa7G169070),Csa6G014800(Csa6G014800),Csa1G015710(Csa1G015710),Csa6G139130(Csa6G139130),Csa6G505240(Csa6G505240),Csa1G407160(Csa1G407160),Csa3G434970(Csa3G434970)…	0.0121312
GO:0009697	salicylic acid biosynthetic process	biological_process	26	1323	213	18408	Csa5G156130(Csa5G156130),Csa7G046100(Csa7G046100),Csa6G093090(Csa6G093090),Csa4G063440(Csa4G063440),Csa2G006840(Csa2G006840),Csa3G638540(Csa3G638540),Csa3G836520(Csa3G836520),Csa7G433950(Csa7G433950),Csa4G500330(Csa4G500330),Csa7G045510(Csa7G045510),Csa2G287040(Csa2G287040),Csa3G119690(Csa3G119690),Csa7G209550(Csa7G209550),Csa3G836450(Csa3G836450),Csa5G182730(Csa5G182730),Csa2G381850(Csa2G381850)…	0.0122101
GO:0009740	gibberellic acid mediated signaling pathway	biological_process	12	1323	76	18408	Csa7G000520(Csa7G000520),Csa7G406990(Csa7G406990),Csa4G615240(Csa4G615240),Csa3G826660(Csa3G826660),Csa1G423000(Csa1G423000),Csa7G333400(Csa7G333400),Csa1G024950(Csa1G024950),Csa6G448110(Csa6G448110),Csa2G382550(Csa2G382550),Csa6G476070(Csa6G476070),Csa3G841990(Csa3G841990),Csa2G247590(Csa2G247590),	0.0127298
GO:0010476	gibberellin mediated signaling pathway	biological_process	12	1323	76	18408	Csa4G615240(Csa4G615240),Csa7G333400(Csa7G333400),Csa1G423000(Csa1G423000),Csa3G826660(Csa3G826660),Csa6G448110(Csa6G448110),Csa1G024950(Csa1G024950),Csa2G247590(Csa2G247590),Csa3G841990(Csa3G841990),Csa6G476070(Csa6G476070),Csa2G382550(Csa2G382550),Csa7G000520(Csa7G000520),Csa7G406990(Csa7G406990),	0.0127298
GO:0019216	regulation of lipid metabolic process	biological_process	11	1323	68	18408	Csa2G083740(Csa2G083740),Csa4G639220(Csa4G639220),Csa4G664300(Csa4G664300),Csa3G113320(Csa3G113320),Csa3G119690(Csa3G119690),Csa4G595970(Csa4G595970),Csa1G041560(Csa1G041560),Csa1G255170(Csa1G255170),Csa5G601570(Csa5G601570),Csa6G067390(Csa6G067390),Csa6G514950(Csa6G514950),	0.0138671
GO:0032502	developmental process	biological_process	301	1323	3613	18408	Csa6G519650(Csa6G519650),Csa5G176000(Csa5G176000),Csa1G001450(Csa1G001450),Csa3G406040(Csa3G406040),Csa1G024920(Csa1G024920),Csa6G385090(Csa6G385090),Csa6G408170(Csa6G408170),Csa1G050570(Csa1G050570),Csa7G072880(Csa7G072880),Csa6G080330(Csa6G080330),Csa5G021300(Csa5G021300),Csa7G051340(Csa7G051340),Csa3G146390(Csa3G146390),Csa2G236630(Csa2G236630),Csa7G039260(Csa7G039260),Csa1G629120(Csa1G629120)…	0.0144188
GO:0071370	cellular response to gibberellin stimulus	biological_process	12	1323	78	18408	Csa7G406990(Csa7G406990),Csa7G000520(Csa7G000520),Csa7G333400(Csa7G333400),Csa1G024950(Csa1G024950),Csa4G615240(Csa4G615240),Csa6G448110(Csa6G448110),Csa2G247590(Csa2G247590),Csa2G382550(Csa2G382550),Csa6G476070(Csa6G476070),Csa3G841990(Csa3G841990),Csa1G423000(Csa1G423000),Csa3G826660(Csa3G826660),	0.0153369
GO:0006352	DNA-templated transcription, initiation	biological_process	5	1323	21	18408	Csa2G431090(Csa2G431090),Csa3G687740(Csa3G687740),Csa2G372830(Csa2G372830),Csa6G078550(Csa6G078550),Csa6G446410(Csa6G446410),	0.0157962
GO:0009741	response to brassinosteroid	biological_process	18	1323	136	18408	Csa6G525520(Csa6G525520),Csa2G404800(Csa2G404800),Csa7G051360(Csa7G051360),Csa5G139850(Csa5G139850),Csa3G143570(Csa3G143570),Csa7G405820(Csa7G405820),Csa3G851860(Csa3G851860),Csa3G363150(Csa3G363150),Csa4G038710(Csa4G038710),Csa1G256750(Csa1G256750),Csa3G120510(Csa3G120510),Csa6G087870(Csa6G087870),Csa7G378520(Csa7G378520),Csa1G423000(Csa1G423000),Csa6G519650(Csa6G519650),Csa7G072880(Csa7G072880)…	0.0161971
GO:0009750	response to fructose	biological_process	17	1323	127	18408	Csa6G423460(Csa6G423460),Csa2G070220(Csa2G070220),Csa5G174560(Csa5G174560),Csa7G428160(Csa7G428160),Csa3G150160(Csa3G150160),Csa4G017110(Csa4G017110),Csa6G062340(Csa6G062340),Csa2G349610(Csa2G349610),Csa2G431090(Csa2G431090),Csa6G014800(Csa6G014800),Csa6G433300(Csa6G433300),Csa3G821030(Csa3G821030),Csa1G015710(Csa1G015710),Csa4G291890(Csa4G291890),Csa3G841990(Csa3G841990),Csa5G549170(Csa5G549170)…	0.0172254
GO:0006464	cellular protein modification process	biological_process	147	1323	1666	18408	Csa6G488340(Csa6G488340),Csa7G045520(Csa7G045520),Csa7G046100(Csa7G046100),Csa2G348940(Csa2G348940),Csa5G381830(Csa5G381830),Csa3G836450(Csa3G836450),Csa6G105670(Csa6G105670),Csa5G604390(Csa5G604390),Csa6G121960(Csa6G121960),Csa3G814320(Csa3G814320),Csa2G110250(Csa2G110250),Csa5G128260(Csa5G128260),Csa7G318950(Csa7G318950),Csa6G046400(Csa6G046400),Csa6G095900(Csa6G095900),Csa3G483830(Csa3G483830)…	0.0178858
GO:0006949	syncytium formation	biological_process	6	1323	29	18408	Csa6G014540(Csa6G014540),Csa5G605760(Csa5G605760),Csa5G181490(Csa5G181490),Csa4G308640(Csa4G308640),Csa7G047420(Csa7G047420),Csa1G522540(Csa1G522540),	0.0181115
GO:0046777	protein autophosphorylation	biological_process	23	1323	189	18408	Csa7G045520(Csa7G045520),Csa3G114500(Csa3G114500),Csa6G105670(Csa6G105670),Csa2G348940(Csa2G348940),Csa7G427090(Csa7G427090),Csa6G519650(Csa6G519650),Csa2G108600(Csa2G108600),Csa3G121690(Csa3G121690),Csa6G062340(Csa6G062340),Csa6G483310(Csa6G483310),Csa3G197950(Csa3G197950),Csa3G078800(Csa3G078800),Csa6G067390(Csa6G067390),Csa2G000100(Csa2G000100),Csa3G848870(Csa3G848870),Csa5G115670(Csa5G115670)…	0.0182506
GO:0010440	stomatal lineage progression	biological_process	8	1323	45	18408	Csa6G078670(Csa6G078670),Csa6G121960(Csa6G121960),Csa4G658580(Csa4G658580),Csa1G051760(Csa1G051760),Csa5G603320(Csa5G603320),Csa4G025110(Csa4G025110),Csa4G000660(Csa4G000660),Csa2G422050(Csa2G422050),	0.0185622
GO:0008356	asymmetric cell division	biological_process	6	1323	30	18408	Csa6G126260(Csa6G126260),Csa3G734210(Csa3G734210),Csa5G576590(Csa5G576590),Csa1G604080(Csa1G604080),Csa6G495620(Csa6G495620),Csa3G146390(Csa3G146390),	0.0210707
GO:0031348	negative regulation of defense response	biological_process	31	1323	278	18408	Csa5G156130(Csa5G156130),Csa4G652850(Csa4G652850),Csa7G046100(Csa7G046100),Csa1G574980(Csa1G574980),Csa6G424000(Csa6G424000),Csa3G638540(Csa3G638540),Csa4G638480(Csa4G638480),Csa4G500330(Csa4G500330),Csa3G119690(Csa3G119690),Csa3G836450(Csa3G836450),Csa2G287040(Csa2G287040),Csa3G017070(Csa3G017070),Csa6G156050(Csa6G156050),Csa6G488340(Csa6G488340),Csa7G253820(Csa7G253820),Csa5G605000(Csa5G605000)…	0.0213077
GO:0006270	DNA replication initiation	biological_process	9	1323	55	18408	Csa6G538780(Csa6G538780),Csa7G407650(Csa7G407650),Csa6G014500(Csa6G014500),Csa1G013800(Csa1G013800),Csa6G522780(Csa6G522780),Csa3G722880(Csa3G722880),Csa2G009300(Csa2G009300),Csa1G604080(Csa1G604080),Csa7G004140(Csa7G004140),	0.0220028
GO:0010304	PSII associated light-harvesting complex II catabolic process	biological_process	5	1323	23	18408	Csa7G420730(Csa7G420730),Csa2G351700(Csa2G351700),Csa6G514950(Csa6G514950),Csa5G139560(Csa5G139560),Csa4G664300(Csa4G664300),	0.0226031
GO:0048869	cellular developmental process	biological_process	112	1323	1243	18408	Csa4G658580(Csa4G658580),Csa1G525270(Csa1G525270),Csa1G014310(Csa1G014310),Csa1G599540(Csa1G599540),Csa2G270750(Csa2G270750),Csa7G039260(Csa7G039260),Csa7G047420(Csa7G047420),Csa4G025110(Csa4G025110),Csa3G239860(Csa3G239860),Csa4G152290(Csa4G152290),Csa6G039540(Csa6G039540),Csa7G031660(Csa7G031660),Csa6G385090(Csa6G385090),Csa6G408170(Csa6G408170),Csa3G406040(Csa3G406040),Csa2G222070(Csa2G222070)…	0.0226346
GO:0006694	steroid biosynthetic process	biological_process	22	1323	183	18408	Csa5G202330(Csa5G202330),Csa7G031660(Csa7G031660),Csa2G353480(Csa2G353480),Csa1G407160(Csa1G407160),Csa1G004240(Csa1G004240),Csa4G291890(Csa4G291890),Csa6G093620(Csa6G093620),Csa6G014800(Csa6G014800),Csa3G689280(Csa3G689280),Csa1G602540(Csa1G602540),Csa4G639220(Csa4G639220),Csa2G348200(Csa2G348200),Csa3G027720(Csa3G027720),Csa4G007100(Csa4G007100),Csa3G710810(Csa3G710810),Csa3G824220(Csa3G824220)…	0.0233137
GO:0009108	coenzyme biosynthetic process	biological_process	17	1323	132	18408	Csa3G895790(Csa3G895790),Csa6G067390(Csa6G067390),Csa1G062930(Csa1G062930),Csa5G128260(Csa5G128260),Csa3G791520(Csa3G791520),Csa1G255170(Csa1G255170),Csa2G296130(Csa2G296130),Csa2G083740(Csa2G083740),Csa2G011530(Csa2G011530),Csa6G525490(Csa6G525490),Csa5G589260(Csa5G589260),Csa2G351700(Csa2G351700),Csa3G119690(Csa3G119690),Csa6G093090(Csa6G093090),Csa5G601570(Csa5G601570),Csa3G113320(Csa3G113320)…	0.0240378
GO:0007154	cell communication	biological_process	156	1323	1798	18408	Csa6G042370(Csa6G042370),Csa7G407650(Csa7G407650),Csa5G049530(Csa5G049530),Csa7G378530(Csa7G378530),Csa7G046130(Csa7G046130),Csa3G841990(Csa3G841990),Csa2G011420(Csa2G011420),Csa3G836520(Csa3G836520),Csa3G697970(Csa3G697970),Csa7G073410(Csa7G073410),Csa3G873270(Csa3G873270),Csa3G710850(Csa3G710850),Csa3G872050(Csa3G872050),Csa3G015890(Csa3G015890),Csa1G531690(Csa1G531690),Csa2G381850(Csa2G381850)…	0.0246477
GO:0051179	localization	biological_process	250	1323	3002	18408	Csa3G819900(Csa3G819900),Csa1G002890(Csa1G002890),Csa1G051760(Csa1G051760),Csa3G078800(Csa3G078800),Csa3G855300(Csa3G855300),Csa6G109650(Csa6G109650),Csa5G115670(Csa5G115670),Csa3G875430(Csa3G875430),Csa2G382680(Csa2G382680),Csa4G638480(Csa4G638480),Csa7G427090(Csa7G427090),Csa4G000580(Csa4G000580),Csa3G735010(Csa3G735010),Csa6G078550(Csa6G078550),Csa1G056920(Csa1G056920),Csa5G646700(Csa5G646700)…	0.0257037
GO:0046855	inositol phosphate dephosphorylation	biological_process	5	1323	24	18408	Csa3G146450(Csa3G146450),Csa3G015890(Csa3G015890),Csa5G583340(Csa5G583340),Csa2G223150(Csa2G223150),Csa2G223710(Csa2G223710),	0.0266837
GO:0045036	protein targeting to chloroplast	biological_process	9	1323	57	18408	Csa7G046130(Csa7G046130),Csa4G623380(Csa4G623380),Csa7G420870(Csa7G420870),Csa1G002890(Csa1G002890),Csa6G078530(Csa6G078530),Csa6G093090(Csa6G093090),Csa7G018780(Csa7G018780),Csa3G183320(Csa3G183320),Csa5G128260(Csa5G128260),	0.0270144
GO:0006012	galactose metabolic process	biological_process	4	1323	17	18408	Csa5G172280(Csa5G172280),Csa6G000080(Csa6G000080),Csa4G046840(Csa4G046840),Csa6G153460(Csa6G153460),	0.0272491
GO:0010224	response to UV-B	biological_process	13	1323	95	18408	Csa4G152290(Csa4G152290),Csa4G188400(Csa4G188400),Csa5G202330(Csa5G202330),Csa1G599510(Csa1G599510),Csa6G439930(Csa6G439930),Csa6G504720(Csa6G504720),Csa3G776900(Csa3G776900),Csa5G604390(Csa5G604390),Csa6G046400(Csa6G046400),Csa1G013800(Csa1G013800),Csa2G406790(Csa2G406790),Csa1G050370(Csa1G050370),Csa6G501350(Csa6G501350),	0.0287689
GO:0008202	steroid metabolic process	biological_process	24	1323	209	18408	Csa6G093620(Csa6G093620),Csa3G027720(Csa3G027720),Csa4G007100(Csa4G007100),Csa2G348200(Csa2G348200),Csa4G038710(Csa4G038710),Csa3G027730(Csa3G027730),Csa2G139860(Csa2G139860),Csa7G039260(Csa7G039260),Csa2G005900(Csa2G005900),Csa3G710810(Csa3G710810),Csa3G824220(Csa3G824220),Csa5G631510(Csa5G631510),Csa7G451390(Csa7G451390),Csa1G004240(Csa1G004240),Csa4G291890(Csa4G291890),Csa5G202330(Csa5G202330)…	0.0297093
GO:0006612	protein targeting to membrane	biological_process	38	1323	367	18408	Csa3G881860(Csa3G881860),Csa6G294430(Csa6G294430),Csa7G046130(Csa7G046130),Csa4G063440(Csa4G063440),Csa6G039540(Csa6G039540),Csa7G433950(Csa7G433950),Csa3G836520(Csa3G836520),Csa7G209550(Csa7G209550),Csa1G014310(Csa1G014310),Csa2G070220(Csa2G070220),Csa7G058560(Csa7G058560),Csa2G360570(Csa2G360570),Csa5G182730(Csa5G182730),Csa3G799120(Csa3G799120),Csa1G531690(Csa1G531690),Csa2G381850(Csa2G381850)…	0.0322182
GO:0005991	trehalose metabolic process	biological_process	4	1323	18	18408	Csa1G467060(Csa1G467060),Csa2G307340(Csa2G307340),Csa5G172280(Csa5G172280),Csa4G622880(Csa4G622880),	0.0329341
GO:0010305	leaf vascular tissue pattern formation	biological_process	5	1323	26	18408	Csa3G146450(Csa3G146450),Csa4G095570(Csa4G095570),Csa7G051360(Csa7G051360),Csa1G573630(Csa1G573630),Csa2G223150(Csa2G223150),	0.0363339
GO:0006631	fatty acid metabolic process	biological_process	44	1323	440	18408	Csa2G361630(Csa2G361630),Csa7G041960(Csa7G041960),Csa6G538680(Csa6G538680),Csa3G151460(Csa3G151460),Csa1G255170(Csa1G255170),Csa2G360570(Csa2G360570),Csa2G351700(Csa2G351700),Csa6G093090(Csa6G093090),Csa3G115620(Csa3G115620),Csa1G467090(Csa1G467090),Csa1G024920(Csa1G024920),Csa2G006840(Csa2G006840),Csa3G434970(Csa3G434970),Csa6G445080(Csa6G445080),Csa6G514950(Csa6G514950),Csa2G381890(Csa2G381890)…	0.0364524
GO:0009059	macromolecule biosynthetic process	biological_process	263	1323	3204	18408	Csa2G011420(Csa2G011420),Csa3G180330(Csa3G180330),Csa3G843790(Csa3G843790),Csa3G098540(Csa3G098540),Csa2G416240(Csa2G416240),Csa6G042370(Csa6G042370),Csa3G002330(Csa3G002330),Csa3G734100(Csa3G734100),Csa7G046130(Csa7G046130),Csa6G522780(Csa6G522780),Csa4G269160(Csa4G269160),Csa4G308640(Csa4G308640),Csa2G354000(Csa2G354000),Csa4G658580(Csa4G658580),Csa6G078530(Csa6G078530),Csa7G447110(Csa7G447110)…	0.038377
GO:0048443	stamen development	biological_process	21	1323	182	18408	Csa7G318950(Csa7G318950),Csa2G348230(Csa2G348230),Csa1G075600(Csa1G075600),Csa3G037080(Csa3G037080),Csa3G781550(Csa3G781550),Csa2G348900(Csa2G348900),Csa7G230940(Csa7G230940),Csa5G636450(Csa5G636450),Csa7G451390(Csa7G451390),Csa6G506010(Csa6G506010),Csa7G394610(Csa7G394610),Csa3G610810(Csa3G610810),Csa1G001450(Csa1G001450),Csa6G517960(Csa6G517960),Csa1G004240(Csa1G004240),Csa3G002750(Csa3G002750)…	0.0385596
GO:0006835	dicarboxylic acid transport	biological_process	4	1323	19	18408	Csa4G268080(Csa4G268080),Csa4G291890(Csa4G291890),Csa1G022500(Csa1G022500),Csa1G056920(Csa1G056920),	0.0393546
GO:0010205	photoinhibition	biological_process	4	1323	19	18408	Csa4G006080(Csa4G006080),Csa1G255170(Csa1G255170),Csa6G488340(Csa6G488340),Csa4G006050(Csa4G006050),	0.0393546
GO:0048653	anther development	biological_process	13	1323	100	18408	Csa7G394610(Csa7G394610),Csa6G506010(Csa6G506010),Csa7G230940(Csa7G230940),Csa3G171790(Csa3G171790),Csa3G002750(Csa3G002750),Csa1G075600(Csa1G075600),Csa2G348900(Csa2G348900),Csa5G202330(Csa5G202330),Csa3G781550(Csa3G781550),Csa6G517960(Csa6G517960),Csa1G001450(Csa1G001450),Csa2G348230(Csa2G348230),Csa1G004240(Csa1G004240),	0.0411898
GO:0008283	cell proliferation	biological_process	24	1323	216	18408	Csa7G072880(Csa7G072880),Csa6G522780(Csa6G522780),Csa2G009300(Csa2G009300),Csa3G073820(Csa3G073820),Csa7G407650(Csa7G407650),Csa3G608160(Csa3G608160),Csa5G589920(Csa5G589920),Csa3G722880(Csa3G722880),Csa7G004140(Csa7G004140),Csa1G009680(Csa1G009680),Csa4G658580(Csa4G658580),Csa3G592170(Csa3G592170),Csa6G505240(Csa6G505240),Csa1G013800(Csa1G013800),Csa4G000620(Csa4G000620),Csa6G014500(Csa6G014500)…	0.0413165
GO:0009749	response to glucose	biological_process	10	1323	71	18408	Csa6G514950(Csa6G514950),Csa3G150160(Csa3G150160),Csa3G841990(Csa3G841990),Csa5G549170(Csa5G549170),Csa3G252490(Csa3G252490),Csa3G903520(Csa3G903520),Csa1G573650(Csa1G573650),Csa3G119690(Csa3G119690),Csa3G821030(Csa3G821030),Csa4G664300(Csa4G664300),	0.0418445
GO:0006833	water transport	biological_process	18	1323	152	18408	Csa4G017110(Csa4G017110),Csa6G445150(Csa6G445150),Csa1G050250(Csa1G050250),Csa3G150160(Csa3G150160),Csa7G428160(Csa7G428160),Csa5G174560(Csa5G174560),Csa6G448110(Csa6G448110),Csa2G070220(Csa2G070220),Csa6G445120(Csa6G445120),Csa3G176260(Csa3G176260),Csa2G431090(Csa2G431090),Csa6G519650(Csa6G519650),Csa4G291890(Csa4G291890),Csa1G015710(Csa1G015710),Csa1G707110(Csa1G707110),Csa6G433300(Csa6G433300)…	0.0426711
GO:0009850	auxin metabolic process	biological_process	14	1323	112	18408	Csa6G087870(Csa6G087870),Csa5G603370(Csa5G603370),Csa6G418410(Csa6G418410),Csa2G146400(Csa2G146400),Csa3G104920(Csa3G104920),Csa7G041960(Csa7G041960),Csa6G418940(Csa6G418940),Csa7G048630(Csa7G048630),Csa5G589260(Csa5G589260),Csa7G067480(Csa7G067480),Csa2G011530(Csa2G011530),Csa7G452140(Csa7G452140),Csa3G646640(Csa3G646640),Csa6G418400(Csa6G418400),	0.0467279
GO:0051258	protein polymerization	biological_process	21	1323	187	18408	Csa2G011420(Csa2G011420),Csa1G561400(Csa1G561400),Csa5G580630(Csa5G580630),Csa3G073820(Csa3G073820),Csa1G522540(Csa1G522540),Csa1G538180(Csa1G538180),Csa6G091860(Csa6G091860),Csa7G378530(Csa7G378530),Csa1G495290(Csa1G495290),Csa3G143580(Csa3G143580),Csa3G636390(Csa3G636390),Csa1G407160(Csa1G407160),Csa5G606460(Csa5G606460),Csa3G734320(Csa3G734320),Csa2G005900(Csa2G005900),Csa2G348900(Csa2G348900)…	0.0492683
GO:0030154	cell differentiation	biological_process	86	1323	960	18408	Csa1G599540(Csa1G599540),Csa1G014310(Csa1G014310),Csa1G525270(Csa1G525270),Csa7G039260(Csa7G039260),Csa2G270750(Csa2G270750),Csa2G222070(Csa2G222070),Csa3G406040(Csa3G406040),Csa6G385090(Csa6G385090),Csa6G408170(Csa6G408170),Csa7G031660(Csa7G031660),Csa6G039540(Csa6G039540),Csa4G152290(Csa4G152290),Csa6G519650(Csa6G519650),Csa3G902960(Csa3G902960),Csa5G176000(Csa5G176000),Csa3G239860(Csa3G239860)…	0.049432
