# Supplementary material for: Involvement of jasmonic acid, ethylene and salicylic acid signaling pathways behind the systemic resistance induced by Trichoderma longibrachiatum H9 in cucumber
Source: BMC Genomics. 2019 Feb 18;20:144. doi: 10.1186/s12864-019-5513-8 (PMC6379975; doi:10.1186/s12864-019-5513-8)
Supplement: Supplementary file 5 — Table S5. Enriched GO terms based on down-regulated DEPs in the T. longibrachiatum H9-inoculated plants in comparison to untreated plants. (XLS 459 kb) [file 12864_2019_5513_MOESM5_ESM.xls]

## Sheet: biological _process
Table S5
Enriched GO terms based on down-regulated DEPs in the T. longibrachiatum H9-inoculated plants in comparison to untreated plants (+T-B vs. -T-B).
GO_ID	GO_term	Cluster frequuency	Protein frequency of use	Proteins	P value
GO:0009058	biosynthetic process	273 of 380 in the list	1395 of 3212 in all the Protein	tr|A0A0A0KXF9|A0A0A0KXF9_CUCSA,tr|A0A0A0K0P7|A0A0A0K0P7_CUCSA,tr|A0A0A0KFM2|A0A0A0KFM2_CUCSA,tr|A0A0A0L7Q6|A0A0A0L7Q6_CUCSA,tr|A0A0A0KZV5|A0A0A0KZV5_CUCSA,tr|A0A0A0KE77|A0A0A0KE77_CUCSA,tr|A0A0A0KEN8|A0A0A0KEN8_CUCSA,tr|A0A0A0LDW3|A0A0A0LDW3_CUCSA,tr|A0A0A0L309|A0A0A0L309_CUCSA,tr|A0A0A0LHK3|A0A0A0LHK3_CUCSA,tr|A0A0A0LPP1|A0A0A0LPP1_CUCSA,tr|A0A0A0KIH3|A0A0A0KIH3_CUCSA,tr|A0A0A0KKL1|A0A0A0KKL1_CU…	7.91529e-33
GO:0044249	cellular biosynthetic process	262 of 380 in the list	1306 of 3212 in all the Protein	tr|A0A0A0KXF9|A0A0A0KXF9_CUCSA,tr|A0A0A0K0P7|A0A0A0K0P7_CUCSA,tr|A0A0A0KFM2|A0A0A0KFM2_CUCSA,tr|A0A0A0L7Q6|A0A0A0L7Q6_CUCSA,tr|A0A0A0KZV5|A0A0A0KZV5_CUCSA,tr|A0A0A0KE77|A0A0A0KE77_CUCSA,tr|A0A0A0KEN8|A0A0A0KEN8_CUCSA,tr|A0A0A0LDW3|A0A0A0LDW3_CUCSA,tr|A0A0A0L309|A0A0A0L309_CUCSA,tr|A0A0A0LHK3|A0A0A0LHK3_CUCSA,tr|A0A0A0LPP1|A0A0A0LPP1_CUCSA,tr|A0A0A0KIH3|A0A0A0KIH3_CUCSA,tr|A0A0A0KKL1|A0A0A0KKL1_CU…	1.57405e-32
GO:0009657	plastid organization	76 of 380 in the list	192 of 3212 in all the Protein	tr|A0A0A0KZN7|A0A0A0KZN7_CUCSA,tr|A0A0A0KXA3|A0A0A0KXA3_CUCSA,tr|A0A0A0KZC5|A0A0A0KZC5_CUCSA,tr|A0A0A0KB91|A0A0A0KB91_CUCSA,tr|A0A0A0LS08|A0A0A0LS08_CUCSA,tr|A0A0A0KFM2|A0A0A0KFM2_CUCSA,tr|A0A0A0KX56|A0A0A0KX56_CUCSA,tr|A0A0A0KVL7|A0A0A0KVL7_CUCSA,tr|A0A0A0LE10|A0A0A0LE10_CUCSA,tr|A0A0A0LEE9|A0A0A0LEE9_CUCSA,tr|A0A0A0LHK3|A0A0A0LHK3_CUCSA,tr|A0A0A0KZ66|A0A0A0KZ66_CUCSA,tr|A2TJV6|A2TJV6_CUCSA,tr|A…	1.05935e-24
GO:0019682	glyceraldehyde-3-phosphate metabolic process	59 of 380 in the list	129 of 3212 in all the Protein	tr|A0A0A0KZN7|A0A0A0KZN7_CUCSA,tr|A0A0A0KJM6|A0A0A0KJM6_CUCSA,tr|A0A0A0LS08|A0A0A0LS08_CUCSA,tr|A0A0A0K8X9|A0A0A0K8X9_CUCSA,tr|A1BQM4|A1BQM4_CUCSA,tr|A0A0A0LD08|A0A0A0LD08_CUCSA,tr|A0A0A0L309|A0A0A0L309_CUCSA,tr|A0A0A0L1I7|A0A0A0L1I7_CUCSA,tr|A0A0A0LEH6|A0A0A0LEH6_CUCSA,tr|A0A0A0LKM5|A0A0A0LKM5_CUCSA,tr|A0A0A0KZ66|A0A0A0KZ66_CUCSA,tr|A0A0A0LNW9|A0A0A0LNW9_CUCSA,tr|A0A0A0K3D8|A0A0A0K3D8_CUCSA,tr|A…	5.1603e-23
GO:0043284	biopolymer biosynthetic process	133 of 380 in the list	515 of 3212 in all the Protein	tr|A0A0A0KZN7|A0A0A0KZN7_CUCSA,tr|A0A0A0KXF9|A0A0A0KXF9_CUCSA,tr|A0A0A0LN38|A0A0A0LN38_CUCSA,tr|A0A0A0KFM2|A0A0A0KFM2_CUCSA,tr|A0A0A0KE77|A0A0A0KE77_CUCSA,tr|A0A0A0KEN8|A0A0A0KEN8_CUCSA,tr|A0A0A0KZP3|A0A0A0KZP3_CUCSA,sp|Q4VZJ4|RK20_CUCSA,tr|A0A0A0LDW3|A0A0A0LDW3_CUCSA,tr|A0A0A0LEE9|A0A0A0LEE9_CUCSA,tr|A0A0A0LHK3|A0A0A0LHK3_CUCSA,tr|A0A0A0KZ66|A0A0A0KZ66_CUCSA,tr|A0A0A0LPP1|A0A0A0LPP1_CUCSA,tr|A0A…	1.29596e-22
GO:0034961	cellular biopolymer biosynthetic process	129 of 380 in the list	500 of 3212 in all the Protein	tr|A0A0A0KZN7|A0A0A0KZN7_CUCSA,tr|A0A0A0KXF9|A0A0A0KXF9_CUCSA,tr|A0A0A0LN38|A0A0A0LN38_CUCSA,tr|A0A0A0KFM2|A0A0A0KFM2_CUCSA,tr|A0A0A0KE77|A0A0A0KE77_CUCSA,tr|A0A0A0KEN8|A0A0A0KEN8_CUCSA,tr|A0A0A0KZP3|A0A0A0KZP3_CUCSA,sp|Q4VZJ4|RK20_CUCSA,tr|A0A0A0LDW3|A0A0A0LDW3_CUCSA,tr|A0A0A0LEE9|A0A0A0LEE9_CUCSA,tr|A0A0A0LHK3|A0A0A0LHK3_CUCSA,tr|A0A0A0KZ66|A0A0A0KZ66_CUCSA,tr|A0A0A0LPP1|A0A0A0LPP1_CUCSA,tr|A0A…	8.79048e-22
GO:0009240	isopentenyl diphosphate biosynthetic process	56 of 380 in the list	124 of 3212 in all the Protein	tr|A0A0A0KZN7|A0A0A0KZN7_CUCSA,tr|A0A0A0KJM6|A0A0A0KJM6_CUCSA,tr|A0A0A0LS08|A0A0A0LS08_CUCSA,tr|A0A0A0K8X9|A0A0A0K8X9_CUCSA,tr|A1BQM4|A1BQM4_CUCSA,tr|A0A0A0LD08|A0A0A0LD08_CUCSA,tr|A0A0A0L309|A0A0A0L309_CUCSA,tr|A0A0A0L1I7|A0A0A0L1I7_CUCSA,tr|A0A0A0LEH6|A0A0A0LEH6_CUCSA,tr|A0A0A0LKM5|A0A0A0LKM5_CUCSA,tr|A0A0A0KZ66|A0A0A0KZ66_CUCSA,tr|A0A0A0LNW9|A0A0A0LNW9_CUCSA,tr|A0A0A0K3D8|A0A0A0K3D8_CUCSA,tr|A…	1.60861e-21
GO:0046490	isopentenyl diphosphate metabolic process	56 of 380 in the list	124 of 3212 in all the Protein	tr|A0A0A0KZN7|A0A0A0KZN7_CUCSA,tr|A0A0A0KJM6|A0A0A0KJM6_CUCSA,tr|A0A0A0LS08|A0A0A0LS08_CUCSA,tr|A0A0A0K8X9|A0A0A0K8X9_CUCSA,tr|A1BQM4|A1BQM4_CUCSA,tr|A0A0A0LD08|A0A0A0LD08_CUCSA,tr|A0A0A0L309|A0A0A0L309_CUCSA,tr|A0A0A0L1I7|A0A0A0L1I7_CUCSA,tr|A0A0A0LEH6|A0A0A0LEH6_CUCSA,tr|A0A0A0LKM5|A0A0A0LKM5_CUCSA,tr|A0A0A0KZ66|A0A0A0KZ66_CUCSA,tr|A0A0A0LNW9|A0A0A0LNW9_CUCSA,tr|A0A0A0K3D8|A0A0A0K3D8_CUCSA,tr|A…	1.60861e-21
GO:0019288	isopentenyl diphosphate biosynthetic process, mevalonate-independent pathway	55 of 380 in the list	122 of 3212 in all the Protein	tr|A0A0A0KZN7|A0A0A0KZN7_CUCSA,tr|A0A0A0KJM6|A0A0A0KJM6_CUCSA,tr|A0A0A0LS08|A0A0A0LS08_CUCSA,tr|A0A0A0K8X9|A0A0A0K8X9_CUCSA,tr|A1BQM4|A1BQM4_CUCSA,tr|A0A0A0LD08|A0A0A0LD08_CUCSA,tr|A0A0A0L309|A0A0A0L309_CUCSA,tr|A0A0A0L1I7|A0A0A0L1I7_CUCSA,tr|A0A0A0LEH6|A0A0A0LEH6_CUCSA,tr|A0A0A0LKM5|A0A0A0LKM5_CUCSA,tr|A0A0A0KZ66|A0A0A0KZ66_CUCSA,tr|A0A0A0LNW9|A0A0A0LNW9_CUCSA,tr|A0A0A0K3D8|A0A0A0K3D8_CUCSA,tr|A…	4.26979e-21
GO:0008654	phospholipid biosynthetic process	60 of 380 in the list	152 of 3212 in all the Protein	tr|A0A0A0KZN7|A0A0A0KZN7_CUCSA,tr|A0A0A0KJM6|A0A0A0KJM6_CUCSA,tr|A0A0A0LS08|A0A0A0LS08_CUCSA,tr|A0A0A0K0P7|A0A0A0K0P7_CUCSA,tr|A0A0A0KEN8|A0A0A0KEN8_CUCSA,tr|A0A0A0K8X9|A0A0A0K8X9_CUCSA,tr|A1BQM4|A1BQM4_CUCSA,tr|A0A0A0LD08|A0A0A0LD08_CUCSA,tr|A0A0A0L309|A0A0A0L309_CUCSA,tr|A0A0A0L1I7|A0A0A0L1I7_CUCSA,tr|A0A0A0LEH6|A0A0A0LEH6_CUCSA,tr|A0A0A0LKM5|A0A0A0LKM5_CUCSA,tr|A0A0A0KZ66|A0A0A0KZ66_CUCSA,tr|A…	2.11884e-19
GO:0010467	gene expression	138 of 380 in the list	588 of 3212 in all the Protein	tr|A0A0A0KZN7|A0A0A0KZN7_CUCSA,tr|A0A0A0KZC5|A0A0A0KZC5_CUCSA,tr|A0A0A0KXF9|A0A0A0KXF9_CUCSA,tr|A0A0A0LN38|A0A0A0LN38_CUCSA,tr|A0A0A0KFM2|A0A0A0KFM2_CUCSA,tr|A0A0A0KE77|A0A0A0KE77_CUCSA,tr|A0A0A0KEN8|A0A0A0KEN8_CUCSA,tr|A0A0A0KZP3|A0A0A0KZP3_CUCSA,sp|Q4VZJ4|RK20_CUCSA,tr|A0A0A0LDW3|A0A0A0LDW3_CUCSA,tr|A0A0A0LEE9|A0A0A0LEE9_CUCSA,tr|A0A0A0LHK3|A0A0A0LHK3_CUCSA,tr|A0A0A0KZ66|A0A0A0KZ66_CUCSA,tr|A0A…	3.03634e-19
GO:0006720	isoprenoid metabolic process	66 of 380 in the list	181 of 3212 in all the Protein	tr|A0A0A0KZN7|A0A0A0KZN7_CUCSA,tr|A0A0A0LS08|A0A0A0LS08_CUCSA,tr|A0A0A0K0P7|A0A0A0K0P7_CUCSA,tr|A0A0A0L309|A0A0A0L309_CUCSA,tr|A0A0A0KVZ4|A0A0A0KVZ4_CUCSA,tr|A0A0A0KZ66|A0A0A0KZ66_CUCSA,tr|A0A0A0K3D8|A0A0A0K3D8_CUCSA,tr|A0A0A0KI79|A0A0A0KI79_CUCSA,tr|A0A0A0KIH3|A0A0A0KIH3_CUCSA,tr|A0A0A0KJ29|A0A0A0KJ29_CUCSA,tr|A0A0A0KEF3|A0A0A0KEF3_CUCSA,tr|A0A0A0L501|A0A0A0L501_CUCSA,tr|A0A0A0LZI8|A0A0A0LZI8_CU…	4.01865e-19
GO:0008299	isoprenoid biosynthetic process	65 of 380 in the list	178 of 3212 in all the Protein	tr|A0A0A0KZN7|A0A0A0KZN7_CUCSA,tr|A0A0A0KJM6|A0A0A0KJM6_CUCSA,tr|A0A0A0KXU6|A0A0A0KXU6_CUCSA,tr|A0A0A0LS08|A0A0A0LS08_CUCSA,tr|A0A0A0K0P7|A0A0A0K0P7_CUCSA,tr|A0A0A0K8X9|A0A0A0K8X9_CUCSA,tr|A1BQM4|A1BQM4_CUCSA,tr|A0A0A0LD08|A0A0A0LD08_CUCSA,tr|A0A0A0L309|A0A0A0L309_CUCSA,tr|A0A0A0L1I7|A0A0A0L1I7_CUCSA,tr|A0A0A0LEH6|A0A0A0LEH6_CUCSA,tr|A0A0A0LKM5|A0A0A0LKM5_CUCSA,tr|A0A0A0KVZ4|A0A0A0KVZ4_CUCSA,tr|A…	7.14587e-19
GO:0009658	chloroplast organization	50 of 380 in the list	113 of 3212 in all the Protein	tr|A0A0A0KZN7|A0A0A0KZN7_CUCSA,tr|A0A0A0KE82|A0A0A0KE82_CUCSA,tr|A0A0A0KZC5|A0A0A0KZC5_CUCSA,tr|A0A0A0LXZ3|A0A0A0LXZ3_CUCSA,tr|A0A0A0KXU6|A0A0A0KXU6_CUCSA,tr|A0A0A0LUY6|A0A0A0LUY6_CUCSA,tr|A0A0A0KIN9|A0A0A0KIN9_CUCSA,tr|A0A0A0KFM2|A0A0A0KFM2_CUCSA,tr|A0A0A0K8X9|A0A0A0K8X9_CUCSA,tr|A1BQM4|A1BQM4_CUCSA,tr|A0A0A0LD08|A0A0A0LD08_CUCSA,tr|A0A0A0L1I7|A0A0A0L1I7_CUCSA,tr|A0A0A0LEH6|A0A0A0LEH6_CUCSA,tr|A…	8.73438e-19
GO:0006412	translation	85 of 380 in the list	284 of 3212 in all the Protein	tr|A0A0A0KXF9|A0A0A0KXF9_CUCSA,tr|A0A0A0LN38|A0A0A0LN38_CUCSA,tr|A0A0A0KFM2|A0A0A0KFM2_CUCSA,tr|A0A0A0KE77|A0A0A0KE77_CUCSA,tr|A0A0A0KEN8|A0A0A0KEN8_CUCSA,tr|A0A0A0KZP3|A0A0A0KZP3_CUCSA,tr|A0A0A0LPR2|A0A0A0LPR2_CUCSA,sp|Q4VZJ4|RK20_CUCSA,tr|A0A0A0LDW3|A0A0A0LDW3_CUCSA,tr|A0A0A0KVL7|A0A0A0KVL7_CUCSA,tr|A0A0A0KUI5|A0A0A0KUI5_CUCSA,tr|A0A0A0LHK3|A0A0A0LHK3_CUCSA,tr|A0A0A0KZ66|A0A0A0KZ66_CUCSA,tr|A0A…	3.32056e-18
GO:0019637	organophosphate metabolic process	62 of 380 in the list	170 of 3212 in all the Protein	tr|A0A0A0KZN7|A0A0A0KZN7_CUCSA,tr|A0A0A0KJM6|A0A0A0KJM6_CUCSA,tr|A0A0A0LS08|A0A0A0LS08_CUCSA,tr|A0A0A0K0P7|A0A0A0K0P7_CUCSA,tr|A0A0A0KEN8|A0A0A0KEN8_CUCSA,tr|A0A0A0K8X9|A0A0A0K8X9_CUCSA,tr|A1BQM4|A1BQM4_CUCSA,tr|A0A0A0LD08|A0A0A0LD08_CUCSA,tr|A0A0A0L309|A0A0A0L309_CUCSA,tr|A0A0A0L1I7|A0A0A0L1I7_CUCSA,tr|A0A0A0LEH6|A0A0A0LEH6_CUCSA,tr|A0A0A0LKM5|A0A0A0LKM5_CUCSA,tr|A0A0A0KZ66|A0A0A0KZ66_CUCSA,tr|A…	5.61619e-18
GO:0034660	ncRNA metabolic process	69 of 380 in the list	204 of 3212 in all the Protein	tr|A0A0A0KZN7|A0A0A0KZN7_CUCSA,tr|A0A0A0KZC5|A0A0A0KZC5_CUCSA,tr|A0A0A0LS08|A0A0A0LS08_CUCSA,tr|A0A0A0KFM2|A0A0A0KFM2_CUCSA,tr|A0A0A0KE77|A0A0A0KE77_CUCSA,tr|A0A0A0KEN8|A0A0A0KEN8_CUCSA,tr|A0A0A0LEE9|A0A0A0LEE9_CUCSA,tr|A0A0A0LHK3|A0A0A0LHK3_CUCSA,tr|A0A0A0KZ66|A0A0A0KZ66_CUCSA,tr|A0A0A0LIG6|A0A0A0LIG6_CUCSA,tr|A0A0A0KLL5|A0A0A0KLL5_CUCSA,tr|A0A0A0K1S2|A0A0A0K1S2_CUCSA,tr|A0A0A0KJ29|A0A0A0KJ29_CU…	6.54268e-18
GO:0006644	phospholipid metabolic process	61 of 380 in the list	166 of 3212 in all the Protein	tr|A0A0A0KZN7|A0A0A0KZN7_CUCSA,tr|A0A0A0KJM6|A0A0A0KJM6_CUCSA,tr|A0A0A0LS08|A0A0A0LS08_CUCSA,tr|A0A0A0K0P7|A0A0A0K0P7_CUCSA,tr|A0A0A0KEN8|A0A0A0KEN8_CUCSA,tr|A0A0A0K8X9|A0A0A0K8X9_CUCSA,tr|A1BQM4|A1BQM4_CUCSA,tr|A0A0A0LD08|A0A0A0LD08_CUCSA,tr|A0A0A0L309|A0A0A0L309_CUCSA,tr|A0A0A0L1I7|A0A0A0L1I7_CUCSA,tr|A0A0A0LEH6|A0A0A0LEH6_CUCSA,tr|A0A0A0LKM5|A0A0A0LKM5_CUCSA,tr|A0A0A0KZ66|A0A0A0KZ66_CUCSA,tr|A…	7.01768e-18
GO:0006081	cellular aldehyde metabolic process	62 of 380 in the list	171 of 3212 in all the Protein	tr|A0A0A0KZN7|A0A0A0KZN7_CUCSA,tr|A0A0A0KJM6|A0A0A0KJM6_CUCSA,tr|A0A0A0LS08|A0A0A0LS08_CUCSA,tr|A0A0A0K8X9|A0A0A0K8X9_CUCSA,tr|A1BQM4|A1BQM4_CUCSA,tr|A0A0A0LD08|A0A0A0LD08_CUCSA,tr|A0A0A0L309|A0A0A0L309_CUCSA,tr|A0A0A0L1I7|A0A0A0L1I7_CUCSA,tr|A0A0A0LEH6|A0A0A0LEH6_CUCSA,tr|A0A0A0LKM5|A0A0A0LKM5_CUCSA,tr|A0A0A0KZ66|A0A0A0KZ66_CUCSA,tr|A0A0A0LNW9|A0A0A0LNW9_CUCSA,tr|A0A0A0K3D8|A0A0A0K3D8_CUCSA,tr|A…	7.90844e-18
GO:0006090	pyruvate metabolic process	73 of 380 in the list	236 of 3212 in all the Protein	tr|A0A0A0KZN7|A0A0A0KZN7_CUCSA,tr|A0A0A0LS08|A0A0A0LS08_CUCSA,tr|A0A0A0L309|A0A0A0L309_CUCSA,tr|A0A0A0KZ66|A0A0A0KZ66_CUCSA,tr|A0A0A0K3D8|A0A0A0K3D8_CUCSA,tr|A0A0A0KI79|A0A0A0KI79_CUCSA,tr|A0A0A0KIH3|A0A0A0KIH3_CUCSA,tr|A0A0A0KJ29|A0A0A0KJ29_CUCSA,tr|A0A0A0KEF3|A0A0A0KEF3_CUCSA,tr|A0A0A0L501|A0A0A0L501_CUCSA,tr|A0A0A0LZI8|A0A0A0LZI8_CUCSA,tr|A0A0A0K886|A0A0A0K886_CUCSA,tr|A0A0A0L9F2|A0A0A0L9F2_CU…	1.79492e-16
GO:0044271	nitrogen compound biosynthetic process	91 of 380 in the list	337 of 3212 in all the Protein	tr|A0A0A0KZN7|A0A0A0KZN7_CUCSA,tr|A0A0A0LM49|A0A0A0LM49_CUCSA,tr|A0A0A0LU17|A0A0A0LU17_CUCSA,tr|A0A0A0LLB2|A0A0A0LLB2_CUCSA,tr|A0A0A0LS08|A0A0A0LS08_CUCSA,tr|A0A0A0L7Q6|A0A0A0L7Q6_CUCSA,sp|Q4VZG9|ATPE_CUCSA,tr|A0A0A0LHK3|A0A0A0LHK3_CUCSA,tr|A0A0A0KZ66|A0A0A0KZ66_CUCSA,tr|A0A0A0L9H0|A0A0A0L9H0_CUCSA,tr|A0A0A0KI79|A0A0A0KI79_CUCSA,tr|A0A0A0KIH3|A0A0A0KIH3_CUCSA,tr|A0A0A0KZP8|A0A0A0KZP8_CUCSA,tr|A0A…	2.98776e-16
GO:0009059	macromolecule biosynthetic process	135 of 380 in the list	616 of 3212 in all the Protein	tr|A0A0A0KZN7|A0A0A0KZN7_CUCSA,tr|A0A0A0KXF9|A0A0A0KXF9_CUCSA,tr|A0A0A0LN38|A0A0A0LN38_CUCSA,tr|A0A0A0KFM2|A0A0A0KFM2_CUCSA,tr|A0A0A0KE77|A0A0A0KE77_CUCSA,tr|A0A0A0KEN8|A0A0A0KEN8_CUCSA,tr|A0A0A0KZP3|A0A0A0KZP3_CUCSA,sp|Q4VZJ4|RK20_CUCSA,tr|A0A0A0LDW3|A0A0A0LDW3_CUCSA,tr|A0A0A0LEE9|A0A0A0LEE9_CUCSA,tr|A0A0A0LHK3|A0A0A0LHK3_CUCSA,tr|A0A0A0KZ66|A0A0A0KZ66_CUCSA,tr|A0A0A0LPP1|A0A0A0LPP1_CUCSA,tr|A0A…	6.43078e-16
GO:0006779	porphyrin biosynthetic process	36 of 380 in the list	72 of 3212 in all the Protein	tr|A0A0A0KZN7|A0A0A0KZN7_CUCSA,tr|A0A0A0KE82|A0A0A0KE82_CUCSA,tr|A0A0A0KJM6|A0A0A0KJM6_CUCSA,tr|A0A0A0KXU6|A0A0A0KXU6_CUCSA,tr|A0A0A0LLB2|A0A0A0LLB2_CUCSA,tr|A0A0A0LS08|A0A0A0LS08_CUCSA,tr|A1BQM4|A1BQM4_CUCSA,tr|A0A0A0LEH6|A0A0A0LEH6_CUCSA,tr|A0A0A0LKM5|A0A0A0LKM5_CUCSA,tr|A0A0A0L9H0|A0A0A0L9H0_CUCSA,tr|A0A0A0KZ66|A0A0A0KZ66_CUCSA,tr|A0A0A0KI79|A0A0A0KI79_CUCSA,tr|A0A0A0KIH3|A0A0A0KIH3_CUCSA,tr|A…	7.38226e-16
GO:0008610	lipid biosynthetic process	86 of 380 in the list	313 of 3212 in all the Protein	tr|A0A0A0KZN7|A0A0A0KZN7_CUCSA,tr|A0A0A0LS08|A0A0A0LS08_CUCSA,tr|A0A0A0K0P7|A0A0A0K0P7_CUCSA,tr|A0A0A0KEN8|A0A0A0KEN8_CUCSA,tr|A0A0A0L309|A0A0A0L309_CUCSA,tr|A0A0A0K310|A0A0A0K310_CUCSA,tr|A0A0A0KZ66|A0A0A0KZ66_CUCSA,tr|A0A0A0KVZ4|A0A0A0KVZ4_CUCSA,tr|A0A0A0K3D8|A0A0A0K3D8_CUCSA,tr|A0A0A0KI79|A0A0A0KI79_CUCSA,tr|A0A0A0KIH3|A0A0A0KIH3_CUCSA,tr|A0A0A0KJ29|A0A0A0KJ29_CUCSA,tr|A0A0A0KEF3|A0A0A0KEF3_CU…	7.80399e-16
GO:0015995	chlorophyll biosynthetic process	34 of 380 in the list	65 of 3212 in all the Protein	tr|A0A0A0KZN7|A0A0A0KZN7_CUCSA,tr|A0A0A0KE82|A0A0A0KE82_CUCSA,tr|A0A0A0KJM6|A0A0A0KJM6_CUCSA,tr|A0A0A0KXU6|A0A0A0KXU6_CUCSA,tr|A0A0A0LS08|A0A0A0LS08_CUCSA,tr|A1BQM4|A1BQM4_CUCSA,tr|A0A0A0LEH6|A0A0A0LEH6_CUCSA,tr|A0A0A0LKM5|A0A0A0LKM5_CUCSA,tr|A0A0A0L9H0|A0A0A0L9H0_CUCSA,tr|A0A0A0KZ66|A0A0A0KZ66_CUCSA,tr|A0A0A0KI79|A0A0A0KI79_CUCSA,tr|A0A0A0KIH3|A0A0A0KIH3_CUCSA,tr|A0A0A0KGQ2|A0A0A0KGQ2_CUCSA,tr|A…	8.29603e-16
GO:0033014	tetrapyrrole biosynthetic process	36 of 380 in the list	74 of 3212 in all the Protein	tr|A0A0A0KZN7|A0A0A0KZN7_CUCSA,tr|A0A0A0KE82|A0A0A0KE82_CUCSA,tr|A0A0A0KJM6|A0A0A0KJM6_CUCSA,tr|A0A0A0KXU6|A0A0A0KXU6_CUCSA,tr|A0A0A0LLB2|A0A0A0LLB2_CUCSA,tr|A0A0A0LS08|A0A0A0LS08_CUCSA,tr|A1BQM4|A1BQM4_CUCSA,tr|A0A0A0LEH6|A0A0A0LEH6_CUCSA,tr|A0A0A0LKM5|A0A0A0LKM5_CUCSA,tr|A0A0A0L9H0|A0A0A0L9H0_CUCSA,tr|A0A0A0KZ66|A0A0A0KZ66_CUCSA,tr|A0A0A0KI79|A0A0A0KI79_CUCSA,tr|A0A0A0KIH3|A0A0A0KIH3_CUCSA,tr|A…	2.26594e-15
GO:0034645	cellular macromolecule biosynthetic process	131 of 380 in the list	600 of 3212 in all the Protein	tr|A0A0A0KZN7|A0A0A0KZN7_CUCSA,tr|A0A0A0KXF9|A0A0A0KXF9_CUCSA,tr|A0A0A0LN38|A0A0A0LN38_CUCSA,tr|A0A0A0KFM2|A0A0A0KFM2_CUCSA,tr|A0A0A0KE77|A0A0A0KE77_CUCSA,tr|A0A0A0KEN8|A0A0A0KEN8_CUCSA,tr|A0A0A0KZP3|A0A0A0KZP3_CUCSA,sp|Q4VZJ4|RK20_CUCSA,tr|A0A0A0LDW3|A0A0A0LDW3_CUCSA,tr|A0A0A0LEE9|A0A0A0LEE9_CUCSA,tr|A0A0A0LHK3|A0A0A0LHK3_CUCSA,tr|A0A0A0KZ66|A0A0A0KZ66_CUCSA,tr|A0A0A0LPP1|A0A0A0LPP1_CUCSA,tr|A0A…	3.15941e-15
GO:0042180	cellular ketone metabolic process	146 of 380 in the list	705 of 3212 in all the Protein	tr|A0A0A0KZN7|A0A0A0KZN7_CUCSA,tr|A0A0A0LM49|A0A0A0LM49_CUCSA,tr|A0A0A0KFM2|A0A0A0KFM2_CUCSA,tr|A0A0A0L7Q6|A0A0A0L7Q6_CUCSA,tr|A0A0A0KE77|A0A0A0KE77_CUCSA,tr|A0A0A0KEN8|A0A0A0KEN8_CUCSA,tr|A0A0A0L309|A0A0A0L309_CUCSA,tr|A0A0A0LEE9|A0A0A0LEE9_CUCSA,tr|A0A0A0LHK3|A0A0A0LHK3_CUCSA,tr|A0A0A0KZ66|A0A0A0KZ66_CUCSA,tr|A0A0A0KIH3|A0A0A0KIH3_CUCSA,tr|A0A0A0L501|A0A0A0L501_CUCSA,tr|A0A0S2GLQ9|A0A0S2GLQ9_CU…	4.69532e-15
GO:0019752	carboxylic acid metabolic process	145 of 380 in the list	699 of 3212 in all the Protein	tr|A0A0A0KZN7|A0A0A0KZN7_CUCSA,tr|A0A0A0LM49|A0A0A0LM49_CUCSA,tr|A0A0A0KFM2|A0A0A0KFM2_CUCSA,tr|A0A0A0L7Q6|A0A0A0L7Q6_CUCSA,tr|A0A0A0KE77|A0A0A0KE77_CUCSA,tr|A0A0A0KEN8|A0A0A0KEN8_CUCSA,tr|A0A0A0L309|A0A0A0L309_CUCSA,tr|A0A0A0LEE9|A0A0A0LEE9_CUCSA,tr|A0A0A0LHK3|A0A0A0LHK3_CUCSA,tr|A0A0A0KZ66|A0A0A0KZ66_CUCSA,tr|A0A0A0KIH3|A0A0A0KIH3_CUCSA,tr|A0A0A0L501|A0A0A0L501_CUCSA,tr|A0A0S2GLQ9|A0A0S2GLQ9_CU…	5.33356e-15
GO:0043436	oxoacid metabolic process	145 of 380 in the list	700 of 3212 in all the Protein	tr|A0A0A0KZN7|A0A0A0KZN7_CUCSA,tr|A0A0A0LM49|A0A0A0LM49_CUCSA,tr|A0A0A0KFM2|A0A0A0KFM2_CUCSA,tr|A0A0A0L7Q6|A0A0A0L7Q6_CUCSA,tr|A0A0A0KE77|A0A0A0KE77_CUCSA,tr|A0A0A0KEN8|A0A0A0KEN8_CUCSA,tr|A0A0A0L309|A0A0A0L309_CUCSA,tr|A0A0A0LEE9|A0A0A0LEE9_CUCSA,tr|A0A0A0LHK3|A0A0A0LHK3_CUCSA,tr|A0A0A0KZ66|A0A0A0KZ66_CUCSA,tr|A0A0A0KIH3|A0A0A0KIH3_CUCSA,tr|A0A0A0L501|A0A0A0L501_CUCSA,tr|A0A0S2GLQ9|A0A0S2GLQ9_CU…	6.10653e-15
GO:0018130	heterocycle biosynthetic process	38 of 380 in the list	84 of 3212 in all the Protein	tr|A0A0A0KZN7|A0A0A0KZN7_CUCSA,tr|A0A0A0KE82|A0A0A0KE82_CUCSA,tr|A0A0A0KJM6|A0A0A0KJM6_CUCSA,tr|A0A0A0KXU6|A0A0A0KXU6_CUCSA,tr|A0A0A0LLB2|A0A0A0LLB2_CUCSA,tr|A0A0A0LS08|A0A0A0LS08_CUCSA,tr|A0A0A0L1U2|A0A0A0L1U2_CUCSA,tr|A1BQM4|A1BQM4_CUCSA,tr|A0A0A0LEH6|A0A0A0LEH6_CUCSA,tr|A0A0A0LKM5|A0A0A0LKM5_CUCSA,tr|A0A0A0L9H0|A0A0A0L9H0_CUCSA,tr|A0A0A0KZ66|A0A0A0KZ66_CUCSA,tr|A0A0A0KI79|A0A0A0KI79_CUCSA,tr|A…	7.4501e-15
GO:0006082	organic acid metabolic process	145 of 380 in the list	702 of 3212 in all the Protein	tr|A0A0A0KZN7|A0A0A0KZN7_CUCSA,tr|A0A0A0LM49|A0A0A0LM49_CUCSA,tr|A0A0A0KFM2|A0A0A0KFM2_CUCSA,tr|A0A0A0L7Q6|A0A0A0L7Q6_CUCSA,tr|A0A0A0KE77|A0A0A0KE77_CUCSA,tr|A0A0A0KEN8|A0A0A0KEN8_CUCSA,tr|A0A0A0L309|A0A0A0L309_CUCSA,tr|A0A0A0LEE9|A0A0A0LEE9_CUCSA,tr|A0A0A0LHK3|A0A0A0LHK3_CUCSA,tr|A0A0A0KZ66|A0A0A0KZ66_CUCSA,tr|A0A0A0KIH3|A0A0A0KIH3_CUCSA,tr|A0A0A0L501|A0A0A0L501_CUCSA,tr|A0A0S2GLQ9|A0A0S2GLQ9_CU…	7.99493e-15
GO:0009902	chloroplast relocation	31 of 380 in the list	59 of 3212 in all the Protein	tr|A0A0A0LXA8|A0A0A0LXA8_CUCSA,tr|A0A0A0KZN7|A0A0A0KZN7_CUCSA,tr|A0A0A0LDC9|A0A0A0LDC9_CUCSA,tr|A0A0A0LW62|A0A0A0LW62_CUCSA,tr|A0A0A0LXZ3|A0A0A0LXZ3_CUCSA,tr|A0A0A0KXU6|A0A0A0KXU6_CUCSA,tr|A0A0A0L5E7|A0A0A0L5E7_CUCSA,tr|A0A0A0KG22|A0A0A0KG22_CUCSA,tr|A0A0A0K132|A0A0A0K132_CUCSA,tr|A0A0A0KL10|A0A0A0KL10_CUCSA,tr|A1BQM4|A1BQM4_CUCSA,tr|A0A0A0LD08|A0A0A0LD08_CUCSA,tr|A0A0A0LEH6|A0A0A0LEH6_CUCSA,tr|A…	1.42228e-14
GO:0051644	plastid localization	31 of 380 in the list	59 of 3212 in all the Protein	tr|A0A0A0LXA8|A0A0A0LXA8_CUCSA,tr|A0A0A0KZN7|A0A0A0KZN7_CUCSA,tr|A0A0A0LDC9|A0A0A0LDC9_CUCSA,tr|A0A0A0LW62|A0A0A0LW62_CUCSA,tr|A0A0A0LXZ3|A0A0A0LXZ3_CUCSA,tr|A0A0A0KXU6|A0A0A0KXU6_CUCSA,tr|A0A0A0L5E7|A0A0A0L5E7_CUCSA,tr|A0A0A0KG22|A0A0A0KG22_CUCSA,tr|A0A0A0K132|A0A0A0K132_CUCSA,tr|A0A0A0KL10|A0A0A0KL10_CUCSA,tr|A1BQM4|A1BQM4_CUCSA,tr|A0A0A0LD08|A0A0A0LD08_CUCSA,tr|A0A0A0LEH6|A0A0A0LEH6_CUCSA,tr|A…	1.42228e-14
GO:0051667	establishment of plastid localization	31 of 380 in the list	59 of 3212 in all the Protein	tr|A0A0A0LXA8|A0A0A0LXA8_CUCSA,tr|A0A0A0KZN7|A0A0A0KZN7_CUCSA,tr|A0A0A0LDC9|A0A0A0LDC9_CUCSA,tr|A0A0A0LW62|A0A0A0LW62_CUCSA,tr|A0A0A0LXZ3|A0A0A0LXZ3_CUCSA,tr|A0A0A0KXU6|A0A0A0KXU6_CUCSA,tr|A0A0A0L5E7|A0A0A0L5E7_CUCSA,tr|A0A0A0KG22|A0A0A0KG22_CUCSA,tr|A0A0A0K132|A0A0A0K132_CUCSA,tr|A0A0A0KL10|A0A0A0KL10_CUCSA,tr|A1BQM4|A1BQM4_CUCSA,tr|A0A0A0LD08|A0A0A0LD08_CUCSA,tr|A0A0A0LEH6|A0A0A0LEH6_CUCSA,tr|A…	1.42228e-14
GO:0042254	ribosome biogenesis	60 of 380 in the list	186 of 3212 in all the Protein	sp|Q4VZK6|RK23_CUCSA,tr|A0A0A0KZN7|A0A0A0KZN7_CUCSA,tr|A0A0A0KZC5|A0A0A0KZC5_CUCSA,tr|A0A0A0L528|A0A0A0L528_CUCSA,tr|A0A0A0KXU6|A0A0A0KXU6_CUCSA,tr|A0A0A0LS08|A0A0A0LS08_CUCSA,tr|A0A0A0LN38|A0A0A0LN38_CUCSA,tr|A0A0A0LPR2|A0A0A0LPR2_CUCSA,tr|A1BQM4|A1BQM4_CUCSA,tr|A0A0A0LSZ7|A0A0A0LSZ7_CUCSA,sp|Q4VZJ4|RK20_CUCSA,tr|A0A0A0L1I7|A0A0A0L1I7_CUCSA,tr|Q9SXL9|Q9SXL9_CUCSA,tr|A0A0A0LEH6|A0A0A0LEH6_CUCSA,t…	1.61865e-14
GO:0051656	establishment of organelle localization	31 of 380 in the list	61 of 3212 in all the Protein	tr|A0A0A0LXA8|A0A0A0LXA8_CUCSA,tr|A0A0A0KZN7|A0A0A0KZN7_CUCSA,tr|A0A0A0LDC9|A0A0A0LDC9_CUCSA,tr|A0A0A0LW62|A0A0A0LW62_CUCSA,tr|A0A0A0LXZ3|A0A0A0LXZ3_CUCSA,tr|A0A0A0KXU6|A0A0A0KXU6_CUCSA,tr|A0A0A0L5E7|A0A0A0L5E7_CUCSA,tr|A0A0A0KG22|A0A0A0KG22_CUCSA,tr|A0A0A0K132|A0A0A0K132_CUCSA,tr|A0A0A0KL10|A0A0A0KL10_CUCSA,tr|A1BQM4|A1BQM4_CUCSA,tr|A0A0A0LD08|A0A0A0LD08_CUCSA,tr|A0A0A0LEH6|A0A0A0LEH6_CUCSA,tr|A…	4.77341e-14
GO:0051188	cofactor biosynthetic process	57 of 380 in the list	178 of 3212 in all the Protein	tr|A0A0A0KZN7|A0A0A0KZN7_CUCSA,tr|A0A0A0KE82|A0A0A0KE82_CUCSA,tr|A0A0A0KJM6|A0A0A0KJM6_CUCSA,tr|A0A0A0KXU6|A0A0A0KXU6_CUCSA,tr|A0A0A0KG56|A0A0A0KG56_CUCSA,tr|A0A0A0LLB2|A0A0A0LLB2_CUCSA,tr|A0A0A0LS08|A0A0A0LS08_CUCSA,tr|A0A0A0L244|A0A0A0L244_CUCSA,tr|A1BQM4|A1BQM4_CUCSA,tr|A0A0A0LD08|A0A0A0LD08_CUCSA,tr|A0A0A0LEH6|A0A0A0LEH6_CUCSA,tr|A0A0A0LHK3|A0A0A0LHK3_CUCSA,tr|A0A0A0LKM5|A0A0A0LKM5_CUCSA,tr|A…	1.16304e-13
GO:0005996	monosaccharide metabolic process	100 of 380 in the list	424 of 3212 in all the Protein	tr|A0A0A0KZN7|A0A0A0KZN7_CUCSA,tr|A0A0A0LS08|A0A0A0LS08_CUCSA,tr|A0A0A0L7Q6|A0A0A0L7Q6_CUCSA,tr|A0A0A0KX56|A0A0A0KX56_CUCSA,tr|A0A0A0L309|A0A0A0L309_CUCSA,tr|A0A0A0KZ66|A0A0A0KZ66_CUCSA,tr|A0A0A0K3D8|A0A0A0K3D8_CUCSA,tr|A0A0A0KI79|A0A0A0KI79_CUCSA,tr|A0A0A0KIH3|A0A0A0KIH3_CUCSA,tr|A0A0A0KJ29|A0A0A0KJ29_CUCSA,tr|A0A0A0KEF3|A0A0A0KEF3_CUCSA,tr|A0A0A0L501|A0A0A0L501_CUCSA,tr|A0A0A0LZI8|A0A0A0LZI8_CU…	1.37736e-13
GO:0046148	pigment biosynthetic process	43 of 380 in the list	115 of 3212 in all the Protein	tr|A0A0A0KZN7|A0A0A0KZN7_CUCSA,tr|A0A0A0KE82|A0A0A0KE82_CUCSA,tr|A0A0A0KJM6|A0A0A0KJM6_CUCSA,tr|A0A0A0KXU6|A0A0A0KXU6_CUCSA,tr|A0A0A0LLB2|A0A0A0LLB2_CUCSA,tr|A0A0A0LS08|A0A0A0LS08_CUCSA,tr|A1BQM4|A1BQM4_CUCSA,tr|A0A0A0LEH6|A0A0A0LEH6_CUCSA,tr|A0A0A0LKM5|A0A0A0LKM5_CUCSA,tr|A0A0A0L9H0|A0A0A0L9H0_CUCSA,tr|A0A0A0KVZ4|A0A0A0KVZ4_CUCSA,tr|A0A0A0KZ66|A0A0A0KZ66_CUCSA,tr|A0A0A0KI79|A0A0A0KI79_CUCSA,tr|A…	4.21576e-13
GO:0006807	nitrogen compound metabolic process	190 of 380 in the list	1074 of 3212 in all the Protein	tr|A0A0A0KZN7|A0A0A0KZN7_CUCSA,tr|A0A0A0KZC5|A0A0A0KZC5_CUCSA,tr|A0A0A0LM49|A0A0A0LM49_CUCSA,tr|A0A0A0KXF9|A0A0A0KXF9_CUCSA,tr|A0A0A0KFM2|A0A0A0KFM2_CUCSA,tr|A0A0A0L7Q6|A0A0A0L7Q6_CUCSA,tr|A0A0A0KE77|A0A0A0KE77_CUCSA,tr|A0A0A0KEN8|A0A0A0KEN8_CUCSA,tr|A0A0A0KZP3|A0A0A0KZP3_CUCSA,tr|A0A0A0LDW3|A0A0A0LDW3_CUCSA,tr|A0A0A0L309|A0A0A0L309_CUCSA,tr|A0A0A0LEE9|A0A0A0LEE9_CUCSA,tr|A0A0A0LHK3|A0A0A0LHK3_CU…	8.5612e-13
GO:0034641	cellular nitrogen compound metabolic process	97 of 380 in the list	418 of 3212 in all the Protein	tr|A0A0A0KZN7|A0A0A0KZN7_CUCSA,tr|A0A0A0LM49|A0A0A0LM49_CUCSA,tr|A0A0A0LU17|A0A0A0LU17_CUCSA,tr|A0A0A0LNQ2|A0A0A0LNQ2_CUCSA,tr|A0A0A0LLB2|A0A0A0LLB2_CUCSA,tr|A0A0A0LS08|A0A0A0LS08_CUCSA,tr|A0A0A0L7Q6|A0A0A0L7Q6_CUCSA,sp|Q4VZG9|ATPE_CUCSA,tr|A0A0A0LHK3|A0A0A0LHK3_CUCSA,tr|A0A0A0KZ66|A0A0A0KZ66_CUCSA,tr|A0A0A0L9H0|A0A0A0L9H0_CUCSA,tr|A0A0A0KI79|A0A0A0KI79_CUCSA,tr|A0A0A0KIH3|A0A0A0KIH3_CUCSA,tr|A0A…	1.08963e-12
GO:0051640	organelle localization	31 of 380 in the list	67 of 3212 in all the Protein	tr|A0A0A0LXA8|A0A0A0LXA8_CUCSA,tr|A0A0A0KZN7|A0A0A0KZN7_CUCSA,tr|A0A0A0LDC9|A0A0A0LDC9_CUCSA,tr|A0A0A0LW62|A0A0A0LW62_CUCSA,tr|A0A0A0LXZ3|A0A0A0LXZ3_CUCSA,tr|A0A0A0KXU6|A0A0A0KXU6_CUCSA,tr|A0A0A0L5E7|A0A0A0L5E7_CUCSA,tr|A0A0A0KG22|A0A0A0KG22_CUCSA,tr|A0A0A0K132|A0A0A0K132_CUCSA,tr|A0A0A0KL10|A0A0A0KL10_CUCSA,tr|A1BQM4|A1BQM4_CUCSA,tr|A0A0A0LD08|A0A0A0LD08_CUCSA,tr|A0A0A0LEH6|A0A0A0LEH6_CUCSA,tr|A…	1.24123e-12
GO:0034470	ncRNA processing	49 of 380 in the list	147 of 3212 in all the Protein	tr|A0A0A0KZN7|A0A0A0KZN7_CUCSA,tr|A0A0A0KZC5|A0A0A0KZC5_CUCSA,tr|A0A0A0L528|A0A0A0L528_CUCSA,tr|A0A0A0KXU6|A0A0A0KXU6_CUCSA,tr|A0A0A0LS08|A0A0A0LS08_CUCSA,tr|A0A0A0KE77|A0A0A0KE77_CUCSA,tr|A1BQM4|A1BQM4_CUCSA,tr|A0A0A0LSZ7|A0A0A0LSZ7_CUCSA,tr|A0A0A0L1I7|A0A0A0L1I7_CUCSA,tr|A0A0A0LEH6|A0A0A0LEH6_CUCSA,tr|A0A0A0LKM5|A0A0A0LKM5_CUCSA,tr|A0A0A0LHK3|A0A0A0LHK3_CUCSA,tr|A0A0A0LIG6|A0A0A0LIG6_CUCSA,tr|A…	1.39519e-12
GO:0006364	rRNA processing	47 of 380 in the list	139 of 3212 in all the Protein	tr|A0A0A0KZN7|A0A0A0KZN7_CUCSA,tr|A0A0A0KZC5|A0A0A0KZC5_CUCSA,tr|A0A0A0L528|A0A0A0L528_CUCSA,tr|A0A0A0KXU6|A0A0A0KXU6_CUCSA,tr|A0A0A0LS08|A0A0A0LS08_CUCSA,tr|A1BQM4|A1BQM4_CUCSA,tr|A0A0A0LSZ7|A0A0A0LSZ7_CUCSA,tr|A0A0A0L1I7|A0A0A0L1I7_CUCSA,tr|A0A0A0LEH6|A0A0A0LEH6_CUCSA,tr|A0A0A0LKM5|A0A0A0LKM5_CUCSA,tr|A0A0A0LHK3|A0A0A0LHK3_CUCSA,tr|A0A0A0LIG6|A0A0A0LIG6_CUCSA,tr|A0A0A0KLL5|A0A0A0KLL5_CUCSA,tr|A…	2.33169e-12
GO:0016072	rRNA metabolic process	47 of 380 in the list	139 of 3212 in all the Protein	tr|A0A0A0KZN7|A0A0A0KZN7_CUCSA,tr|A0A0A0KZC5|A0A0A0KZC5_CUCSA,tr|A0A0A0L528|A0A0A0L528_CUCSA,tr|A0A0A0KXU6|A0A0A0KXU6_CUCSA,tr|A0A0A0LS08|A0A0A0LS08_CUCSA,tr|A1BQM4|A1BQM4_CUCSA,tr|A0A0A0LSZ7|A0A0A0LSZ7_CUCSA,tr|A0A0A0L1I7|A0A0A0L1I7_CUCSA,tr|A0A0A0LEH6|A0A0A0LEH6_CUCSA,tr|A0A0A0LKM5|A0A0A0LKM5_CUCSA,tr|A0A0A0LHK3|A0A0A0LHK3_CUCSA,tr|A0A0A0LIG6|A0A0A0LIG6_CUCSA,tr|A0A0A0KLL5|A0A0A0KLL5_CUCSA,tr|A…	2.33169e-12
GO:0006066	alcohol metabolic process	109 of 380 in the list	503 of 3212 in all the Protein	tr|A0A0A0KZN7|A0A0A0KZN7_CUCSA,tr|A0A0A0LS08|A0A0A0LS08_CUCSA,tr|A0A0A0L7Q6|A0A0A0L7Q6_CUCSA,tr|A0A0A0KX56|A0A0A0KX56_CUCSA,tr|A0A0A0L309|A0A0A0L309_CUCSA,tr|A0A0A0K310|A0A0A0K310_CUCSA,tr|A0A0A0KZ66|A0A0A0KZ66_CUCSA,tr|A0A0A0K3D8|A0A0A0K3D8_CUCSA,tr|A0A0A0KI79|A0A0A0KI79_CUCSA,tr|A0A0A0KIH3|A0A0A0KIH3_CUCSA,tr|A0A0A0KJ29|A0A0A0KJ29_CUCSA,tr|A0A0A0KEF3|A0A0A0KEF3_CUCSA,tr|A0A0A0L501|A0A0A0L501_CU…	3.50461e-12
GO:0015979	photosynthesis	63 of 380 in the list	227 of 3212 in all the Protein	tr|A0A0A0KZN7|A0A0A0KZN7_CUCSA,tr|A0A0A0KE82|A0A0A0KE82_CUCSA,tr|A0A0A0KJM6|A0A0A0KJM6_CUCSA,tr|A0A0A0K7N4|A0A0A0K7N4_CUCSA,tr|A0A0A0LM49|A0A0A0LM49_CUCSA,tr|A0A0A0KXU6|A0A0A0KXU6_CUCSA,tr|A0A0A0LUY6|A0A0A0LUY6_CUCSA,tr|A0A0A0LS08|A0A0A0LS08_CUCSA,tr|A0A0A0K8X9|A0A0A0K8X9_CUCSA,tr|A1BQM4|A1BQM4_CUCSA,tr|A0A0A0LD08|A0A0A0LD08_CUCSA,tr|A0A0A0L1I7|A0A0A0L1I7_CUCSA,tr|A0A0A0LEH6|A0A0A0LEH6_CUCSA,tr|A…	7.5916e-12
GO:0019684	photosynthesis, light reaction	51 of 380 in the list	164 of 3212 in all the Protein	tr|A0A0A0KZN7|A0A0A0KZN7_CUCSA,tr|A0A0A0KE82|A0A0A0KE82_CUCSA,tr|A0A0A0KJM6|A0A0A0KJM6_CUCSA,tr|A0A0A0LM49|A0A0A0LM49_CUCSA,tr|A0A0A0KXU6|A0A0A0KXU6_CUCSA,tr|A0A0A0LUY6|A0A0A0LUY6_CUCSA,tr|A0A0A0LS08|A0A0A0LS08_CUCSA,tr|A0A0A0K8X9|A0A0A0K8X9_CUCSA,tr|A1BQM4|A1BQM4_CUCSA,tr|A0A0A0L1I7|A0A0A0L1I7_CUCSA,tr|A0A0A0LHK3|A0A0A0LHK3_CUCSA,tr|A0A0A0LKM5|A0A0A0LKM5_CUCSA,tr|A0A0A0KZ66|A0A0A0KZ66_CUCSA,tr|A…	9.58388e-12
GO:0022613	ribonucleoprotein complex biogenesis	61 of 380 in the list	219 of 3212 in all the Protein	sp|Q4VZK6|RK23_CUCSA,tr|A0A0A0KZN7|A0A0A0KZN7_CUCSA,tr|A0A0A0KZC5|A0A0A0KZC5_CUCSA,tr|A0A0A0L528|A0A0A0L528_CUCSA,tr|A0A0A0KXU6|A0A0A0KXU6_CUCSA,tr|A0A0A0LS08|A0A0A0LS08_CUCSA,tr|A0A0A0LN38|A0A0A0LN38_CUCSA,tr|A0A0A0LPR2|A0A0A0LPR2_CUCSA,tr|A1BQM4|A1BQM4_CUCSA,tr|A0A0A0LSZ7|A0A0A0LSZ7_CUCSA,sp|Q4VZJ4|RK20_CUCSA,tr|A0A0A0L1I7|A0A0A0L1I7_CUCSA,tr|Q9SXL9|Q9SXL9_CUCSA,tr|A0A0A0LEH6|A0A0A0LEH6_CUCSA,t…	1.46094e-11
GO:0006778	porphyrin metabolic process	37 of 380 in the list	99 of 3212 in all the Protein	tr|A0A0A0KZN7|A0A0A0KZN7_CUCSA,tr|A0A0A0KE82|A0A0A0KE82_CUCSA,tr|A0A0A0KJM6|A0A0A0KJM6_CUCSA,tr|A0A0A0KXU6|A0A0A0KXU6_CUCSA,tr|A0A0A0LLB2|A0A0A0LLB2_CUCSA,tr|A0A0A0LS08|A0A0A0LS08_CUCSA,tr|A1BQM4|A1BQM4_CUCSA,tr|A0A0A0LEH6|A0A0A0LEH6_CUCSA,tr|A0A0A0LKM5|A0A0A0LKM5_CUCSA,tr|A0A0A0L9H0|A0A0A0L9H0_CUCSA,tr|A0A0A0KZ66|A0A0A0KZ66_CUCSA,tr|A0A0A0KI79|A0A0A0KI79_CUCSA,tr|A0A0A0KIH3|A0A0A0KIH3_CUCSA,tr|A…	2.11341e-11
GO:0051186	cofactor metabolic process	84 of 380 in the list	357 of 3212 in all the Protein	tr|A0A0A0KZN7|A0A0A0KZN7_CUCSA,tr|A0A0A0LLB2|A0A0A0LLB2_CUCSA,tr|A0A0A0LS08|A0A0A0LS08_CUCSA,tr|A0A0A0KX56|A0A0A0KX56_CUCSA,tr|A0A0A0L309|A0A0A0L309_CUCSA,tr|A0A0A0LHK3|A0A0A0LHK3_CUCSA,tr|A0A0A0KZ66|A0A0A0KZ66_CUCSA,tr|A0A0A0L9H0|A0A0A0L9H0_CUCSA,tr|A0A0A0KI79|A0A0A0KI79_CUCSA,tr|A0A0A0KIH3|A0A0A0KIH3_CUCSA,tr|A0A0A0KZP8|A0A0A0KZP8_CUCSA,tr|A0A0A0KEF3|A0A0A0KEF3_CUCSA,tr|A0A0A0LZI8|A0A0A0LZI8_CU…	2.6353e-11
GO:0006139	nucleobase, nucleoside, nucleotide and nucleic acid metabolic process	147 of 380 in the list	784 of 3212 in all the Protein	tr|A0A0A0KZN7|A0A0A0KZN7_CUCSA,tr|A0A0A0KZC5|A0A0A0KZC5_CUCSA,tr|A0A0A0KXF9|A0A0A0KXF9_CUCSA,tr|A0A0A0KFM2|A0A0A0KFM2_CUCSA,tr|A0A0A0KE77|A0A0A0KE77_CUCSA,tr|A0A0A0KEN8|A0A0A0KEN8_CUCSA,tr|A0A0A0KZP3|A0A0A0KZP3_CUCSA,tr|A0A0A0LDW3|A0A0A0LDW3_CUCSA,tr|A0A0A0L309|A0A0A0L309_CUCSA,tr|A0A0A0LEE9|A0A0A0LEE9_CUCSA,tr|A0A0A0LHK3|A0A0A0LHK3_CUCSA,tr|A0A0A0KZ66|A0A0A0KZ66_CUCSA,tr|A0A0A0LPP1|A0A0A0LPP1_CU…	2.87875e-11
GO:0015994	chlorophyll metabolic process	35 of 380 in the list	91 of 3212 in all the Protein	tr|A0A0A0KZN7|A0A0A0KZN7_CUCSA,tr|A0A0A0KE82|A0A0A0KE82_CUCSA,tr|A0A0A0KJM6|A0A0A0KJM6_CUCSA,tr|A0A0A0KXU6|A0A0A0KXU6_CUCSA,tr|A0A0A0LS08|A0A0A0LS08_CUCSA,tr|A1BQM4|A1BQM4_CUCSA,tr|A0A0A0LEH6|A0A0A0LEH6_CUCSA,tr|A0A0A0LKM5|A0A0A0LKM5_CUCSA,tr|A0A0A0L9H0|A0A0A0L9H0_CUCSA,tr|A0A0A0KZ66|A0A0A0KZ66_CUCSA,tr|A0A0A0KI79|A0A0A0KI79_CUCSA,tr|A0A0A0KIH3|A0A0A0KIH3_CUCSA,tr|A0A0A0KGQ2|A0A0A0KGQ2_CUCSA,tr|A…	2.94939e-11
GO:0033013	tetrapyrrole metabolic process	37 of 380 in the list	100 of 3212 in all the Protein	tr|A0A0A0KZN7|A0A0A0KZN7_CUCSA,tr|A0A0A0KE82|A0A0A0KE82_CUCSA,tr|A0A0A0KJM6|A0A0A0KJM6_CUCSA,tr|A0A0A0KXU6|A0A0A0KXU6_CUCSA,tr|A0A0A0LLB2|A0A0A0LLB2_CUCSA,tr|A0A0A0LS08|A0A0A0LS08_CUCSA,tr|A1BQM4|A1BQM4_CUCSA,tr|A0A0A0LEH6|A0A0A0LEH6_CUCSA,tr|A0A0A0LKM5|A0A0A0LKM5_CUCSA,tr|A0A0A0L9H0|A0A0A0L9H0_CUCSA,tr|A0A0A0KZ66|A0A0A0KZ66_CUCSA,tr|A0A0A0KI79|A0A0A0KI79_CUCSA,tr|A0A0A0KIH3|A0A0A0KIH3_CUCSA,tr|A…	2.99722e-11
GO:0009668	plastid membrane organization	36 of 380 in the list	96 of 3212 in all the Protein	tr|A0A0A0KZN7|A0A0A0KZN7_CUCSA,tr|A0A0A0KXA3|A0A0A0KXA3_CUCSA,tr|A0A0A0LXZ3|A0A0A0LXZ3_CUCSA,tr|A0A0A0KXU6|A0A0A0KXU6_CUCSA,tr|A0A0A0KX56|A0A0A0KX56_CUCSA,tr|A1BQM4|A1BQM4_CUCSA,tr|A0A0A0LD08|A0A0A0LD08_CUCSA,tr|A0A0A0L1I7|A0A0A0L1I7_CUCSA,tr|A0A0A0LEH6|A0A0A0LEH6_CUCSA,tr|A0A0A0LKM5|A0A0A0LKM5_CUCSA,tr|A0A0A0KZ66|A0A0A0KZ66_CUCSA,tr|A0A0A0LHK3|A0A0A0LHK3_CUCSA,tr|A0A0A0KLL5|A0A0A0KLL5_CUCSA,tr|A…	3.59096e-11
GO:0010027	thylakoid membrane organization	36 of 380 in the list	96 of 3212 in all the Protein	tr|A0A0A0KZN7|A0A0A0KZN7_CUCSA,tr|A0A0A0KXA3|A0A0A0KXA3_CUCSA,tr|A0A0A0LXZ3|A0A0A0LXZ3_CUCSA,tr|A0A0A0KXU6|A0A0A0KXU6_CUCSA,tr|A0A0A0KX56|A0A0A0KX56_CUCSA,tr|A1BQM4|A1BQM4_CUCSA,tr|A0A0A0LD08|A0A0A0LD08_CUCSA,tr|A0A0A0L1I7|A0A0A0L1I7_CUCSA,tr|A0A0A0LEH6|A0A0A0LEH6_CUCSA,tr|A0A0A0LKM5|A0A0A0LKM5_CUCSA,tr|A0A0A0KZ66|A0A0A0KZ66_CUCSA,tr|A0A0A0LHK3|A0A0A0LHK3_CUCSA,tr|A0A0A0KLL5|A0A0A0KLL5_CUCSA,tr|A…	3.59096e-11
GO:0016070	RNA metabolic process	105 of 380 in the list	494 of 3212 in all the Protein	tr|A0A0A0KZN7|A0A0A0KZN7_CUCSA,tr|A0A0A0KZC5|A0A0A0KZC5_CUCSA,tr|A0A0A0KXF9|A0A0A0KXF9_CUCSA,tr|A0A0A0LS08|A0A0A0LS08_CUCSA,tr|A0A0A0KFM2|A0A0A0KFM2_CUCSA,tr|A0A0A0KE77|A0A0A0KE77_CUCSA,tr|A0A0A0KEN8|A0A0A0KEN8_CUCSA,tr|A0A0A0KZP3|A0A0A0KZP3_CUCSA,tr|A0A0A0LDW3|A0A0A0LDW3_CUCSA,tr|A0A0A0KVL7|A0A0A0KVL7_CUCSA,tr|A0A0A0LEE9|A0A0A0LEE9_CUCSA,tr|A0A0A0KUI5|A0A0A0KUI5_CUCSA,tr|A0A0A0LHK3|A0A0A0LHK3_CU…	3.81133e-11
GO:0032787	monocarboxylic acid metabolic process	97 of 380 in the list	452 of 3212 in all the Protein	tr|A0A0A0KZN7|A0A0A0KZN7_CUCSA,tr|A0A0A0LS08|A0A0A0LS08_CUCSA,tr|A0A0A0L309|A0A0A0L309_CUCSA,tr|A0A0A0KZ66|A0A0A0KZ66_CUCSA,tr|A0A0A0K3D8|A0A0A0K3D8_CUCSA,tr|A0A0A0KI79|A0A0A0KI79_CUCSA,tr|A0A0A0KIH3|A0A0A0KIH3_CUCSA,tr|A0A0A0KJ29|A0A0A0KJ29_CUCSA,tr|A0A0A0KEF3|A0A0A0KEF3_CUCSA,tr|A0A0A0L501|A0A0A0L501_CUCSA,tr|A0A0A0LZI8|A0A0A0LZI8_CUCSA,tr|A0A0A0K886|A0A0A0K886_CUCSA,tr|A0A0A0K852|A0A0A0K852_CU…	1.60107e-10
GO:0044237	cellular metabolic process	323 of 380 in the list	2313 of 3212 in all the Protein	tr|A0A0A0KB91|A0A0A0KB91_CUCSA,tr|A0A0A0KXF9|A0A0A0KXF9_CUCSA,tr|A0A0A0K0P7|A0A0A0K0P7_CUCSA,tr|A0A0A0KFM2|A0A0A0KFM2_CUCSA,tr|A0A0A0L7Q6|A0A0A0L7Q6_CUCSA,tr|A0A0A0KZV5|A0A0A0KZV5_CUCSA,tr|A0A0A0KE77|A0A0A0KE77_CUCSA,tr|A0A0A0KEN8|A0A0A0KEN8_CUCSA,tr|A0A0A0LDW3|A0A0A0LDW3_CUCSA,tr|A0A0A0L309|A0A0A0L309_CUCSA,tr|A0A0A0LHK3|A0A0A0LHK3_CUCSA,tr|A2TJV6|A2TJV6_CUCSA,tr|A0A0A0LPP1|A0A0A0LPP1_CUCSA,tr|A…	1.8577e-10
GO:0044255	cellular lipid metabolic process	87 of 380 in the list	389 of 3212 in all the Protein	tr|A0A0A0KZN7|A0A0A0KZN7_CUCSA,tr|A0A0A0LS08|A0A0A0LS08_CUCSA,tr|A0A0A0K0P7|A0A0A0K0P7_CUCSA,tr|A0A0A0KEN8|A0A0A0KEN8_CUCSA,tr|A0A0A0L309|A0A0A0L309_CUCSA,tr|A0A0A0K310|A0A0A0K310_CUCSA,tr|A0A0A0KZ66|A0A0A0KZ66_CUCSA,tr|A0A0A0KVZ4|A0A0A0KVZ4_CUCSA,tr|A0A0A0K3D8|A0A0A0K3D8_CUCSA,tr|A0A0A0KI79|A0A0A0KI79_CUCSA,tr|A0A0A0KIH3|A0A0A0KIH3_CUCSA,tr|A0A0A0KJ29|A0A0A0KJ29_CUCSA,tr|A0A0A0KEF3|A0A0A0KEF3_CU…	1.98524e-10
GO:0044238	primary metabolic process	309 of 380 in the list	2174 of 3212 in all the Protein	tr|A0A0A0KB91|A0A0A0KB91_CUCSA,tr|A0A0A0KXF9|A0A0A0KXF9_CUCSA,tr|A0A0A0K0P7|A0A0A0K0P7_CUCSA,tr|A0A0A0KFM2|A0A0A0KFM2_CUCSA,tr|A0A0A0L7Q6|A0A0A0L7Q6_CUCSA,tr|A0A0A0KE77|A0A0A0KE77_CUCSA,tr|A0A0A0KEN8|A0A0A0KEN8_CUCSA,tr|A0A0A0LDW3|A0A0A0LDW3_CUCSA,tr|A0A0A0L309|A0A0A0L309_CUCSA,tr|A0A0A0LHK3|A0A0A0LHK3_CUCSA,tr|A2TJV6|A2TJV6_CUCSA,tr|A0A0A0LPP1|A0A0A0LPP1_CUCSA,tr|A0A0A0KIH3|A0A0A0KIH3_CUCSA,tr|A…	2.1231e-10
GO:0008652	cellular amino acid biosynthetic process	58 of 380 in the list	216 of 3212 in all the Protein	tr|A0A0A0LIC6|A0A0A0LIC6_CUCSA,tr|A0A0A0KZN7|A0A0A0KZN7_CUCSA,tr|A0A0A0KJM6|A0A0A0KJM6_CUCSA,tr|A0A0A0KTT0|A0A0A0KTT0_CUCSA,tr|A0A0A0LM49|A0A0A0LM49_CUCSA,tr|A0A0A0LU17|A0A0A0LU17_CUCSA,tr|A0A0A0KIN9|A0A0A0KIN9_CUCSA,tr|A0A0A0LS08|A0A0A0LS08_CUCSA,tr|A0A0A0L244|A0A0A0L244_CUCSA,tr|A0A0A0L7Q6|A0A0A0L7Q6_CUCSA,tr|A0A0A0LD08|A0A0A0LD08_CUCSA,tr|A0A0A0L1I7|A0A0A0L1I7_CUCSA,tr|A0A0A0LAG4|A0A0A0LAG4_CU…	2.53817e-10
GO:0042440	pigment metabolic process	44 of 380 in the list	141 of 3212 in all the Protein	tr|A0A0A0KZN7|A0A0A0KZN7_CUCSA,tr|A0A0A0KE82|A0A0A0KE82_CUCSA,tr|A0A0A0KJM6|A0A0A0KJM6_CUCSA,tr|A0A0A0KXU6|A0A0A0KXU6_CUCSA,tr|A0A0A0LLB2|A0A0A0LLB2_CUCSA,tr|A0A0A0LS08|A0A0A0LS08_CUCSA,tr|A1BQM4|A1BQM4_CUCSA,tr|A0A0A0LEH6|A0A0A0LEH6_CUCSA,tr|A0A0A0LKM5|A0A0A0LKM5_CUCSA,tr|A0A0A0L9H0|A0A0A0L9H0_CUCSA,tr|A0A0A0KVZ4|A0A0A0KVZ4_CUCSA,tr|A0A0A0KZ66|A0A0A0KZ66_CUCSA,tr|A0A0A0KI79|A0A0A0KI79_CUCSA,tr|A…	2.61594e-10
GO:0006733	oxidoreduction coenzyme metabolic process	44 of 380 in the list	143 of 3212 in all the Protein	tr|A0A0A0KZN7|A0A0A0KZN7_CUCSA,tr|A0A0A0KE82|A0A0A0KE82_CUCSA,tr|A0A0A0KJM6|A0A0A0KJM6_CUCSA,tr|A0A0A0KXU6|A0A0A0KXU6_CUCSA,tr|A0A0A0KIN9|A0A0A0KIN9_CUCSA,tr|A0A0A0LS08|A0A0A0LS08_CUCSA,tr|A0A0A0L244|A0A0A0L244_CUCSA,tr|A0A0A0KX56|A0A0A0KX56_CUCSA,tr|A1BQM4|A1BQM4_CUCSA,tr|A0A0A0LD08|A0A0A0LD08_CUCSA,tr|A0A0A0L309|A0A0A0L309_CUCSA,tr|A0A0A0KZ66|A0A0A0KZ66_CUCSA,tr|A0A0A0KGQ2|A0A0A0KGQ2_CUCSA,tr|A…	4.37507e-10
GO:0006629	lipid metabolic process	90 of 380 in the list	414 of 3212 in all the Protein	tr|A0A0A0KZN7|A0A0A0KZN7_CUCSA,tr|A0A0A0LS08|A0A0A0LS08_CUCSA,tr|A0A0A0K0P7|A0A0A0K0P7_CUCSA,tr|A0A0A0KEN8|A0A0A0KEN8_CUCSA,tr|A0A0A0L309|A0A0A0L309_CUCSA,tr|A0A0A0K310|A0A0A0K310_CUCSA,tr|A0A0A0KZ66|A0A0A0KZ66_CUCSA,tr|A0A0A0KVZ4|A0A0A0KVZ4_CUCSA,tr|A0A0A0K3D8|A0A0A0K3D8_CUCSA,tr|A0A0A0KI79|A0A0A0KI79_CUCSA,tr|A0A0A0KIH3|A0A0A0KIH3_CUCSA,tr|A0A0A0KJ29|A0A0A0KJ29_CUCSA,tr|A0A0A0KEF3|A0A0A0KEF3_CU…	4.4872e-10
GO:0010207	photosystem II assembly	30 of 380 in the list	77 of 3212 in all the Protein	tr|A0A0A0LXA8|A0A0A0LXA8_CUCSA,tr|A0A0A0KZN7|A0A0A0KZN7_CUCSA,tr|A0A0A0KE82|A0A0A0KE82_CUCSA,tr|A0A0A0LDC9|A0A0A0LDC9_CUCSA,tr|A0A0A0L6T3|A0A0A0L6T3_CUCSA,tr|A0A0A0L3P3|A0A0A0L3P3_CUCSA,tr|A0A0A0LW62|A0A0A0LW62_CUCSA,tr|A0A0A0KXU6|A0A0A0KXU6_CUCSA,tr|A0A0A0LUY6|A0A0A0LUY6_CUCSA,tr|A0A0A0LS08|A0A0A0LS08_CUCSA,tr|A0A0A0KG22|A0A0A0KG22_CUCSA,tr|A0A0A0KL10|A0A0A0KL10_CUCSA,tr|A0A0A0L1I7|A0A0A0L1I7_CU…	5.72584e-10
GO:0009309	amine biosynthetic process	58 of 380 in the list	222 of 3212 in all the Protein	tr|A0A0A0LIC6|A0A0A0LIC6_CUCSA,tr|A0A0A0KZN7|A0A0A0KZN7_CUCSA,tr|A0A0A0KJM6|A0A0A0KJM6_CUCSA,tr|A0A0A0KTT0|A0A0A0KTT0_CUCSA,tr|A0A0A0LM49|A0A0A0LM49_CUCSA,tr|A0A0A0LU17|A0A0A0LU17_CUCSA,tr|A0A0A0KIN9|A0A0A0KIN9_CUCSA,tr|A0A0A0LS08|A0A0A0LS08_CUCSA,tr|A0A0A0L244|A0A0A0L244_CUCSA,tr|A0A0A0L7Q6|A0A0A0L7Q6_CUCSA,tr|A0A0A0LD08|A0A0A0LD08_CUCSA,tr|A0A0A0L1I7|A0A0A0L1I7_CUCSA,tr|A0A0A0LAG4|A0A0A0LAG4_CU…	8.23664e-10
GO:0006098	pentose-phosphate shunt	38 of 380 in the list	116 of 3212 in all the Protein	tr|A0A0A0KZN7|A0A0A0KZN7_CUCSA,tr|A0A0A0KE82|A0A0A0KE82_CUCSA,tr|A0A0A0KXU6|A0A0A0KXU6_CUCSA,tr|A0A0A0KIN9|A0A0A0KIN9_CUCSA,tr|A0A0A0KX56|A0A0A0KX56_CUCSA,tr|A1BQM4|A1BQM4_CUCSA,tr|A0A0A0LD08|A0A0A0LD08_CUCSA,tr|A0A0A0L309|A0A0A0L309_CUCSA,tr|A0A0A0KZ66|A0A0A0KZ66_CUCSA,tr|A0A0A0KGQ2|A0A0A0KGQ2_CUCSA,tr|A0A0A0KKE4|A0A0A0KKE4_CUCSA,tr|A0A0A0KEF3|A0A0A0KEF3_CUCSA,tr|A0A0A0LQJ1|A0A0A0LQJ1_CUCSA,tr|A…	1.01411e-09
GO:0006739	NADP metabolic process	38 of 380 in the list	117 of 3212 in all the Protein	tr|A0A0A0KZN7|A0A0A0KZN7_CUCSA,tr|A0A0A0KE82|A0A0A0KE82_CUCSA,tr|A0A0A0KXU6|A0A0A0KXU6_CUCSA,tr|A0A0A0KIN9|A0A0A0KIN9_CUCSA,tr|A0A0A0KX56|A0A0A0KX56_CUCSA,tr|A1BQM4|A1BQM4_CUCSA,tr|A0A0A0LD08|A0A0A0LD08_CUCSA,tr|A0A0A0L309|A0A0A0L309_CUCSA,tr|A0A0A0KZ66|A0A0A0KZ66_CUCSA,tr|A0A0A0KGQ2|A0A0A0KGQ2_CUCSA,tr|A0A0A0KKE4|A0A0A0KKE4_CUCSA,tr|A0A0A0KEF3|A0A0A0KEF3_CUCSA,tr|A0A0A0LQJ1|A0A0A0LQJ1_CUCSA,tr|A…	1.34168e-09
GO:0006740	NADPH regeneration	38 of 380 in the list	117 of 3212 in all the Protein	tr|A0A0A0KZN7|A0A0A0KZN7_CUCSA,tr|A0A0A0KE82|A0A0A0KE82_CUCSA,tr|A0A0A0KXU6|A0A0A0KXU6_CUCSA,tr|A0A0A0KIN9|A0A0A0KIN9_CUCSA,tr|A0A0A0KX56|A0A0A0KX56_CUCSA,tr|A1BQM4|A1BQM4_CUCSA,tr|A0A0A0LD08|A0A0A0LD08_CUCSA,tr|A0A0A0L309|A0A0A0L309_CUCSA,tr|A0A0A0KZ66|A0A0A0KZ66_CUCSA,tr|A0A0A0KGQ2|A0A0A0KGQ2_CUCSA,tr|A0A0A0KKE4|A0A0A0KKE4_CUCSA,tr|A0A0A0KEF3|A0A0A0KEF3_CUCSA,tr|A0A0A0LQJ1|A0A0A0LQJ1_CUCSA,tr|A…	1.34168e-09
GO:0016053	organic acid biosynthetic process	71 of 380 in the list	303 of 3212 in all the Protein	tr|A0A0A0KZN7|A0A0A0KZN7_CUCSA,tr|A0A0A0LM49|A0A0A0LM49_CUCSA,tr|A0A0A0LU17|A0A0A0LU17_CUCSA,tr|A0A0A0LLB2|A0A0A0LLB2_CUCSA,tr|A0A0A0LS08|A0A0A0LS08_CUCSA,tr|A0A0A0LG80|A0A0A0LG80_CUCSA,tr|A0A0A0L7Q6|A0A0A0L7Q6_CUCSA,tr|A0A0A0LHK3|A0A0A0LHK3_CUCSA,tr|A0A0A0KZ66|A0A0A0KZ66_CUCSA,tr|A0A0A0KIH3|A0A0A0KIH3_CUCSA,tr|A0A0A0KEF3|A0A0A0KEF3_CUCSA,tr|A0A0A0K886|A0A0A0K886_CUCSA,tr|A0A0A0K852|A0A0A0K852_CU…	1.62493e-09
GO:0046394	carboxylic acid biosynthetic process	71 of 380 in the list	303 of 3212 in all the Protein	tr|A0A0A0KZN7|A0A0A0KZN7_CUCSA,tr|A0A0A0LM49|A0A0A0LM49_CUCSA,tr|A0A0A0LU17|A0A0A0LU17_CUCSA,tr|A0A0A0LLB2|A0A0A0LLB2_CUCSA,tr|A0A0A0LS08|A0A0A0LS08_CUCSA,tr|A0A0A0LG80|A0A0A0LG80_CUCSA,tr|A0A0A0L7Q6|A0A0A0L7Q6_CUCSA,tr|A0A0A0LHK3|A0A0A0LHK3_CUCSA,tr|A0A0A0KZ66|A0A0A0KZ66_CUCSA,tr|A0A0A0KIH3|A0A0A0KIH3_CUCSA,tr|A0A0A0KEF3|A0A0A0KEF3_CUCSA,tr|A0A0A0K886|A0A0A0K886_CUCSA,tr|A0A0A0K852|A0A0A0K852_CU…	1.62493e-09
GO:0006753	nucleoside phosphate metabolic process	65 of 380 in the list	268 of 3212 in all the Protein	tr|A0A0A0KZN7|A0A0A0KZN7_CUCSA,tr|A0A0A0LS08|A0A0A0LS08_CUCSA,tr|A0A0A0KX56|A0A0A0KX56_CUCSA,sp|Q4VZG9|ATPE_CUCSA,tr|A0A0A0LDW3|A0A0A0LDW3_CUCSA,tr|A0A0A0L309|A0A0A0L309_CUCSA,tr|A0A0A0KZ66|A0A0A0KZ66_CUCSA,tr|A0A0A0LIG6|A0A0A0LIG6_CUCSA,tr|A0A0A0KEF3|A0A0A0KEF3_CUCSA,tr|A0A0A0LZI8|A0A0A0LZI8_CUCSA,tr|A0A0A0K886|A0A0A0K886_CUCSA,tr|A0A0A0L9F2|A0A0A0L9F2_CUCSA,tr|A0A0A0LUF4|A0A0A0LUF4_CUCSA,tr|A0A…	2.02276e-09
GO:0009117	nucleotide metabolic process	65 of 380 in the list	268 of 3212 in all the Protein	tr|A0A0A0KZN7|A0A0A0KZN7_CUCSA,tr|A0A0A0LS08|A0A0A0LS08_CUCSA,tr|A0A0A0KX56|A0A0A0KX56_CUCSA,sp|Q4VZG9|ATPE_CUCSA,tr|A0A0A0LDW3|A0A0A0LDW3_CUCSA,tr|A0A0A0L309|A0A0A0L309_CUCSA,tr|A0A0A0KZ66|A0A0A0KZ66_CUCSA,tr|A0A0A0LIG6|A0A0A0LIG6_CUCSA,tr|A0A0A0KEF3|A0A0A0KEF3_CUCSA,tr|A0A0A0LZI8|A0A0A0LZI8_CUCSA,tr|A0A0A0K886|A0A0A0K886_CUCSA,tr|A0A0A0L9F2|A0A0A0L9F2_CUCSA,tr|A0A0A0LUF4|A0A0A0LUF4_CUCSA,tr|A0A…	2.02276e-09
GO:0046483	heterocycle metabolic process	78 of 380 in the list	350 of 3212 in all the Protein	tr|A0A0A0KZN7|A0A0A0KZN7_CUCSA,tr|A0A0A0LNQ2|A0A0A0LNQ2_CUCSA,tr|A0A0A0LLB2|A0A0A0LLB2_CUCSA,tr|A0A0A0LS08|A0A0A0LS08_CUCSA,tr|A0A0A0L7Q6|A0A0A0L7Q6_CUCSA,sp|Q4VZG9|ATPE_CUCSA,tr|A0A0A0LDW3|A0A0A0LDW3_CUCSA,tr|A0A0A0LEE9|A0A0A0LEE9_CUCSA,tr|A0A0A0KZ66|A0A0A0KZ66_CUCSA,tr|A0A0A0L9H0|A0A0A0L9H0_CUCSA,tr|A0A0A0KI79|A0A0A0KI79_CUCSA,tr|A0A0A0LIG6|A0A0A0LIG6_CUCSA,tr|A0A0A0KIH3|A0A0A0KIH3_CUCSA,tr|A0A…	2.69712e-09
GO:0005975	carbohydrate metabolic process	162 of 380 in the list	943 of 3212 in all the Protein	tr|A0A0A0KZN7|A0A0A0KZN7_CUCSA,tr|A0A0A0LM49|A0A0A0LM49_CUCSA,tr|A0A0A0KFM2|A0A0A0KFM2_CUCSA,tr|A0A0A0L7Q6|A0A0A0L7Q6_CUCSA,tr|A0A0A0KE77|A0A0A0KE77_CUCSA,tr|A0A0A0KEN8|A0A0A0KEN8_CUCSA,tr|A0A0A0L309|A0A0A0L309_CUCSA,tr|A0A0A0LE10|A0A0A0LE10_CUCSA,tr|A0A0A0LHK3|A0A0A0LHK3_CUCSA,tr|A0A0A0KZ66|A0A0A0KZ66_CUCSA,tr|A0A0A0KIH3|A0A0A0KIH3_CUCSA,tr|A0A0A0KIV1|A0A0A0KIV1_CUCSA,tr|A0A0A0L501|A0A0A0L501_CU…	2.91348e-09
GO:0006520	cellular amino acid metabolic process	75 of 380 in the list	333 of 3212 in all the Protein	tr|A0A0A0KZN7|A0A0A0KZN7_CUCSA,tr|A0A0A0LM49|A0A0A0LM49_CUCSA,tr|A0A0A0LU17|A0A0A0LU17_CUCSA,tr|A0A0A0LS08|A0A0A0LS08_CUCSA,tr|A0A0A0KFM2|A0A0A0KFM2_CUCSA,tr|A0A0A0L7Q6|A0A0A0L7Q6_CUCSA,tr|A0A0A0KE77|A0A0A0KE77_CUCSA,tr|A0A0A0KEN8|A0A0A0KEN8_CUCSA,tr|A0A0A0LHK3|A0A0A0LHK3_CUCSA,tr|A0A0A0KJ29|A0A0A0KJ29_CUCSA,tr|A0A0A0KEF3|A0A0A0KEF3_CUCSA,tr|A0A0A0K886|A0A0A0K886_CUCSA,tr|A0A0S2GLQ9|A0A0S2GLQ9_CU…	3.55437e-09
GO:0044106	cellular amine metabolic process	75 of 380 in the list	333 of 3212 in all the Protein	tr|A0A0A0KZN7|A0A0A0KZN7_CUCSA,tr|A0A0A0LM49|A0A0A0LM49_CUCSA,tr|A0A0A0LU17|A0A0A0LU17_CUCSA,tr|A0A0A0LS08|A0A0A0LS08_CUCSA,tr|A0A0A0KFM2|A0A0A0KFM2_CUCSA,tr|A0A0A0L7Q6|A0A0A0L7Q6_CUCSA,tr|A0A0A0KE77|A0A0A0KE77_CUCSA,tr|A0A0A0KEN8|A0A0A0KEN8_CUCSA,tr|A0A0A0LHK3|A0A0A0LHK3_CUCSA,tr|A0A0A0KJ29|A0A0A0KJ29_CUCSA,tr|A0A0A0KEF3|A0A0A0KEF3_CUCSA,tr|A0A0A0K886|A0A0A0K886_CUCSA,tr|A0A0S2GLQ9|A0A0S2GLQ9_CU…	3.55437e-09
GO:0006769	nicotinamide metabolic process	38 of 380 in the list	121 of 3212 in all the Protein	tr|A0A0A0KZN7|A0A0A0KZN7_CUCSA,tr|A0A0A0KE82|A0A0A0KE82_CUCSA,tr|A0A0A0KXU6|A0A0A0KXU6_CUCSA,tr|A0A0A0KIN9|A0A0A0KIN9_CUCSA,tr|A0A0A0KX56|A0A0A0KX56_CUCSA,tr|A1BQM4|A1BQM4_CUCSA,tr|A0A0A0LD08|A0A0A0LD08_CUCSA,tr|A0A0A0L309|A0A0A0L309_CUCSA,tr|A0A0A0KZ66|A0A0A0KZ66_CUCSA,tr|A0A0A0KGQ2|A0A0A0KGQ2_CUCSA,tr|A0A0A0KKE4|A0A0A0KKE4_CUCSA,tr|A0A0A0KEF3|A0A0A0KEF3_CUCSA,tr|A0A0A0LQJ1|A0A0A0LQJ1_CUCSA,tr|A…	3.94909e-09
GO:0009820	alkaloid metabolic process	38 of 380 in the list	121 of 3212 in all the Protein	tr|A0A0A0KZN7|A0A0A0KZN7_CUCSA,tr|A0A0A0KE82|A0A0A0KE82_CUCSA,tr|A0A0A0KXU6|A0A0A0KXU6_CUCSA,tr|A0A0A0KIN9|A0A0A0KIN9_CUCSA,tr|A0A0A0KX56|A0A0A0KX56_CUCSA,tr|A1BQM4|A1BQM4_CUCSA,tr|A0A0A0LD08|A0A0A0LD08_CUCSA,tr|A0A0A0L309|A0A0A0L309_CUCSA,tr|A0A0A0KZ66|A0A0A0KZ66_CUCSA,tr|A0A0A0KGQ2|A0A0A0KGQ2_CUCSA,tr|A0A0A0KKE4|A0A0A0KKE4_CUCSA,tr|A0A0A0KEF3|A0A0A0KEF3_CUCSA,tr|A0A0A0LQJ1|A0A0A0LQJ1_CUCSA,tr|A…	3.94909e-09
GO:0044272	sulfur compound biosynthetic process	50 of 380 in the list	186 of 3212 in all the Protein	tr|A0A0A0LIC6|A0A0A0LIC6_CUCSA,tr|A0A0A0KZN7|A0A0A0KZN7_CUCSA,tr|A0A0A0KJM6|A0A0A0KJM6_CUCSA,tr|A0A0A0LM49|A0A0A0LM49_CUCSA,tr|A0A0A0KIN9|A0A0A0KIN9_CUCSA,tr|A0A0A0LS08|A0A0A0LS08_CUCSA,tr|A0A0A0L7Q6|A0A0A0L7Q6_CUCSA,tr|A0A0A0L1I7|A0A0A0L1I7_CUCSA,tr|A0A0A0LE71|A0A0A0LE71_CUCSA,tr|A0A0A0KI79|A0A0A0KI79_CUCSA,tr|A0A0A0KGQ2|A0A0A0KGQ2_CUCSA,tr|A0A0A0KIV1|A0A0A0KIV1_CUCSA,tr|A0A0A0KR34|A0A0A0KR34_CU…	4.97769e-09
GO:0006766	vitamin metabolic process	47 of 380 in the list	170 of 3212 in all the Protein	tr|A0A0A0KZN7|A0A0A0KZN7_CUCSA,tr|A0A0A0KE82|A0A0A0KE82_CUCSA,tr|A0A0A0KJM6|A0A0A0KJM6_CUCSA,tr|A0A0A0KXU6|A0A0A0KXU6_CUCSA,tr|A0A0A0KIN9|A0A0A0KIN9_CUCSA,tr|A0A0A0LS08|A0A0A0LS08_CUCSA,tr|A0A0A0LG80|A0A0A0LG80_CUCSA,tr|A0A0A0KX56|A0A0A0KX56_CUCSA,tr|A1BQM4|A1BQM4_CUCSA,tr|A0A0A0LD08|A0A0A0LD08_CUCSA,tr|A0A0A0L309|A0A0A0L309_CUCSA,tr|A0A0A0KZ66|A0A0A0KZ66_CUCSA,tr|A0A0A0KGQ2|A0A0A0KGQ2_CUCSA,tr|A…	5.63991e-09
GO:0019362	pyridine nucleotide metabolic process	38 of 380 in the list	123 of 3212 in all the Protein	tr|A0A0A0KZN7|A0A0A0KZN7_CUCSA,tr|A0A0A0KE82|A0A0A0KE82_CUCSA,tr|A0A0A0KXU6|A0A0A0KXU6_CUCSA,tr|A0A0A0KIN9|A0A0A0KIN9_CUCSA,tr|A0A0A0KX56|A0A0A0KX56_CUCSA,tr|A1BQM4|A1BQM4_CUCSA,tr|A0A0A0LD08|A0A0A0LD08_CUCSA,tr|A0A0A0L309|A0A0A0L309_CUCSA,tr|A0A0A0KZ66|A0A0A0KZ66_CUCSA,tr|A0A0A0KGQ2|A0A0A0KGQ2_CUCSA,tr|A0A0A0KKE4|A0A0A0KKE4_CUCSA,tr|A0A0A0KEF3|A0A0A0KEF3_CUCSA,tr|A0A0A0LQJ1|A0A0A0LQJ1_CUCSA,tr|A…	6.62173e-09
GO:0046496	nicotinamide nucleotide metabolic process	38 of 380 in the list	123 of 3212 in all the Protein	tr|A0A0A0KZN7|A0A0A0KZN7_CUCSA,tr|A0A0A0KE82|A0A0A0KE82_CUCSA,tr|A0A0A0KXU6|A0A0A0KXU6_CUCSA,tr|A0A0A0KIN9|A0A0A0KIN9_CUCSA,tr|A0A0A0KX56|A0A0A0KX56_CUCSA,tr|A1BQM4|A1BQM4_CUCSA,tr|A0A0A0LD08|A0A0A0LD08_CUCSA,tr|A0A0A0L309|A0A0A0L309_CUCSA,tr|A0A0A0KZ66|A0A0A0KZ66_CUCSA,tr|A0A0A0KGQ2|A0A0A0KGQ2_CUCSA,tr|A0A0A0KKE4|A0A0A0KKE4_CUCSA,tr|A0A0A0KEF3|A0A0A0KEF3_CUCSA,tr|A0A0A0LQJ1|A0A0A0LQJ1_CUCSA,tr|A…	6.62173e-09
GO:0042793	transcription from plastid promoter	19 of 380 in the list	38 of 3212 in all the Protein	tr|A0A0A0LXA8|A0A0A0LXA8_CUCSA,tr|A0A0A0LW62|A0A0A0LW62_CUCSA,tr|A0A0A0LXZ3|A0A0A0LXZ3_CUCSA,tr|A0A0A0KL10|A0A0A0KL10_CUCSA,tr|A0A0A0LD08|A0A0A0LD08_CUCSA,tr|A0A0A0KVL7|A0A0A0KVL7_CUCSA,tr|A0A0A0LKM5|A0A0A0LKM5_CUCSA,tr|A0A0A0KZ66|A0A0A0KZ66_CUCSA,tr|A0A0A0LHK3|A0A0A0LHK3_CUCSA,tr|A0A0A0KLL5|A0A0A0KLL5_CUCSA,tr|A0A0A0KGQ2|A0A0A0KGQ2_CUCSA,tr|A0A0A0KH97|A0A0A0KH97_CUCSA,tr|A0A0A0K944|A0A0A0K944_CU…	6.64688e-09
GO:0045036	protein targeting to chloroplast	19 of 380 in the list	39 of 3212 in all the Protein	tr|A0A0A0KJM6|A0A0A0KJM6_CUCSA,tr|A0A0A0LW62|A0A0A0LW62_CUCSA,tr|A0A0A0L123|A0A0A0L123_CUCSA,tr|A0A0A0LXZ3|A0A0A0LXZ3_CUCSA,tr|A0A0A0LUY6|A0A0A0LUY6_CUCSA,tr|A0A0A0LF71|A0A0A0LF71_CUCSA,tr|A0A0A0K488|A0A0A0K488_CUCSA,tr|A0A0A0LXS5|A0A0A0LXS5_CUCSA,tr|A0A0A0LD08|A0A0A0LD08_CUCSA,tr|A0A0A0KJN2|A0A0A0KJN2_CUCSA,tr|A2TJV6|A2TJV6_CUCSA,tr|A0A0A0KZG1|A0A0A0KZG1_CUCSA,tr|A0A0A0KH97|A0A0A0KH97_CUCSA,tr|A…	1.15703e-08
GO:0006790	sulfur metabolic process	60 of 380 in the list	251 of 3212 in all the Protein	tr|A0A0A0LIC6|A0A0A0LIC6_CUCSA,tr|A0A0A0KZN7|A0A0A0KZN7_CUCSA,tr|A0A0A0KJM6|A0A0A0KJM6_CUCSA,tr|A0A0A0LM49|A0A0A0LM49_CUCSA,tr|A0A0A0KIN9|A0A0A0KIN9_CUCSA,tr|A0A0A0LS08|A0A0A0LS08_CUCSA,tr|A0A0A0L7Q6|A0A0A0L7Q6_CUCSA,tr|A0A0A0L1I7|A0A0A0L1I7_CUCSA,tr|A0A0A0LPD3|A0A0A0LPD3_CUCSA,tr|A0A0A0LE71|A0A0A0LE71_CUCSA,tr|A0A0A0LHK3|A0A0A0LHK3_CUCSA,tr|A0A0A0KI79|A0A0A0KI79_CUCSA,tr|A0A0A0KWF3|A0A0A0KWF3_CU…	1.71355e-08
GO:0009069	serine family amino acid metabolic process	36 of 380 in the list	117 of 3212 in all the Protein	tr|A0A0A0KZN7|A0A0A0KZN7_CUCSA,tr|A0A0A0KJM6|A0A0A0KJM6_CUCSA,tr|A0A0A0LM49|A0A0A0LM49_CUCSA,tr|A0A0A0KIN9|A0A0A0KIN9_CUCSA,tr|A0A0A0LS08|A0A0A0LS08_CUCSA,tr|A0A0A0L7Q6|A0A0A0L7Q6_CUCSA,tr|A0A0A0L1I7|A0A0A0L1I7_CUCSA,tr|A0A0A0LHK3|A0A0A0LHK3_CUCSA,tr|A0A0A0KGQ2|A0A0A0KGQ2_CUCSA,tr|A0A0A0KEF3|A0A0A0KEF3_CUCSA,tr|A0A0A0KXH3|A0A0A0KXH3_CUCSA,tr|A0A0A0L9F2|A0A0A0L9F2_CUCSA,tr|A0A0A0LPE1|A0A0A0LPE1_CU…	1.92378e-08
GO:0055086	nucleobase, nucleoside and nucleotide metabolic process	67 of 380 in the list	295 of 3212 in all the Protein	tr|A0A0A0KZN7|A0A0A0KZN7_CUCSA,tr|A0A0A0LS08|A0A0A0LS08_CUCSA,tr|A0A0A0KX56|A0A0A0KX56_CUCSA,sp|Q4VZG9|ATPE_CUCSA,tr|A0A0A0LDW3|A0A0A0LDW3_CUCSA,tr|A0A0A0L309|A0A0A0L309_CUCSA,tr|A0A0A0KZ66|A0A0A0KZ66_CUCSA,tr|A0A0A0LIG6|A0A0A0LIG6_CUCSA,tr|A0A0A0KEF3|A0A0A0KEF3_CUCSA,tr|A0A0A0LZI8|A0A0A0LZI8_CUCSA,tr|A0A0A0K886|A0A0A0K886_CUCSA,tr|A0A0A0L9F2|A0A0A0L9F2_CUCSA,tr|A0A0A0LUF4|A0A0A0LUF4_CUCSA,tr|A0A…	2.04971e-08
GO:0008152	metabolic process	357 of 380 in the list	2746 of 3212 in all the Protein	tr|A0A0A0KB91|A0A0A0KB91_CUCSA,tr|A0A0A0KXF9|A0A0A0KXF9_CUCSA,tr|A0A0A0K0P7|A0A0A0K0P7_CUCSA,tr|A0A0A0KFM2|A0A0A0KFM2_CUCSA,tr|A0A0A0L7Q6|A0A0A0L7Q6_CUCSA,tr|A0A0A0KZV5|A0A0A0KZV5_CUCSA,tr|A0A0A0KE77|A0A0A0KE77_CUCSA,tr|A0A0A0KEN8|A0A0A0KEN8_CUCSA,tr|A0A0A0LDW3|A0A0A0LDW3_CUCSA,tr|A0A0A0L309|A0A0A0L309_CUCSA,tr|A0A0A0LHK3|A0A0A0LHK3_CUCSA,tr|A2TJV6|A2TJV6_CUCSA,tr|A0A0A0LPP1|A0A0A0LPP1_CUCSA,tr|A…	4.06899e-08
GO:0009308	amine metabolic process	77 of 380 in the list	365 of 3212 in all the Protein	tr|A0A0A0KZN7|A0A0A0KZN7_CUCSA,tr|A0A0A0LM49|A0A0A0LM49_CUCSA,tr|A0A0A0LU17|A0A0A0LU17_CUCSA,tr|A0A0A0LS08|A0A0A0LS08_CUCSA,tr|A0A0A0KFM2|A0A0A0KFM2_CUCSA,tr|A0A0A0L7Q6|A0A0A0L7Q6_CUCSA,tr|A0A0A0KE77|A0A0A0KE77_CUCSA,tr|A0A0A0KEN8|A0A0A0KEN8_CUCSA,tr|A0A0A0LHK3|A0A0A0LHK3_CUCSA,tr|A0A0A0KJ29|A0A0A0KJ29_CUCSA,tr|A0A0A0KEF3|A0A0A0KEF3_CUCSA,tr|A0A0A0K886|A0A0A0K886_CUCSA,tr|A0A0S2GLQ9|A0A0S2GLQ9_CU…	4.83998e-08
GO:0006732	coenzyme metabolic process	60 of 380 in the list	259 of 3212 in all the Protein	tr|A0A0A0KZN7|A0A0A0KZN7_CUCSA,tr|A0A0A0KE82|A0A0A0KE82_CUCSA,tr|A0A0A0KJM6|A0A0A0KJM6_CUCSA,tr|A0A0A0KXU6|A0A0A0KXU6_CUCSA,tr|A0A0A0KG56|A0A0A0KG56_CUCSA,tr|A0A0A0KIN9|A0A0A0KIN9_CUCSA,tr|A0A0A0LS08|A0A0A0LS08_CUCSA,tr|A0A0A0L244|A0A0A0L244_CUCSA,tr|A0A0A0KX56|A0A0A0KX56_CUCSA,tr|A1BQM4|A1BQM4_CUCSA,tr|A0A0A0LD08|A0A0A0LD08_CUCSA,tr|A0A0A0L309|A0A0A0L309_CUCSA,tr|A0A0A0KAR9|A0A0A0KAR9_CUCSA,tr|A…	5.99366e-08
GO:0006350	transcription	28 of 380 in the list	82 of 3212 in all the Protein	tr|A0A0A0LXA8|A0A0A0LXA8_CUCSA,tr|A0A0A0LW62|A0A0A0LW62_CUCSA,tr|A0A0A0LXZ3|A0A0A0LXZ3_CUCSA,sp|Q4VZP3|RPOC2_CUCSA,tr|A0A0A0LNR3|A0A0A0LNR3_CUCSA,tr|A0A0A0KFB8|A0A0A0KFB8_CUCSA,tr|A0A0A0KL10|A0A0A0KL10_CUCSA,tr|A0A0A0LD08|A0A0A0LD08_CUCSA,tr|A0A0A0K3K9|A0A0A0K3K9_CUCSA,tr|A0A0A0L987|A0A0A0L987_CUCSA,tr|A0A0A0KVL7|A0A0A0KVL7_CUCSA,tr|A0A0A0KUI5|A0A0A0KUI5_CUCSA,tr|A0A0A0LEE9|A0A0A0LEE9_CUCSA,tr|A0…	6.68152e-08
GO:0006351	transcription, DNA-dependent	28 of 380 in the list	82 of 3212 in all the Protein	tr|A0A0A0LXA8|A0A0A0LXA8_CUCSA,tr|A0A0A0LW62|A0A0A0LW62_CUCSA,tr|A0A0A0LXZ3|A0A0A0LXZ3_CUCSA,sp|Q4VZP3|RPOC2_CUCSA,tr|A0A0A0LNR3|A0A0A0LNR3_CUCSA,tr|A0A0A0KFB8|A0A0A0KFB8_CUCSA,tr|A0A0A0KL10|A0A0A0KL10_CUCSA,tr|A0A0A0LD08|A0A0A0LD08_CUCSA,tr|A0A0A0K3K9|A0A0A0K3K9_CUCSA,tr|A0A0A0L987|A0A0A0L987_CUCSA,tr|A0A0A0KVL7|A0A0A0KVL7_CUCSA,tr|A0A0A0KUI5|A0A0A0KUI5_CUCSA,tr|A0A0A0LEE9|A0A0A0LEE9_CUCSA,tr|A0…	6.68152e-08
GO:0032774	RNA biosynthetic process	28 of 380 in the list	82 of 3212 in all the Protein	tr|A0A0A0LXA8|A0A0A0LXA8_CUCSA,tr|A0A0A0LW62|A0A0A0LW62_CUCSA,tr|A0A0A0LXZ3|A0A0A0LXZ3_CUCSA,sp|Q4VZP3|RPOC2_CUCSA,tr|A0A0A0LNR3|A0A0A0LNR3_CUCSA,tr|A0A0A0KFB8|A0A0A0KFB8_CUCSA,tr|A0A0A0KL10|A0A0A0KL10_CUCSA,tr|A0A0A0LD08|A0A0A0LD08_CUCSA,tr|A0A0A0K3K9|A0A0A0K3K9_CUCSA,tr|A0A0A0L987|A0A0A0L987_CUCSA,tr|A0A0A0KVL7|A0A0A0KVL7_CUCSA,tr|A0A0A0KUI5|A0A0A0KUI5_CUCSA,tr|A0A0A0LEE9|A0A0A0LEE9_CUCSA,tr|A0…	6.68152e-08
GO:0006767	water-soluble vitamin metabolic process	42 of 380 in the list	155 of 3212 in all the Protein	tr|A0A0A0KZN7|A0A0A0KZN7_CUCSA,tr|A0A0A0KE82|A0A0A0KE82_CUCSA,tr|A0A0A0KXU6|A0A0A0KXU6_CUCSA,tr|A0A0A0KIN9|A0A0A0KIN9_CUCSA,tr|A0A0A0LG80|A0A0A0LG80_CUCSA,tr|A0A0A0KX56|A0A0A0KX56_CUCSA,tr|A1BQM4|A1BQM4_CUCSA,tr|A0A0A0LD08|A0A0A0LD08_CUCSA,tr|A0A0A0L309|A0A0A0L309_CUCSA,tr|A0A0A0KZ66|A0A0A0KZ66_CUCSA,tr|A0A0A0KGQ2|A0A0A0KGQ2_CUCSA,tr|A0A0A0KKE4|A0A0A0KKE4_CUCSA,tr|A0A0A0L546|A0A0A0L546_CUCSA,tr|A…	7.48976e-08
GO:0000096	sulfur amino acid metabolic process	40 of 380 in the list	146 of 3212 in all the Protein	tr|A0A0A0LIC6|A0A0A0LIC6_CUCSA,tr|A0A0A0KZN7|A0A0A0KZN7_CUCSA,tr|A0A0A0KJM6|A0A0A0KJM6_CUCSA,tr|A0A0A0LM49|A0A0A0LM49_CUCSA,tr|A0A0A0KIN9|A0A0A0KIN9_CUCSA,tr|A0A0A0LS08|A0A0A0LS08_CUCSA,tr|A0A0A0L7Q6|A0A0A0L7Q6_CUCSA,tr|A0A0A0L1I7|A0A0A0L1I7_CUCSA,tr|A0A0A0LHK3|A0A0A0LHK3_CUCSA,tr|A0A0A0KWF3|A0A0A0KWF3_CUCSA,tr|A0A0A0KGQ2|A0A0A0KGQ2_CUCSA,tr|A0A0A0KEF3|A0A0A0KEF3_CUCSA,tr|A0A0A0KXH3|A0A0A0KXH3_CU…	1.13196e-07
GO:0019748	secondary metabolic process	70 of 380 in the list	329 of 3212 in all the Protein	tr|A0A0A0KZN7|A0A0A0KZN7_CUCSA,tr|A0A0A0LM49|A0A0A0LM49_CUCSA,tr|A0A0A0LS08|A0A0A0LS08_CUCSA,tr|A0A0A0K0P7|A0A0A0K0P7_CUCSA,tr|A0A0A0KX56|A0A0A0KX56_CUCSA,tr|A0A0A0L309|A0A0A0L309_CUCSA,tr|A0A0A0KZ66|A0A0A0KZ66_CUCSA,tr|A0A0A0KVZ4|A0A0A0KVZ4_CUCSA,tr|A0A0A0KI79|A0A0A0KI79_CUCSA,tr|A0A0A0KIV1|A0A0A0KIV1_CUCSA,tr|A0A0A0KEF3|A0A0A0KEF3_CUCSA,tr|A0A0A0LZI8|A0A0A0LZI8_CUCSA,tr|A0A0A0K886|A0A0A0K886_CU…	1.60161e-07
GO:0016044	membrane organization	36 of 380 in the list	127 of 3212 in all the Protein	tr|A0A0A0KZN7|A0A0A0KZN7_CUCSA,tr|A0A0A0KXA3|A0A0A0KXA3_CUCSA,tr|A0A0A0LXZ3|A0A0A0LXZ3_CUCSA,tr|A0A0A0KXU6|A0A0A0KXU6_CUCSA,tr|A0A0A0KX56|A0A0A0KX56_CUCSA,tr|A1BQM4|A1BQM4_CUCSA,tr|A0A0A0LD08|A0A0A0LD08_CUCSA,tr|A0A0A0L1I7|A0A0A0L1I7_CUCSA,tr|A0A0A0LEH6|A0A0A0LEH6_CUCSA,tr|A0A0A0LKM5|A0A0A0LKM5_CUCSA,tr|A0A0A0KZ66|A0A0A0KZ66_CUCSA,tr|A0A0A0LHK3|A0A0A0LHK3_CUCSA,tr|A0A0A0KLL5|A0A0A0KLL5_CUCSA,tr|A…	2.01664e-07
GO:0006519	cellular amino acid and derivative metabolic process	82 of 380 in the list	414 of 3212 in all the Protein	tr|A0A0A0KZN7|A0A0A0KZN7_CUCSA,tr|A0A0A0LM49|A0A0A0LM49_CUCSA,tr|A0A0A0LU17|A0A0A0LU17_CUCSA,tr|A0A0A0LS08|A0A0A0LS08_CUCSA,tr|A0A0A0KFM2|A0A0A0KFM2_CUCSA,tr|A0A0A0L7Q6|A0A0A0L7Q6_CUCSA,tr|A0A0A0KE77|A0A0A0KE77_CUCSA,tr|A0A0A0KEN8|A0A0A0KEN8_CUCSA,tr|A0A0A0LHK3|A0A0A0LHK3_CUCSA,tr|A0A0A0KJ29|A0A0A0KJ29_CUCSA,tr|A0A0A0KEF3|A0A0A0KEF3_CUCSA,tr|A0A0A0K886|A0A0A0K886_CUCSA,tr|A0A0S2GLQ9|A0A0S2GLQ9_CU…	3.16358e-07
GO:0006091	generation of precursor metabolites and energy	77 of 380 in the list	382 of 3212 in all the Protein	tr|A0A0A0KZN7|A0A0A0KZN7_CUCSA,tr|A0A0A0LM49|A0A0A0LM49_CUCSA,tr|A0A0A0LS08|A0A0A0LS08_CUCSA,sp|Q4VZG9|ATPE_CUCSA,tr|A0A0A0LHK3|A0A0A0LHK3_CUCSA,tr|A0A0A0KZ66|A0A0A0KZ66_CUCSA,tr|A0A0A0KI79|A0A0A0KI79_CUCSA,tr|A0A0A0KLL5|A0A0A0KLL5_CUCSA,tr|A0A0A0K1S2|A0A0A0K1S2_CUCSA,tr|A0A0A0KZP8|A0A0A0KZP8_CUCSA,tr|A0A0A0KEF3|A0A0A0KEF3_CUCSA,tr|A0A0A0KSV8|A0A0A0KSV8_CUCSA,tr|A0A0A0L9L1|A0A0A0L9L1_CUCSA,tr|A0A…	3.7659e-07
GO:0043170	macromolecule metabolic process	223 of 380 in the list	1504 of 3212 in all the Protein	tr|A0A0A0KZN7|A0A0A0KZN7_CUCSA,tr|A0A0A0KZC5|A0A0A0KZC5_CUCSA,tr|A0A0A0KB91|A0A0A0KB91_CUCSA,tr|A0A0A0KXF9|A0A0A0KXF9_CUCSA,tr|A0A0A0LN38|A0A0A0LN38_CUCSA,tr|A0A0A0KFM2|A0A0A0KFM2_CUCSA,tr|A0A0A0KE77|A0A0A0KE77_CUCSA,tr|A0A0A0KEN8|A0A0A0KEN8_CUCSA,tr|A0A0A0KZP3|A0A0A0KZP3_CUCSA,sp|Q4VZJ4|RK20_CUCSA,tr|A0A0A0LDW3|A0A0A0LDW3_CUCSA,tr|A0A0A0LE10|A0A0A0LE10_CUCSA,tr|A0A0A0LEE9|A0A0A0LEE9_CUCSA,tr|A0A…	5.34868e-07
GO:0006396	RNA processing	59 of 380 in the list	270 of 3212 in all the Protein	tr|A0A0A0KZN7|A0A0A0KZN7_CUCSA,tr|A0A0A0KZC5|A0A0A0KZC5_CUCSA,tr|A0A0A0L528|A0A0A0L528_CUCSA,tr|A0A0A0KXU6|A0A0A0KXU6_CUCSA,tr|A0A0A0LS08|A0A0A0LS08_CUCSA,tr|A0A0A0KE77|A0A0A0KE77_CUCSA,tr|A1BQM4|A1BQM4_CUCSA,tr|A0A0A0LSZ7|A0A0A0LSZ7_CUCSA,tr|A0A0A0L1P5|A0A0A0L1P5_CUCSA,tr|A0A0A0L1I7|A0A0A0L1I7_CUCSA,tr|A0A0A0LEH6|A0A0A0LEH6_CUCSA,tr|A0A0A0LHK3|A0A0A0LHK3_CUCSA,tr|A0A0A0LKM5|A0A0A0LKM5_CUCSA,tr|A…	7.0053e-07
GO:0019344	cysteine biosynthetic process	28 of 380 in the list	91 of 3212 in all the Protein	tr|A0A0A0LXA8|A0A0A0LXA8_CUCSA,tr|A0A0A0KZN7|A0A0A0KZN7_CUCSA,tr|A0A0A0KJM6|A0A0A0KJM6_CUCSA,tr|A0A0A0LM49|A0A0A0LM49_CUCSA,tr|A0A0A0KZL7|A0A0A0KZL7_CUCSA,tr|A0A0A0KIN9|A0A0A0KIN9_CUCSA,tr|A0A0A0LS08|A0A0A0LS08_CUCSA,tr|A0A0A0KYN2|A0A0A0KYN2_CUCSA,tr|A0A0A0K6G8|A0A0A0K6G8_CUCSA,tr|A0A0A0L7Q6|A0A0A0L7Q6_CUCSA,tr|A0A0A0KFB8|A0A0A0KFB8_CUCSA,tr|A0A0A0K488|A0A0A0K488_CUCSA,tr|A0A0A0KDP6|A0A0A0KDP6_CU…	7.95277e-07
GO:0006534	cysteine metabolic process	28 of 380 in the list	92 of 3212 in all the Protein	tr|A0A0A0LXA8|A0A0A0LXA8_CUCSA,tr|A0A0A0KZN7|A0A0A0KZN7_CUCSA,tr|A0A0A0KJM6|A0A0A0KJM6_CUCSA,tr|A0A0A0LM49|A0A0A0LM49_CUCSA,tr|A0A0A0KZL7|A0A0A0KZL7_CUCSA,tr|A0A0A0KIN9|A0A0A0KIN9_CUCSA,tr|A0A0A0LS08|A0A0A0LS08_CUCSA,tr|A0A0A0KYN2|A0A0A0KYN2_CUCSA,tr|A0A0A0K6G8|A0A0A0K6G8_CUCSA,tr|A0A0A0L7Q6|A0A0A0L7Q6_CUCSA,tr|A0A0A0KFB8|A0A0A0KFB8_CUCSA,tr|A0A0A0K488|A0A0A0K488_CUCSA,tr|A0A0A0KDP6|A0A0A0KDP6_CU…	1.02032e-06
GO:0000097	sulfur amino acid biosynthetic process	34 of 380 in the list	124 of 3212 in all the Protein	tr|A0A0A0LIC6|A0A0A0LIC6_CUCSA,tr|A0A0A0LXA8|A0A0A0LXA8_CUCSA,tr|A0A0A0KZN7|A0A0A0KZN7_CUCSA,tr|A0A0A0KCY8|A0A0A0KCY8_CUCSA,tr|A0A0A0KJM6|A0A0A0KJM6_CUCSA,tr|A0A0A0LCI7|A0A0A0LCI7_CUCSA,tr|A0A0A0LM49|A0A0A0LM49_CUCSA,tr|A0A0A0KZL7|A0A0A0KZL7_CUCSA,tr|A0A0A0KIN9|A0A0A0KIN9_CUCSA,tr|A0A0A0LS08|A0A0A0LS08_CUCSA,tr|A0A0A0KYN2|A0A0A0KYN2_CUCSA,tr|A0A0A0K6G8|A0A0A0K6G8_CUCSA,tr|A0A0A0L7Q6|A0A0A0L7Q6_CU…	1.06177e-06
GO:0009070	serine family amino acid biosynthetic process	29 of 380 in the list	98 of 3212 in all the Protein	tr|A0A0A0LXA8|A0A0A0LXA8_CUCSA,tr|A0A0A0KZN7|A0A0A0KZN7_CUCSA,tr|A0A0A0KJM6|A0A0A0KJM6_CUCSA,tr|A0A0A0LM49|A0A0A0LM49_CUCSA,tr|A0A0A0KZL7|A0A0A0KZL7_CUCSA,tr|A0A0A0KIN9|A0A0A0KIN9_CUCSA,tr|A0A0A0LS08|A0A0A0LS08_CUCSA,tr|A0A0A0KYN2|A0A0A0KYN2_CUCSA,tr|A0A0A0K6G8|A0A0A0K6G8_CUCSA,tr|A0A0A0L7Q6|A0A0A0L7Q6_CUCSA,tr|A0A0A0KFB8|A0A0A0KFB8_CUCSA,tr|A0A0A0K488|A0A0A0K488_CUCSA,tr|A0A0A0KDP6|A0A0A0KDP6_CU…	1.24684e-06
GO:0000023	maltose metabolic process	22 of 380 in the list	66 of 3212 in all the Protein	tr|A0A0A0KZN7|A0A0A0KZN7_CUCSA,tr|A0A0A0KXU6|A0A0A0KXU6_CUCSA,tr|A0A0A0KIN9|A0A0A0KIN9_CUCSA,tr|A0A0A0LS08|A0A0A0LS08_CUCSA,tr|A0A0A0K132|A0A0A0K132_CUCSA,tr|A0A0A0KTB0|A0A0A0KTB0_CUCSA,tr|A0A0A0L1P5|A0A0A0L1P5_CUCSA,tr|A0A0A0KTZ2|A0A0A0KTZ2_CUCSA,tr|A0A0A0LXK6|A0A0A0LXK6_CUCSA,tr|C4PAW8|C4PAW8_CUCSA,tr|A0A0A0LK02|A0A0A0LK02_CUCSA,tr|A0A0A0L7K7|A0A0A0L7K7_CUCSA,tr|A0A0A0M340|A0A0A0M340_CUCSA,tr|A…	2.86603e-06
GO:0044262	cellular carbohydrate metabolic process	105 of 380 in the list	599 of 3212 in all the Protein	tr|A0A0A0KZN7|A0A0A0KZN7_CUCSA,tr|A0A0A0LM49|A0A0A0LM49_CUCSA,tr|A0A0A0LU17|A0A0A0LU17_CUCSA,tr|A0A0A0LS08|A0A0A0LS08_CUCSA,tr|A0A0A0KFM2|A0A0A0KFM2_CUCSA,tr|A0A0A0L7Q6|A0A0A0L7Q6_CUCSA,tr|A0A0A0KE77|A0A0A0KE77_CUCSA,tr|A0A0A0KEN8|A0A0A0KEN8_CUCSA,tr|A0A0A0LE10|A0A0A0LE10_CUCSA,tr|A0A0A0LHK3|A0A0A0LHK3_CUCSA,tr|A0A0A0KI79|A0A0A0KI79_CUCSA,tr|A0A0A0KIV1|A0A0A0KIV1_CUCSA,tr|A0A0A0KJ29|A0A0A0KJ29_CU…	3.02399e-06
GO:0010103	stomatal complex morphogenesis	15 of 380 in the list	35 of 3212 in all the Protein	tr|A0A0A0KTZ2|A0A0A0KTZ2_CUCSA,tr|A0A0A0KAH9|A0A0A0KAH9_CUCSA,tr|A0A0A0LMW3|A0A0A0LMW3_CUCSA,tr|A0A0A0L6T3|A0A0A0L6T3_CUCSA,tr|A0A0A0KI79|A0A0A0KI79_CUCSA,tr|C4PAW8|C4PAW8_CUCSA,tr|A0A0A0KLL5|A0A0A0KLL5_CUCSA,tr|A0A0A0LW62|A0A0A0LW62_CUCSA,tr|A0A0A0L7K7|A0A0A0L7K7_CUCSA,tr|A0A0A0KIH3|A0A0A0KIH3_CUCSA,tr|A0A0A0KG22|A0A0A0KG22_CUCSA,tr|A0A0A0LRC0|A0A0A0LRC0_CUCSA,tr|A0A0A0LTZ8|A0A0A0LTZ8_CUCSA,tr|A…	3.29808e-06
GO:0019252	starch biosynthetic process	26 of 380 in the list	87 of 3212 in all the Protein	tr|A0A0A0KZN7|A0A0A0KZN7_CUCSA,tr|A0A0A0KXU6|A0A0A0KXU6_CUCSA,tr|A0A0A0KIN9|A0A0A0KIN9_CUCSA,tr|A0A0A0LS08|A0A0A0LS08_CUCSA,tr|A0A0A0LRC0|A0A0A0LRC0_CUCSA,tr|A0A0A0K132|A0A0A0K132_CUCSA,tr|A0A0A0KTB0|A0A0A0KTB0_CUCSA,tr|A0A0A0L1P5|A0A0A0L1P5_CUCSA,tr|A0A0A0KTZ2|A0A0A0KTZ2_CUCSA,tr|A0A0A0LXK6|A0A0A0LXK6_CUCSA,tr|C4PAW8|C4PAW8_CUCSA,tr|A0A0A0LK02|A0A0A0LK02_CUCSA,tr|A0A0A0KXS1|A0A0A0KXS1_CUCSA,tr|A…	3.69213e-06
GO:0043283	biopolymer metabolic process	213 of 380 in the list	1452 of 3212 in all the Protein	tr|A0A0A0KZN7|A0A0A0KZN7_CUCSA,tr|A0A0A0KZC5|A0A0A0KZC5_CUCSA,tr|A0A0A0KB91|A0A0A0KB91_CUCSA,tr|A0A0A0KXF9|A0A0A0KXF9_CUCSA,tr|A0A0A0LN38|A0A0A0LN38_CUCSA,tr|A0A0A0KFM2|A0A0A0KFM2_CUCSA,tr|A0A0A0KE77|A0A0A0KE77_CUCSA,tr|A0A0A0KEN8|A0A0A0KEN8_CUCSA,tr|A0A0A0KZP3|A0A0A0KZP3_CUCSA,sp|Q4VZJ4|RK20_CUCSA,tr|A0A0A0LDW3|A0A0A0LDW3_CUCSA,tr|A0A0A0LE10|A0A0A0LE10_CUCSA,tr|A0A0A0LEE9|A0A0A0LEE9_CUCSA,tr|A0A…	4.11882e-06
GO:0035304	regulation of protein amino acid dephosphorylation	18 of 380 in the list	51 of 3212 in all the Protein	tr|A0A0A0LXA8|A0A0A0LXA8_CUCSA,tr|A0A0A0L6T3|A0A0A0L6T3_CUCSA,tr|A0A0A0LW62|A0A0A0LW62_CUCSA,tr|A0A0A0LM49|A0A0A0LM49_CUCSA,tr|A0A0A0KXU6|A0A0A0KXU6_CUCSA,tr|A0A0A0LS08|A0A0A0LS08_CUCSA,tr|A0A0A0KG22|A0A0A0KG22_CUCSA,tr|A0A0A0KL10|A0A0A0KL10_CUCSA,tr|A0A0A0L987|A0A0A0L987_CUCSA,tr|A0A0A0KZ66|A0A0A0KZ66_CUCSA,tr|A0A0A0LHK3|A0A0A0LHK3_CUCSA,tr|C4PAW8|C4PAW8_CUCSA,tr|A0A0A0KLL5|A0A0A0KLL5_CUCSA,tr|A…	9.49218e-06
GO:0006725	cellular aromatic compound metabolic process	56 of 380 in the list	272 of 3212 in all the Protein	tr|A0A0A0KZN7|A0A0A0KZN7_CUCSA,tr|A0A0A0KJM6|A0A0A0KJM6_CUCSA,tr|A0A0A0LNQ2|A0A0A0LNQ2_CUCSA,tr|A0A0A0LLB2|A0A0A0LLB2_CUCSA,tr|A0A0A0LS08|A0A0A0LS08_CUCSA,tr|A0A0A0L1U2|A0A0A0L1U2_CUCSA,tr|A0A0A0LH34|A0A0A0LH34_CUCSA,tr|A0A0A0LD08|A0A0A0LD08_CUCSA,tr|A0A0A0LE71|A0A0A0LE71_CUCSA,tr|A0A0A0LEE9|A0A0A0LEE9_CUCSA,tr|A0A0A0KZ66|A0A0A0KZ66_CUCSA,tr|A0A0A0L7E5|A0A0A0L7E5_CUCSA,tr|A0A0A0KGQ2|A0A0A0KGQ2_CU…	1.01262e-05
GO:0006996	organelle organization	101 of 380 in the list	585 of 3212 in all the Protein	tr|A0A0A0KZN7|A0A0A0KZN7_CUCSA,tr|A0A0A0KXA3|A0A0A0KXA3_CUCSA,tr|A0A0A0KZC5|A0A0A0KZC5_CUCSA,tr|A0A0A0KB91|A0A0A0KB91_CUCSA,tr|A0A0A0LS08|A0A0A0LS08_CUCSA,tr|A0A0A0KFM2|A0A0A0KFM2_CUCSA,tr|A0A0A0KX56|A0A0A0KX56_CUCSA,tr|A0A0A0KEN8|A0A0A0KEN8_CUCSA,tr|A0A0A0KVL7|A0A0A0KVL7_CUCSA,tr|A0A0A0LE10|A0A0A0LE10_CUCSA,tr|A0A0A0LEE9|A0A0A0LEE9_CUCSA,tr|A0A0A0LHK3|A0A0A0LHK3_CUCSA,tr|A0A0A0KZ66|A0A0A0KZ66_CU…	1.04687e-05
GO:0005982	starch metabolic process	29 of 380 in the list	108 of 3212 in all the Protein	tr|A0A0A0KZN7|A0A0A0KZN7_CUCSA,tr|A0A0A0KXU6|A0A0A0KXU6_CUCSA,tr|A0A0A0KIN9|A0A0A0KIN9_CUCSA,tr|A0A0A0LF71|A0A0A0LF71_CUCSA,tr|A0A0A0LS08|A0A0A0LS08_CUCSA,tr|A0A0A0K6G8|A0A0A0K6G8_CUCSA,tr|A0A0A0LRC0|A0A0A0LRC0_CUCSA,tr|A0A0A0K132|A0A0A0K132_CUCSA,tr|A0A0A0KTB0|A0A0A0KTB0_CUCSA,tr|A0A0A0L1P5|A0A0A0L1P5_CUCSA,tr|A0A0A0LE10|A0A0A0LE10_CUCSA,tr|A0A0A0KTZ2|A0A0A0KTZ2_CUCSA,tr|A0A0A0LXK6|A0A0A0LXK6_CU…	1.07446e-05
GO:0044260	cellular macromolecule metabolic process	203 of 380 in the list	1387 of 3212 in all the Protein	tr|A0A0A0KZN7|A0A0A0KZN7_CUCSA,tr|A0A0A0KZC5|A0A0A0KZC5_CUCSA,tr|A0A0A0KB91|A0A0A0KB91_CUCSA,tr|A0A0A0KXF9|A0A0A0KXF9_CUCSA,tr|A0A0A0LN38|A0A0A0LN38_CUCSA,tr|A0A0A0KFM2|A0A0A0KFM2_CUCSA,tr|A0A0A0KE77|A0A0A0KE77_CUCSA,tr|A0A0A0KEN8|A0A0A0KEN8_CUCSA,tr|A0A0A0KZP3|A0A0A0KZP3_CUCSA,sp|Q4VZJ4|RK20_CUCSA,tr|A0A0A0LDW3|A0A0A0LDW3_CUCSA,tr|A0A0A0LE10|A0A0A0LE10_CUCSA,tr|A0A0A0LEE9|A0A0A0LEE9_CUCSA,tr|A0A…	1.24102e-05
GO:0016051	carbohydrate biosynthetic process	62 of 380 in the list	314 of 3212 in all the Protein	tr|A0A0A0KZN7|A0A0A0KZN7_CUCSA,tr|A0A0A0LCY8|A0A0A0LCY8_CUCSA,tr|A0A0A0LM49|A0A0A0LM49_CUCSA,tr|A0A0A0KXU6|A0A0A0KXU6_CUCSA,tr|A0A0A0KIN9|A0A0A0KIN9_CUCSA,tr|A0A0A0LS08|A0A0A0LS08_CUCSA,tr|A0A0A0KTB0|A0A0A0KTB0_CUCSA,tr|A0A0A0L1P5|A0A0A0L1P5_CUCSA,tr|A0A0A0LE71|A0A0A0LE71_CUCSA,tr|A0A0A0KI79|A0A0A0KI79_CUCSA,tr|A0A0A0KXS1|A0A0A0KXS1_CUCSA,tr|A0A0A0KGQ2|A0A0A0KGQ2_CUCSA,tr|A0A0A0KIV1|A0A0A0KIV1_CU…	1.32678e-05
GO:0016052	carbohydrate catabolic process	60 of 380 in the list	301 of 3212 in all the Protein	tr|A0A0A0KZN7|A0A0A0KZN7_CUCSA,tr|A0A0A0KE82|A0A0A0KE82_CUCSA,tr|A0A0A0KXU6|A0A0A0KXU6_CUCSA,tr|A0A0A0KIN9|A0A0A0KIN9_CUCSA,tr|A0A0A0KX56|A0A0A0KX56_CUCSA,tr|A0A0A0LKS3|A0A0A0LKS3_CUCSA,tr|A0A0A0LV53|A0A0A0LV53_CUCSA,tr|A1BQM4|A1BQM4_CUCSA,tr|A0A0A0LD08|A0A0A0LD08_CUCSA,tr|A0A0A0L309|A0A0A0L309_CUCSA,tr|A0A0A0LE71|A0A0A0LE71_CUCSA,tr|A0A0A0K2H5|A0A0A0K2H5_CUCSA,tr|A0A0A0KZ66|A0A0A0KZ66_CUCSA,tr|A…	1.37365e-05
GO:0019318	hexose metabolic process	64 of 380 in the list	328 of 3212 in all the Protein	tr|A0A0A0KZN7|A0A0A0KZN7_CUCSA,tr|A0A0A0KE82|A0A0A0KE82_CUCSA,tr|A0A0A0LCY8|A0A0A0LCY8_CUCSA,tr|A0A0A0KXU6|A0A0A0KXU6_CUCSA,tr|A0A0A0KIN9|A0A0A0KIN9_CUCSA,tr|A0A0A0KX56|A0A0A0KX56_CUCSA,tr|A0A0A0LKS3|A0A0A0LKS3_CUCSA,tr|A1BQM4|A1BQM4_CUCSA,tr|A0A0A0LD08|A0A0A0LD08_CUCSA,tr|A0A0A0L309|A0A0A0L309_CUCSA,tr|A0A0A0LE71|A0A0A0LE71_CUCSA,tr|A0A0A0KZ66|A0A0A0KZ66_CUCSA,tr|A0A0A0KGQ2|A0A0A0KGQ2_CUCSA,tr|A…	1.4124e-05
GO:0010374	stomatal complex development	15 of 380 in the list	39 of 3212 in all the Protein	tr|A0A0A0KTZ2|A0A0A0KTZ2_CUCSA,tr|A0A0A0KAH9|A0A0A0KAH9_CUCSA,tr|A0A0A0LMW3|A0A0A0LMW3_CUCSA,tr|A0A0A0L6T3|A0A0A0L6T3_CUCSA,tr|A0A0A0KI79|A0A0A0KI79_CUCSA,tr|C4PAW8|C4PAW8_CUCSA,tr|A0A0A0KLL5|A0A0A0KLL5_CUCSA,tr|A0A0A0LW62|A0A0A0LW62_CUCSA,tr|A0A0A0L7K7|A0A0A0L7K7_CUCSA,tr|A0A0A0KIH3|A0A0A0KIH3_CUCSA,tr|A0A0A0KG22|A0A0A0KG22_CUCSA,tr|A0A0A0LRC0|A0A0A0LRC0_CUCSA,tr|A0A0A0LTZ8|A0A0A0LTZ8_CUCSA,tr|A…	1.62743e-05
GO:0031399	regulation of protein modification process	18 of 380 in the list	53 of 3212 in all the Protein	tr|A0A0A0LXA8|A0A0A0LXA8_CUCSA,tr|A0A0A0L6T3|A0A0A0L6T3_CUCSA,tr|A0A0A0LW62|A0A0A0LW62_CUCSA,tr|A0A0A0LM49|A0A0A0LM49_CUCSA,tr|A0A0A0KXU6|A0A0A0KXU6_CUCSA,tr|A0A0A0LS08|A0A0A0LS08_CUCSA,tr|A0A0A0KG22|A0A0A0KG22_CUCSA,tr|A0A0A0KL10|A0A0A0KL10_CUCSA,tr|A0A0A0L987|A0A0A0L987_CUCSA,tr|A0A0A0KZ66|A0A0A0KZ66_CUCSA,tr|A0A0A0LHK3|A0A0A0LHK3_CUCSA,tr|C4PAW8|C4PAW8_CUCSA,tr|A0A0A0KLL5|A0A0A0KLL5_CUCSA,tr|A…	1.75326e-05
GO:0006006	glucose metabolic process	60 of 380 in the list	306 of 3212 in all the Protein	tr|A0A0A0KZN7|A0A0A0KZN7_CUCSA,tr|A0A0A0KE82|A0A0A0KE82_CUCSA,tr|A0A0A0LCY8|A0A0A0LCY8_CUCSA,tr|A0A0A0KXU6|A0A0A0KXU6_CUCSA,tr|A0A0A0KIN9|A0A0A0KIN9_CUCSA,tr|A0A0A0KX56|A0A0A0KX56_CUCSA,tr|A0A0A0LKS3|A0A0A0LKS3_CUCSA,tr|A1BQM4|A1BQM4_CUCSA,tr|A0A0A0LD08|A0A0A0LD08_CUCSA,tr|A0A0A0L309|A0A0A0L309_CUCSA,tr|A0A0A0LE71|A0A0A0LE71_CUCSA,tr|A0A0A0KZ66|A0A0A0KZ66_CUCSA,tr|A0A0A0KGQ2|A0A0A0KGQ2_CUCSA,tr|A…	2.34997e-05
GO:0044085	cellular component biogenesis	85 of 380 in the list	480 of 3212 in all the Protein	tr|A0A0A0KZN7|A0A0A0KZN7_CUCSA,tr|A0A0A0KZC5|A0A0A0KZC5_CUCSA,tr|A0A0A0LS08|A0A0A0LS08_CUCSA,tr|A0A0A0LN38|A0A0A0LN38_CUCSA,tr|A0A0A0LPR2|A0A0A0LPR2_CUCSA,sp|Q4VZJ4|RK20_CUCSA,tr|A0A0A0LEE9|A0A0A0LEE9_CUCSA,tr|A0A0A0LHK3|A0A0A0LHK3_CUCSA,tr|A0A0A0KZ66|A0A0A0KZ66_CUCSA,tr|A0A0A0LIG6|A0A0A0LIG6_CUCSA,tr|A0A0A0KLL5|A0A0A0KLL5_CUCSA,tr|A0A0A0K1S2|A0A0A0K1S2_CUCSA,tr|A0A0A0LZI8|A0A0A0LZI8_CUCSA,tr|A0A…	2.48436e-05
GO:0010016	shoot morphogenesis	30 of 380 in the list	119 of 3212 in all the Protein	tr|A0A0A0KZN7|A0A0A0KZN7_CUCSA,tr|A0A0A0KE82|A0A0A0KE82_CUCSA,tr|A0A0A0KJM6|A0A0A0KJM6_CUCSA,tr|A0A0A0L6T3|A0A0A0L6T3_CUCSA,tr|A0A0A0LW62|A0A0A0LW62_CUCSA,tr|A0A0A0LS08|A0A0A0LS08_CUCSA,tr|A0A0A0KYN2|A0A0A0KYN2_CUCSA,tr|A0A0A0K488|A0A0A0K488_CUCSA,tr|A0A0A0KG22|A0A0A0KG22_CUCSA,tr|A0A0A0LRC0|A0A0A0LRC0_CUCSA,tr|A0A0A0L1P5|A0A0A0L1P5_CUCSA,tr|A0A0A0L987|A0A0A0L987_CUCSA,tr|A0A0A0KAH9|A0A0A0KAH9_CU…	2.91285e-05
GO:0009773	photosynthetic electron transport in photosystem I	13 of 380 in the list	32 of 3212 in all the Protein	tr|A0A0A0LDC9|A0A0A0LDC9_CUCSA,tr|A0A0A0L6T3|A0A0A0L6T3_CUCSA,tr|A0A0A0L3P3|A0A0A0L3P3_CUCSA,tr|C4PAW8|C4PAW8_CUCSA,tr|A0A0A0KXU6|A0A0A0KXU6_CUCSA,tr|A0A0A0LS08|A0A0A0LS08_CUCSA,tr|A0A0A0L5E7|A0A0A0L5E7_CUCSA,tr|A0A0A0K8E7|A0A0A0K8E7_CUCSA,tr|A0A0A0L4N1|A0A0A0L4N1_CUCSA,tr|A1BQM4|A1BQM4_CUCSA,tr|A0A0A0LSX7|A0A0A0LSX7_CUCSA,tr|A0A0A0KTX2|A0A0A0KTX2_CUCSA,tr|A0A0A0L987|A0A0A0L987_CUCSA	3.04934e-05
GO:0010155	regulation of proton transport	11 of 380 in the list	24 of 3212 in all the Protein	tr|A0A0A0KVZ4|A0A0A0KVZ4_CUCSA,tr|A0A0A0KJM6|A0A0A0KJM6_CUCSA,tr|A0A0A0L6T3|A0A0A0L6T3_CUCSA,tr|A0A0A0KEI3|A0A0A0KEI3_CUCSA,tr|A0A0A0L546|A0A0A0L546_CUCSA,tr|A0A0A0L4N1|A0A0A0L4N1_CUCSA,tr|A0A0A0L611|A0A0A0L611_CUCSA,tr|A0A0A0KBG2|A0A0A0KBG2_CUCSA,tr|A0A0A0KXR5|A0A0A0KXR5_CUCSA,tr|A0A0A0KXH3|A0A0A0KXH3_CUCSA,tr|A0A0A0LXJ8|A0A0A0LXJ8_CUCSA	3.2825e-05
GO:0048481	ovule development	14 of 380 in the list	37 of 3212 in all the Protein	tr|A0A0A0LXA8|A0A0A0LXA8_CUCSA,tr|A0A0A0LHK3|A0A0A0LHK3_CUCSA,tr|A2TJV6|A2TJV6_CUCSA,tr|A0A0A0LUY6|A0A0A0LUY6_CUCSA,tr|A0A0A0KJ29|A0A0A0KJ29_CUCSA,tr|A0A0A0K502|A0A0A0K502_CUCSA,tr|A0A0A0LBL6|A0A0A0LBL6_CUCSA,tr|A0A0A0KFM2|A0A0A0KFM2_CUCSA,tr|A0A0A0KEF3|A0A0A0KEF3_CUCSA,tr|A0A0A0KAU8|A0A0A0KAU8_CUCSA,tr|A0A0A0KKS6|A0A0A0KKS6_CUCSA,tr|A0A0A0L1P5|A0A0A0L1P5_CUCSA,tr|A0A0A0K809|A0A0A0K809_CUCSA,tr|A…	3.89597e-05
GO:0006007	glucose catabolic process	52 of 380 in the list	258 of 3212 in all the Protein	tr|A0A0A0KZN7|A0A0A0KZN7_CUCSA,tr|A0A0A0KE82|A0A0A0KE82_CUCSA,tr|A0A0A0KXU6|A0A0A0KXU6_CUCSA,tr|A0A0A0KIN9|A0A0A0KIN9_CUCSA,tr|A0A0A0KX56|A0A0A0KX56_CUCSA,tr|A0A0A0LKS3|A0A0A0LKS3_CUCSA,tr|A1BQM4|A1BQM4_CUCSA,tr|A0A0A0LD08|A0A0A0LD08_CUCSA,tr|A0A0A0L309|A0A0A0L309_CUCSA,tr|A0A0A0LE71|A0A0A0LE71_CUCSA,tr|A0A0A0KZ66|A0A0A0KZ66_CUCSA,tr|A0A0A0KGQ2|A0A0A0KGQ2_CUCSA,tr|A0A0A0KKE4|A0A0A0KKE4_CUCSA,tr|A…	4.07828e-05
GO:0019320	hexose catabolic process	52 of 380 in the list	258 of 3212 in all the Protein	tr|A0A0A0KZN7|A0A0A0KZN7_CUCSA,tr|A0A0A0KE82|A0A0A0KE82_CUCSA,tr|A0A0A0KXU6|A0A0A0KXU6_CUCSA,tr|A0A0A0KIN9|A0A0A0KIN9_CUCSA,tr|A0A0A0KX56|A0A0A0KX56_CUCSA,tr|A0A0A0LKS3|A0A0A0LKS3_CUCSA,tr|A1BQM4|A1BQM4_CUCSA,tr|A0A0A0LD08|A0A0A0LD08_CUCSA,tr|A0A0A0L309|A0A0A0L309_CUCSA,tr|A0A0A0LE71|A0A0A0LE71_CUCSA,tr|A0A0A0KZ66|A0A0A0KZ66_CUCSA,tr|A0A0A0KGQ2|A0A0A0KGQ2_CUCSA,tr|A0A0A0KKE4|A0A0A0KKE4_CUCSA,tr|A…	4.07828e-05
GO:0016043	cellular component organization	139 of 380 in the list	894 of 3212 in all the Protein	tr|A0A0A0KZN7|A0A0A0KZN7_CUCSA,tr|A0A0A0KXA3|A0A0A0KXA3_CUCSA,tr|A0A0A0KZC5|A0A0A0KZC5_CUCSA,tr|A0A0A0K7N4|A0A0A0K7N4_CUCSA,tr|A0A0A0KB91|A0A0A0KB91_CUCSA,tr|A0A0A0LN38|A0A0A0LN38_CUCSA,tr|A0A0A0KFM2|A0A0A0KFM2_CUCSA,tr|A0A0A0KEN8|A0A0A0KEN8_CUCSA,tr|A0A0A0KZP3|A0A0A0KZP3_CUCSA,sp|Q4VZJ4|RK20_CUCSA,tr|A0A0A0LDW3|A0A0A0LDW3_CUCSA,tr|A0A0A0K310|A0A0A0K310_CUCSA,tr|A0A0A0LE10|A0A0A0LE10_CUCSA,tr|A0A…	4.72783e-05
GO:0006655	phosphatidylglycerol biosynthetic process	11 of 380 in the list	25 of 3212 in all the Protein	tr|A0A0A0KAH9|A0A0A0KAH9_CUCSA,tr|A0A0A0KZN7|A0A0A0KZN7_CUCSA,tr|A0A0A0KEI3|A0A0A0KEI3_CUCSA,tr|A0A0A0LK02|A0A0A0LK02_CUCSA,tr|A0A0A0KG22|A0A0A0KG22_CUCSA,tr|A0A0A0KEN8|A0A0A0KEN8_CUCSA,tr|A0A0A0K852|A0A0A0K852_CUCSA,tr|A0A0A0LTZ8|A0A0A0LTZ8_CUCSA,tr|A0A0A0L309|A0A0A0L309_CUCSA,tr|A0A0A0LNX0|A0A0A0LNX0_CUCSA,tr|A0A0A0LXJ8|A0A0A0LXJ8_CUCSA	5.24729e-05
GO:0046471	phosphatidylglycerol metabolic process	11 of 380 in the list	25 of 3212 in all the Protein	tr|A0A0A0KAH9|A0A0A0KAH9_CUCSA,tr|A0A0A0KZN7|A0A0A0KZN7_CUCSA,tr|A0A0A0KEI3|A0A0A0KEI3_CUCSA,tr|A0A0A0LK02|A0A0A0LK02_CUCSA,tr|A0A0A0KG22|A0A0A0KG22_CUCSA,tr|A0A0A0KEN8|A0A0A0KEN8_CUCSA,tr|A0A0A0K852|A0A0A0K852_CUCSA,tr|A0A0A0LTZ8|A0A0A0LTZ8_CUCSA,tr|A0A0A0L309|A0A0A0L309_CUCSA,tr|A0A0A0LNX0|A0A0A0LNX0_CUCSA,tr|A0A0A0LXJ8|A0A0A0LXJ8_CUCSA	5.24729e-05
GO:0046164	alcohol catabolic process	52 of 380 in the list	261 of 3212 in all the Protein	tr|A0A0A0KZN7|A0A0A0KZN7_CUCSA,tr|A0A0A0KE82|A0A0A0KE82_CUCSA,tr|A0A0A0KXU6|A0A0A0KXU6_CUCSA,tr|A0A0A0KIN9|A0A0A0KIN9_CUCSA,tr|A0A0A0KX56|A0A0A0KX56_CUCSA,tr|A0A0A0LKS3|A0A0A0LKS3_CUCSA,tr|A1BQM4|A1BQM4_CUCSA,tr|A0A0A0LD08|A0A0A0LD08_CUCSA,tr|A0A0A0L309|A0A0A0L309_CUCSA,tr|A0A0A0LE71|A0A0A0LE71_CUCSA,tr|A0A0A0KZ66|A0A0A0KZ66_CUCSA,tr|A0A0A0KGQ2|A0A0A0KGQ2_CUCSA,tr|A0A0A0KKE4|A0A0A0KKE4_CUCSA,tr|A…	5.6727e-05
GO:0046365	monosaccharide catabolic process	52 of 380 in the list	261 of 3212 in all the Protein	tr|A0A0A0KZN7|A0A0A0KZN7_CUCSA,tr|A0A0A0KE82|A0A0A0KE82_CUCSA,tr|A0A0A0KXU6|A0A0A0KXU6_CUCSA,tr|A0A0A0KIN9|A0A0A0KIN9_CUCSA,tr|A0A0A0KX56|A0A0A0KX56_CUCSA,tr|A0A0A0LKS3|A0A0A0LKS3_CUCSA,tr|A1BQM4|A1BQM4_CUCSA,tr|A0A0A0LD08|A0A0A0LD08_CUCSA,tr|A0A0A0L309|A0A0A0L309_CUCSA,tr|A0A0A0LE71|A0A0A0LE71_CUCSA,tr|A0A0A0KZ66|A0A0A0KZ66_CUCSA,tr|A0A0A0KGQ2|A0A0A0KGQ2_CUCSA,tr|A0A0A0KKE4|A0A0A0KKE4_CUCSA,tr|A…	5.6727e-05
GO:0034960	cellular biopolymer metabolic process	194 of 380 in the list	1341 of 3212 in all the Protein	tr|A0A0A0KZN7|A0A0A0KZN7_CUCSA,tr|A0A0A0KZC5|A0A0A0KZC5_CUCSA,tr|A0A0A0KB91|A0A0A0KB91_CUCSA,tr|A0A0A0KXF9|A0A0A0KXF9_CUCSA,tr|A0A0A0LN38|A0A0A0LN38_CUCSA,tr|A0A0A0KFM2|A0A0A0KFM2_CUCSA,tr|A0A0A0KE77|A0A0A0KE77_CUCSA,tr|A0A0A0KEN8|A0A0A0KEN8_CUCSA,tr|A0A0A0KZP3|A0A0A0KZP3_CUCSA,sp|Q4VZJ4|RK20_CUCSA,tr|A0A0A0LDW3|A0A0A0LDW3_CUCSA,tr|A0A0A0LE10|A0A0A0LE10_CUCSA,tr|A0A0A0LEE9|A0A0A0LEE9_CUCSA,tr|A0A…	6.19801e-05
GO:0009987	cellular process	347 of 380 in the list	2728 of 3212 in all the Protein	tr|A0A0A0KB91|A0A0A0KB91_CUCSA,tr|A0A0A0KXF9|A0A0A0KXF9_CUCSA,tr|A0A0A0K0P7|A0A0A0K0P7_CUCSA,tr|A0A0A0KFM2|A0A0A0KFM2_CUCSA,tr|A0A0A0L7Q6|A0A0A0L7Q6_CUCSA,tr|A0A0A0KZV5|A0A0A0KZV5_CUCSA,tr|A0A0A0KE77|A0A0A0KE77_CUCSA,tr|A0A0A0KEN8|A0A0A0KEN8_CUCSA,tr|A0A0A0LDW3|A0A0A0LDW3_CUCSA,tr|A0A0A0L309|A0A0A0L309_CUCSA,tr|A0A0A0LHK3|A0A0A0LHK3_CUCSA,tr|A2TJV6|A2TJV6_CUCSA,tr|A0A0A0LPP1|A0A0A0LPP1_CUCSA,tr|A…	6.21491e-05
GO:0006636	unsaturated fatty acid biosynthetic process	13 of 380 in the list	34 of 3212 in all the Protein	tr|A0A0A0KZN7|A0A0A0KZN7_CUCSA,tr|A0A0A0KZ66|A0A0A0KZ66_CUCSA,tr|A0A0A0KJM6|A0A0A0KJM6_CUCSA,tr|A0A0A0KEI3|A0A0A0KEI3_CUCSA,tr|A0A0A0KIH3|A0A0A0KIH3_CUCSA,tr|A0A0A0KGQ2|A0A0A0KGQ2_CUCSA,tr|A0A0A0LS08|A0A0A0LS08_CUCSA,tr|A0A0A0KG22|A0A0A0KG22_CUCSA,tr|A0A0A0L4N1|A0A0A0L4N1_CUCSA,tr|A0A0A0LSX7|A0A0A0LSX7_CUCSA,tr|A0A0A0L1I7|A0A0A0L1I7_CUCSA,tr|A0A0A0KTQ0|A0A0A0KTQ0_CUCSA,tr|A0A0A0LXJ8|A0A0A0LXJ8_CU…	6.51559e-05
GO:0016109	tetraterpenoid biosynthetic process	17 of 380 in the list	53 of 3212 in all the Protein	tr|A0A0A0KZN7|A0A0A0KZN7_CUCSA,tr|A0A0A0KXU6|A0A0A0KXU6_CUCSA,tr|A0A0A0KG22|A0A0A0KG22_CUCSA,tr|A0A0A0LRC0|A0A0A0LRC0_CUCSA,tr|A0A0A0LHJ6|A0A0A0LHJ6_CUCSA,tr|A0A0A0M2C3|A0A0A0M2C3_CUCSA,tr|A0A0A0LTJ3|A0A0A0LTJ3_CUCSA,tr|A0A0A0LKM5|A0A0A0LKM5_CUCSA,tr|A0A0A0KVZ4|A0A0A0KVZ4_CUCSA,tr|A0A0A0KZ66|A0A0A0KZ66_CUCSA,tr|A0A0A0L7K7|A0A0A0L7K7_CUCSA,tr|A0A0A0KEI3|A0A0A0KEI3_CUCSA,tr|A0A0A0KGQ2|A0A0A0KGQ2_CU…	6.93516e-05
GO:0016117	carotenoid biosynthetic process	17 of 380 in the list	53 of 3212 in all the Protein	tr|A0A0A0KZN7|A0A0A0KZN7_CUCSA,tr|A0A0A0KXU6|A0A0A0KXU6_CUCSA,tr|A0A0A0KG22|A0A0A0KG22_CUCSA,tr|A0A0A0LRC0|A0A0A0LRC0_CUCSA,tr|A0A0A0LHJ6|A0A0A0LHJ6_CUCSA,tr|A0A0A0M2C3|A0A0A0M2C3_CUCSA,tr|A0A0A0LTJ3|A0A0A0LTJ3_CUCSA,tr|A0A0A0LKM5|A0A0A0LKM5_CUCSA,tr|A0A0A0KVZ4|A0A0A0KVZ4_CUCSA,tr|A0A0A0KZ66|A0A0A0KZ66_CUCSA,tr|A0A0A0L7K7|A0A0A0L7K7_CUCSA,tr|A0A0A0KEI3|A0A0A0KEI3_CUCSA,tr|A0A0A0KGQ2|A0A0A0KGQ2_CU…	6.93516e-05
GO:0035303	regulation of dephosphorylation	18 of 380 in the list	58 of 3212 in all the Protein	tr|A0A0A0LXA8|A0A0A0LXA8_CUCSA,tr|A0A0A0L6T3|A0A0A0L6T3_CUCSA,tr|A0A0A0LW62|A0A0A0LW62_CUCSA,tr|A0A0A0LM49|A0A0A0LM49_CUCSA,tr|A0A0A0KXU6|A0A0A0KXU6_CUCSA,tr|A0A0A0LS08|A0A0A0LS08_CUCSA,tr|A0A0A0KG22|A0A0A0KG22_CUCSA,tr|A0A0A0KL10|A0A0A0KL10_CUCSA,tr|A0A0A0L987|A0A0A0L987_CUCSA,tr|A0A0A0KZ66|A0A0A0KZ66_CUCSA,tr|A0A0A0LHK3|A0A0A0LHK3_CUCSA,tr|C4PAW8|C4PAW8_CUCSA,tr|A0A0A0KLL5|A0A0A0KLL5_CUCSA,tr|A…	6.93845e-05
GO:0016108	tetraterpenoid metabolic process	17 of 380 in the list	54 of 3212 in all the Protein	tr|A0A0A0KZN7|A0A0A0KZN7_CUCSA,tr|A0A0A0KXU6|A0A0A0KXU6_CUCSA,tr|A0A0A0KG22|A0A0A0KG22_CUCSA,tr|A0A0A0LRC0|A0A0A0LRC0_CUCSA,tr|A0A0A0LHJ6|A0A0A0LHJ6_CUCSA,tr|A0A0A0M2C3|A0A0A0M2C3_CUCSA,tr|A0A0A0LTJ3|A0A0A0LTJ3_CUCSA,tr|A0A0A0LKM5|A0A0A0LKM5_CUCSA,tr|A0A0A0KVZ4|A0A0A0KVZ4_CUCSA,tr|A0A0A0KZ66|A0A0A0KZ66_CUCSA,tr|A0A0A0L7K7|A0A0A0L7K7_CUCSA,tr|A0A0A0KEI3|A0A0A0KEI3_CUCSA,tr|A0A0A0KGQ2|A0A0A0KGQ2_CU…	9.04244e-05
GO:0016116	carotenoid metabolic process	17 of 380 in the list	54 of 3212 in all the Protein	tr|A0A0A0KZN7|A0A0A0KZN7_CUCSA,tr|A0A0A0KXU6|A0A0A0KXU6_CUCSA,tr|A0A0A0KG22|A0A0A0KG22_CUCSA,tr|A0A0A0LRC0|A0A0A0LRC0_CUCSA,tr|A0A0A0LHJ6|A0A0A0LHJ6_CUCSA,tr|A0A0A0M2C3|A0A0A0M2C3_CUCSA,tr|A0A0A0LTJ3|A0A0A0LTJ3_CUCSA,tr|A0A0A0LKM5|A0A0A0LKM5_CUCSA,tr|A0A0A0KVZ4|A0A0A0KVZ4_CUCSA,tr|A0A0A0KZ66|A0A0A0KZ66_CUCSA,tr|A0A0A0L7K7|A0A0A0L7K7_CUCSA,tr|A0A0A0KEI3|A0A0A0KEI3_CUCSA,tr|A0A0A0KGQ2|A0A0A0KGQ2_CU…	9.04244e-05
GO:0033559	unsaturated fatty acid metabolic process	13 of 380 in the list	35 of 3212 in all the Protein	tr|A0A0A0KZN7|A0A0A0KZN7_CUCSA,tr|A0A0A0KZ66|A0A0A0KZ66_CUCSA,tr|A0A0A0KJM6|A0A0A0KJM6_CUCSA,tr|A0A0A0KEI3|A0A0A0KEI3_CUCSA,tr|A0A0A0KIH3|A0A0A0KIH3_CUCSA,tr|A0A0A0KGQ2|A0A0A0KGQ2_CUCSA,tr|A0A0A0LS08|A0A0A0LS08_CUCSA,tr|A0A0A0KG22|A0A0A0KG22_CUCSA,tr|A0A0A0L4N1|A0A0A0L4N1_CUCSA,tr|A0A0A0LSX7|A0A0A0LSX7_CUCSA,tr|A0A0A0L1I7|A0A0A0L1I7_CUCSA,tr|A0A0A0KTQ0|A0A0A0KTQ0_CUCSA,tr|A0A0A0LXJ8|A0A0A0LXJ8_CU…	9.27136e-05
GO:0022621	shoot system development	33 of 380 in the list	144 of 3212 in all the Protein	tr|A0A0A0KZN7|A0A0A0KZN7_CUCSA,tr|A0A0A0KE82|A0A0A0KE82_CUCSA,tr|A0A0A0KJM6|A0A0A0KJM6_CUCSA,tr|A0A0A0LS08|A0A0A0LS08_CUCSA,tr|A0A0A0L1P5|A0A0A0L1P5_CUCSA,tr|A0A0A0K310|A0A0A0K310_CUCSA,tr|A0A0A0KZ66|A0A0A0KZ66_CUCSA,tr|A0A0A0LHK3|A0A0A0LHK3_CUCSA,tr|A0A0A0KI79|A0A0A0KI79_CUCSA,tr|A0A0A0KLL5|A0A0A0KLL5_CUCSA,tr|A0A0A0KIH3|A0A0A0KIH3_CUCSA,tr|A0A0A0L1W3|A0A0A0L1W3_CUCSA,tr|A0A0A0LSM7|A0A0A0LSM7_CU…	9.29073e-05
GO:0048367	shoot development	33 of 380 in the list	144 of 3212 in all the Protein	tr|A0A0A0KZN7|A0A0A0KZN7_CUCSA,tr|A0A0A0KE82|A0A0A0KE82_CUCSA,tr|A0A0A0KJM6|A0A0A0KJM6_CUCSA,tr|A0A0A0LS08|A0A0A0LS08_CUCSA,tr|A0A0A0L1P5|A0A0A0L1P5_CUCSA,tr|A0A0A0K310|A0A0A0K310_CUCSA,tr|A0A0A0KZ66|A0A0A0KZ66_CUCSA,tr|A0A0A0LHK3|A0A0A0LHK3_CUCSA,tr|A0A0A0KI79|A0A0A0KI79_CUCSA,tr|A0A0A0KLL5|A0A0A0KLL5_CUCSA,tr|A0A0A0KIH3|A0A0A0KIH3_CUCSA,tr|A0A0A0L1W3|A0A0A0L1W3_CUCSA,tr|A0A0A0LSM7|A0A0A0LSM7_CU…	9.29073e-05
GO:0016143	S-glycoside metabolic process	20 of 380 in the list	70 of 3212 in all the Protein	tr|A0A0A0LXK6|A0A0A0LXK6_CUCSA,tr|A0A0A0LXA8|A0A0A0LXA8_CUCSA,tr|A0A0A0KZN7|A0A0A0KZN7_CUCSA,tr|A0A0A0L3P3|A0A0A0L3P3_CUCSA,tr|A0A0A0KI79|A0A0A0KI79_CUCSA,tr|C4PAW8|C4PAW8_CUCSA,tr|A0A0A0LM49|A0A0A0LM49_CUCSA,tr|A0A0A0KGQ2|A0A0A0KGQ2_CUCSA,tr|A0A0A0M340|A0A0A0M340_CUCSA,tr|A0A0A0KIV1|A0A0A0KIV1_CUCSA,tr|A0A0A0KTH8|A0A0A0KTH8_CUCSA,tr|A0A0A0KEF3|A0A0A0KEF3_CUCSA,tr|A0A0A0KSV2|A0A0A0KSV2_CUCSA,tr|A…	0.000102082
GO:0019757	glycosinolate metabolic process	20 of 380 in the list	70 of 3212 in all the Protein	tr|A0A0A0LXK6|A0A0A0LXK6_CUCSA,tr|A0A0A0LXA8|A0A0A0LXA8_CUCSA,tr|A0A0A0KZN7|A0A0A0KZN7_CUCSA,tr|A0A0A0L3P3|A0A0A0L3P3_CUCSA,tr|A0A0A0KI79|A0A0A0KI79_CUCSA,tr|C4PAW8|C4PAW8_CUCSA,tr|A0A0A0LM49|A0A0A0LM49_CUCSA,tr|A0A0A0KGQ2|A0A0A0KGQ2_CUCSA,tr|A0A0A0M340|A0A0A0M340_CUCSA,tr|A0A0A0KIV1|A0A0A0KIV1_CUCSA,tr|A0A0A0KTH8|A0A0A0KTH8_CUCSA,tr|A0A0A0KEF3|A0A0A0KEF3_CUCSA,tr|A0A0A0KSV2|A0A0A0KSV2_CUCSA,tr|A…	0.000102082
GO:0019760	glucosinolate metabolic process	20 of 380 in the list	70 of 3212 in all the Protein	tr|A0A0A0LXK6|A0A0A0LXK6_CUCSA,tr|A0A0A0LXA8|A0A0A0LXA8_CUCSA,tr|A0A0A0KZN7|A0A0A0KZN7_CUCSA,tr|A0A0A0L3P3|A0A0A0L3P3_CUCSA,tr|A0A0A0KI79|A0A0A0KI79_CUCSA,tr|C4PAW8|C4PAW8_CUCSA,tr|A0A0A0LM49|A0A0A0LM49_CUCSA,tr|A0A0A0KGQ2|A0A0A0KGQ2_CUCSA,tr|A0A0A0M340|A0A0A0M340_CUCSA,tr|A0A0A0KIV1|A0A0A0KIV1_CUCSA,tr|A0A0A0KTH8|A0A0A0KTH8_CUCSA,tr|A0A0A0KEF3|A0A0A0KEF3_CUCSA,tr|A0A0A0KSV2|A0A0A0KSV2_CUCSA,tr|A…	0.000102082
GO:0048513	organ development	59 of 380 in the list	314 of 3212 in all the Protein	tr|A0A0A0KZN7|A0A0A0KZN7_CUCSA,tr|A0A0A0KE82|A0A0A0KE82_CUCSA,tr|A0A0A0KJM6|A0A0A0KJM6_CUCSA,tr|A0A0A0LUY6|A0A0A0LUY6_CUCSA,tr|A0A0A0KIN9|A0A0A0KIN9_CUCSA,tr|A0A0A0LS08|A0A0A0LS08_CUCSA,tr|A0A0A0KFM2|A0A0A0KFM2_CUCSA,tr|A0A0A0K8X9|A0A0A0K8X9_CUCSA,tr|A0A0A0L1P5|A0A0A0L1P5_CUCSA,tr|A0A0A0L9A4|A0A0A0L9A4_CUCSA,tr|A0A0A0K310|A0A0A0K310_CUCSA,tr|A0A0A0LHK3|A0A0A0LHK3_CUCSA,tr|A0A0A0KZ66|A0A0A0KZ66_CU…	0.000102921
GO:0009637	response to blue light	14 of 380 in the list	40 of 3212 in all the Protein	tr|A0A0A0KZN7|A0A0A0KZN7_CUCSA,tr|A0A0A0KE82|A0A0A0KE82_CUCSA,tr|A0A0A0KZ66|A0A0A0KZ66_CUCSA,tr|A0A0A0KJM6|A0A0A0KJM6_CUCSA,tr|A0A0A0L6T3|A0A0A0L6T3_CUCSA,tr|A0A0A0KXU6|A0A0A0KXU6_CUCSA,tr|A0A0A0L546|A0A0A0L546_CUCSA,tr|A0A0A0L4N1|A0A0A0L4N1_CUCSA,tr|A0A0A0KBG2|A0A0A0KBG2_CUCSA,tr|A0A0A0LSX7|A0A0A0LSX7_CUCSA,tr|A0A0A0KXH3|A0A0A0KXH3_CUCSA,tr|A0A0A0L987|A0A0A0L987_CUCSA,tr|A0A0A0LXJ8|A0A0A0LXJ8_CU…	0.000105806
GO:0005984	disaccharide metabolic process	22 of 380 in the list	81 of 3212 in all the Protein	tr|A0A0A0KZN7|A0A0A0KZN7_CUCSA,tr|A0A0A0KXU6|A0A0A0KXU6_CUCSA,tr|A0A0A0KIN9|A0A0A0KIN9_CUCSA,tr|A0A0A0LS08|A0A0A0LS08_CUCSA,tr|A0A0A0K132|A0A0A0K132_CUCSA,tr|A0A0A0KTB0|A0A0A0KTB0_CUCSA,tr|A0A0A0L1P5|A0A0A0L1P5_CUCSA,tr|A0A0A0KTZ2|A0A0A0KTZ2_CUCSA,tr|A0A0A0LXK6|A0A0A0LXK6_CUCSA,tr|C4PAW8|C4PAW8_CUCSA,tr|A0A0A0LK02|A0A0A0LK02_CUCSA,tr|A0A0A0L7K7|A0A0A0L7K7_CUCSA,tr|A0A0A0M340|A0A0A0M340_CUCSA,tr|A…	0.000106571
GO:0006354	RNA elongation	8 of 380 in the list	15 of 3212 in all the Protein	tr|A0A0A0KKS6|A0A0A0KKS6_CUCSA,tr|A0A0A0KUI5|A0A0A0KUI5_CUCSA,tr|A0A0A0K886|A0A0A0K886_CUCSA,tr|A0A0A0KLL5|A0A0A0KLL5_CUCSA,tr|A0A0A0LD08|A0A0A0LD08_CUCSA,tr|A0A0A0K3K9|A0A0A0K3K9_CUCSA,tr|A0A0A0KVL7|A0A0A0KVL7_CUCSA,tr|A0A0A0KN28|A0A0A0KN28_CUCSA	0.000108221
GO:0019216	regulation of lipid metabolic process	8 of 380 in the list	15 of 3212 in all the Protein	tr|A0A0A0KEI3|A0A0A0KEI3_CUCSA,tr|A0A0A0KG22|A0A0A0KG22_CUCSA,tr|A0A0A0L4N1|A0A0A0L4N1_CUCSA,tr|A0A0A0LSX7|A0A0A0LSX7_CUCSA,tr|A0A0A0L1I7|A0A0A0L1I7_CUCSA,tr|A0A0A0LHJ6|A0A0A0LHJ6_CUCSA,tr|A0A0A0LXJ8|A0A0A0LXJ8_CUCSA,tr|A0A0A0KTQ0|A0A0A0KTQ0_CUCSA	0.000108221
GO:0019253	reductive pentose-phosphate cycle	8 of 380 in the list	15 of 3212 in all the Protein	tr|A0A0A0L6T3|A0A0A0L6T3_CUCSA,tr|C4PAW8|C4PAW8_CUCSA,tr|A0A0A0KXU6|A0A0A0KXU6_CUCSA,tr|A0A0A0KEF3|A0A0A0KEF3_CUCSA,tr|A0A0A0LQJ1|A0A0A0LQJ1_CUCSA,tr|A0A0A0L4N1|A0A0A0L4N1_CUCSA,tr|A0A0A0LJ13|A0A0A0LJ13_CUCSA,tr|A0A0A0L987|A0A0A0L987_CUCSA	0.000108221
GO:0019685	photosynthesis, dark reaction	8 of 380 in the list	15 of 3212 in all the Protein	tr|A0A0A0L6T3|A0A0A0L6T3_CUCSA,tr|C4PAW8|C4PAW8_CUCSA,tr|A0A0A0KXU6|A0A0A0KXU6_CUCSA,tr|A0A0A0KEF3|A0A0A0KEF3_CUCSA,tr|A0A0A0LQJ1|A0A0A0LQJ1_CUCSA,tr|A0A0A0L4N1|A0A0A0L4N1_CUCSA,tr|A0A0A0LJ13|A0A0A0LJ13_CUCSA,tr|A0A0A0L987|A0A0A0L987_CUCSA	0.000108221
GO:0010114	response to red light	12 of 380 in the list	31 of 3212 in all the Protein	tr|A0A0A0KZN7|A0A0A0KZN7_CUCSA,tr|A0A0A0KE82|A0A0A0KE82_CUCSA,tr|A0A0A0KZ66|A0A0A0KZ66_CUCSA,tr|A0A0A0KJM6|A0A0A0KJM6_CUCSA,tr|A0A0A0L6T3|A0A0A0L6T3_CUCSA,tr|A0A0A0KXU6|A0A0A0KXU6_CUCSA,tr|A0A0A0L4N1|A0A0A0L4N1_CUCSA,tr|A0A0A0KBG2|A0A0A0KBG2_CUCSA,tr|A0A0A0LSX7|A0A0A0LSX7_CUCSA,tr|A0A0A0KXH3|A0A0A0KXH3_CUCSA,tr|A0A0A0L987|A0A0A0L987_CUCSA,tr|A0A0A0LXJ8|A0A0A0LXJ8_CUCSA	0.000108822
GO:0010218	response to far red light	12 of 380 in the list	31 of 3212 in all the Protein	tr|A0A0A0KZN7|A0A0A0KZN7_CUCSA,tr|A0A0A0KE82|A0A0A0KE82_CUCSA,tr|A0A0A0KZ66|A0A0A0KZ66_CUCSA,tr|A0A0A0KJM6|A0A0A0KJM6_CUCSA,tr|A0A0A0L6T3|A0A0A0L6T3_CUCSA,tr|A0A0A0KXU6|A0A0A0KXU6_CUCSA,tr|A0A0A0L4N1|A0A0A0L4N1_CUCSA,tr|A0A0A0KBG2|A0A0A0KBG2_CUCSA,tr|A0A0A0LSX7|A0A0A0LSX7_CUCSA,tr|A0A0A0KXH3|A0A0A0KXH3_CUCSA,tr|A0A0A0L987|A0A0A0L987_CUCSA,tr|A0A0A0LXJ8|A0A0A0LXJ8_CUCSA	0.000108822
GO:0048440	carpel development	15 of 380 in the list	45 of 3212 in all the Protein	tr|A0A0A0LXA8|A0A0A0LXA8_CUCSA,tr|A0A0A0LHK3|A0A0A0LHK3_CUCSA,tr|A2TJV6|A2TJV6_CUCSA,tr|A0A0A0LUY6|A0A0A0LUY6_CUCSA,tr|A0A0A0KJ29|A0A0A0KJ29_CUCSA,tr|A0A0A0K502|A0A0A0K502_CUCSA,tr|A0A0A0LBL6|A0A0A0LBL6_CUCSA,tr|A0A0A0KFM2|A0A0A0KFM2_CUCSA,tr|A0A0A0KEF3|A0A0A0KEF3_CUCSA,tr|A0A0A0LHZ8|A0A0A0LHZ8_CUCSA,tr|A0A0A0KAU8|A0A0A0KAU8_CUCSA,tr|A0A0A0KKS6|A0A0A0KKS6_CUCSA,tr|A0A0A0L1P5|A0A0A0L1P5_CUCSA,tr|A…	0.000113777
GO:0048731	system development	60 of 380 in the list	322 of 3212 in all the Protein	tr|A0A0A0KZN7|A0A0A0KZN7_CUCSA,tr|A0A0A0KE82|A0A0A0KE82_CUCSA,tr|A0A0A0KJM6|A0A0A0KJM6_CUCSA,tr|A0A0A0LUY6|A0A0A0LUY6_CUCSA,tr|A0A0A0KIN9|A0A0A0KIN9_CUCSA,tr|A0A0A0LS08|A0A0A0LS08_CUCSA,tr|A0A0A0KFM2|A0A0A0KFM2_CUCSA,tr|A0A0A0K8X9|A0A0A0K8X9_CUCSA,tr|A0A0A0L1P5|A0A0A0L1P5_CUCSA,tr|A0A0A0L9A4|A0A0A0L9A4_CUCSA,tr|A0A0A0K310|A0A0A0K310_CUCSA,tr|A0A0A0LHK3|A0A0A0LHK3_CUCSA,tr|A0A0A0KZ66|A0A0A0KZ66_CU…	0.000114555
GO:0032544	plastid translation	5 of 380 in the list	6 of 3212 in all the Protein	tr|A0A0A0KE82|A0A0A0KE82_CUCSA,tr|A0A0A0KZ66|A0A0A0KZ66_CUCSA,tr|A0A0A0L6H1|A0A0A0L6H1_CUCSA,tr|A0A0A0KJG4|A0A0A0KJG4_CUCSA,tr|A0A0A0K944|A0A0A0K944_CUCSA	0.000122615
GO:0009767	photosynthetic electron transport chain	15 of 380 in the list	46 of 3212 in all the Protein	tr|A0A0A0LDC9|A0A0A0LDC9_CUCSA,tr|A0A0A0L6T3|A0A0A0L6T3_CUCSA,tr|A0A0A0L3P3|A0A0A0L3P3_CUCSA,tr|C4PAW8|C4PAW8_CUCSA,tr|A0A0A0KXU6|A0A0A0KXU6_CUCSA,tr|A0A0A0LS08|A0A0A0LS08_CUCSA,tr|A0A0A0L5E7|A0A0A0L5E7_CUCSA,tr|A0A0A0K7Z3|A0A0A0K7Z3_CUCSA,tr|A0A0A0K8E7|A0A0A0K8E7_CUCSA,tr|A0A0A0L4N1|A0A0A0L4N1_CUCSA,tr|A1BQM4|A1BQM4_CUCSA,tr|A0A0A0LSX7|A0A0A0LSX7_CUCSA,tr|A0A0A0KTX2|A0A0A0KTX2_CUCSA,tr|I7K435|I7…	0.000150916
GO:0009311	oligosaccharide metabolic process	22 of 380 in the list	83 of 3212 in all the Protein	tr|A0A0A0KZN7|A0A0A0KZN7_CUCSA,tr|A0A0A0KXU6|A0A0A0KXU6_CUCSA,tr|A0A0A0KIN9|A0A0A0KIN9_CUCSA,tr|A0A0A0LS08|A0A0A0LS08_CUCSA,tr|A0A0A0K132|A0A0A0K132_CUCSA,tr|A0A0A0KTB0|A0A0A0KTB0_CUCSA,tr|A0A0A0L1P5|A0A0A0L1P5_CUCSA,tr|A0A0A0KTZ2|A0A0A0KTZ2_CUCSA,tr|A0A0A0LXK6|A0A0A0LXK6_CUCSA,tr|C4PAW8|C4PAW8_CUCSA,tr|A0A0A0LK02|A0A0A0LK02_CUCSA,tr|A0A0A0L7K7|A0A0A0L7K7_CUCSA,tr|A0A0A0M340|A0A0A0M340_CUCSA,tr|A…	0.00015796
GO:0006782	protoporphyrinogen IX biosynthetic process	6 of 380 in the list	9 of 3212 in all the Protein	tr|A0A0A0LQK9|A0A0A0LQK9_CUCSA,tr|A0A0A0KM90|A0A0A0KM90_CUCSA,tr|A0A0A0KYN2|A0A0A0KYN2_CUCSA,tr|A0A0A0KMZ2|A0A0A0KMZ2_CUCSA,tr|A0A0A0L9F2|A0A0A0L9F2_CUCSA,tr|A0A0A0K488|A0A0A0K488_CUCSA	0.000162244
GO:0046501	protoporphyrinogen IX metabolic process	6 of 380 in the list	9 of 3212 in all the Protein	tr|A0A0A0LQK9|A0A0A0LQK9_CUCSA,tr|A0A0A0KM90|A0A0A0KM90_CUCSA,tr|A0A0A0KYN2|A0A0A0KYN2_CUCSA,tr|A0A0A0KMZ2|A0A0A0KMZ2_CUCSA,tr|A0A0A0L9F2|A0A0A0L9F2_CUCSA,tr|A0A0A0K488|A0A0A0K488_CUCSA	0.000162244
GO:0006573	valine metabolic process	4 of 380 in the list	4 of 3212 in all the Protein	tr|A0A0A0LU17|A0A0A0LU17_CUCSA,tr|A0A0A0K5T7|A0A0A0K5T7_CUCSA,tr|A0A0A0M018|A0A0A0M018_CUCSA,tr|A0A0A0KL76|A0A0A0KL76_CUCSA	0.000193181
GO:0000027	ribosomal large subunit assembly	8 of 380 in the list	16 of 3212 in all the Protein	tr|A0A0A0KQJ8|A0A0A0KQJ8_CUCSA,sp|Q4VZK6|RK23_CUCSA,tr|A0A0A0LN38|A0A0A0LN38_CUCSA,tr|A0A0A0KAJ9|A0A0A0KAJ9_CUCSA,tr|A0A0A0L3D6|A0A0A0L3D6_CUCSA,sp|Q4VZJ4|RK20_CUCSA,tr|A0A0A0LUL5|A0A0A0LUL5_CUCSA,tr|A0A0A0KFL3|A0A0A0KFL3_CUCSA	0.0001943
GO:0048467	gynoecium development	15 of 380 in the list	47 of 3212 in all the Protein	tr|A0A0A0LXA8|A0A0A0LXA8_CUCSA,tr|A0A0A0LHK3|A0A0A0LHK3_CUCSA,tr|A2TJV6|A2TJV6_CUCSA,tr|A0A0A0LUY6|A0A0A0LUY6_CUCSA,tr|A0A0A0KJ29|A0A0A0KJ29_CUCSA,tr|A0A0A0K502|A0A0A0K502_CUCSA,tr|A0A0A0LBL6|A0A0A0LBL6_CUCSA,tr|A0A0A0KFM2|A0A0A0KFM2_CUCSA,tr|A0A0A0KEF3|A0A0A0KEF3_CUCSA,tr|A0A0A0LHZ8|A0A0A0LHZ8_CUCSA,tr|A0A0A0KAU8|A0A0A0KAU8_CUCSA,tr|A0A0A0KKS6|A0A0A0KKS6_CUCSA,tr|A0A0A0L1P5|A0A0A0L1P5_CUCSA,tr|A…	0.000198149
GO:0042273	ribosomal large subunit biogenesis	10 of 380 in the list	24 of 3212 in all the Protein	tr|A0A0A0KQJ8|A0A0A0KQJ8_CUCSA,sp|Q4VZK6|RK23_CUCSA,tr|A0A0A0LN38|A0A0A0LN38_CUCSA,tr|A0A0A0KAJ9|A0A0A0KAJ9_CUCSA,tr|A0A0A0L3D6|A0A0A0L3D6_CUCSA,tr|A0A0A0KM11|A0A0A0KM11_CUCSA,sp|Q4VZJ4|RK20_CUCSA,tr|Q9SXL9|Q9SXL9_CUCSA,tr|A0A0A0LUL5|A0A0A0LUL5_CUCSA,tr|A0A0A0KFL3|A0A0A0KFL3_CUCSA	0.000202115
GO:0019538	protein metabolic process	147 of 380 in the list	985 of 3212 in all the Protein	tr|A0A0A0KB91|A0A0A0KB91_CUCSA,tr|A0A0A0KXF9|A0A0A0KXF9_CUCSA,tr|A0A0A0LN38|A0A0A0LN38_CUCSA,tr|A0A0A0KFM2|A0A0A0KFM2_CUCSA,tr|A0A0A0KE77|A0A0A0KE77_CUCSA,tr|A0A0A0KEN8|A0A0A0KEN8_CUCSA,tr|A0A0A0KZP3|A0A0A0KZP3_CUCSA,sp|Q4VZJ4|RK20_CUCSA,tr|A0A0A0LDW3|A0A0A0LDW3_CUCSA,tr|A0A0A0LHK3|A0A0A0LHK3_CUCSA,tr|A0A0A0KZ66|A0A0A0KZ66_CUCSA,tr|A2TJV6|A2TJV6_CUCSA,tr|A0A0A0LPP1|A0A0A0LPP1_CUCSA,tr|A0A0A0L501|…	0.000238599
GO:0034637	cellular carbohydrate biosynthetic process	39 of 380 in the list	190 of 3212 in all the Protein	tr|A0A0A0KZN7|A0A0A0KZN7_CUCSA,tr|A0A0A0LM49|A0A0A0LM49_CUCSA,tr|A0A0A0KXU6|A0A0A0KXU6_CUCSA,tr|A0A0A0KIN9|A0A0A0KIN9_CUCSA,tr|A0A0A0LS08|A0A0A0LS08_CUCSA,tr|A0A0A0KTB0|A0A0A0KTB0_CUCSA,tr|A0A0A0L1P5|A0A0A0L1P5_CUCSA,tr|A0A0A0LE71|A0A0A0LE71_CUCSA,tr|A0A0A0KI79|A0A0A0KI79_CUCSA,tr|A0A0A0KXS1|A0A0A0KXS1_CUCSA,tr|A0A0A0KIV1|A0A0A0KIV1_CUCSA,tr|A0A0A0KGQ2|A0A0A0KGQ2_CUCSA,tr|A0A0A0L546|A0A0A0L546_CU…	0.000272512
GO:0009696	salicylic acid metabolic process	13 of 380 in the list	39 of 3212 in all the Protein	tr|A0A0A0KZ66|A0A0A0KZ66_CUCSA,tr|A0A0A0KJM6|A0A0A0KJM6_CUCSA,tr|A0A0A0L3P3|A0A0A0L3P3_CUCSA,tr|C4PAW8|C4PAW8_CUCSA,tr|A0A0A0KEF3|A0A0A0KEF3_CUCSA,tr|A0A0A0LM10|A0A0A0LM10_CUCSA,tr|A0A0A0KBG2|A0A0A0KBG2_CUCSA,tr|A0A0A0K2R2|A0A0A0K2R2_CUCSA,tr|A0A0A0LNS8|A0A0A0LNS8_CUCSA,tr|I7K435|I7K435_CUCSA,tr|A0A0A0L987|A0A0A0L987_CUCSA,tr|A0A0A0LXJ8|A0A0A0LXJ8_CUCSA,tr|A0A0A0L9F2|A0A0A0L9F2_CUCSA	0.000326674
GO:0009697	salicylic acid biosynthetic process	13 of 380 in the list	39 of 3212 in all the Protein	tr|A0A0A0KZ66|A0A0A0KZ66_CUCSA,tr|A0A0A0KJM6|A0A0A0KJM6_CUCSA,tr|A0A0A0L3P3|A0A0A0L3P3_CUCSA,tr|C4PAW8|C4PAW8_CUCSA,tr|A0A0A0KEF3|A0A0A0KEF3_CUCSA,tr|A0A0A0LM10|A0A0A0LM10_CUCSA,tr|A0A0A0KBG2|A0A0A0KBG2_CUCSA,tr|A0A0A0K2R2|A0A0A0K2R2_CUCSA,tr|A0A0A0LNS8|A0A0A0LNS8_CUCSA,tr|I7K435|I7K435_CUCSA,tr|A0A0A0L987|A0A0A0L987_CUCSA,tr|A0A0A0LXJ8|A0A0A0LXJ8_CUCSA,tr|A0A0A0L9F2|A0A0A0L9F2_CUCSA	0.000326674
GO:0019438	aromatic compound biosynthetic process	31 of 380 in the list	141 of 3212 in all the Protein	tr|A0A0A0LXA8|A0A0A0LXA8_CUCSA,tr|A0A0A0KZN7|A0A0A0KZN7_CUCSA,tr|A0A0A0KJM6|A0A0A0KJM6_CUCSA,tr|A0A0A0L3P3|A0A0A0L3P3_CUCSA,tr|A0A0A0KYN2|A0A0A0KYN2_CUCSA,tr|A0A0A0L679|A0A0A0L679_CUCSA,tr|A0A0A0K488|A0A0A0K488_CUCSA,tr|A0A0A0L1U2|A0A0A0L1U2_CUCSA,tr|A0A0A0LH34|A0A0A0LH34_CUCSA,tr|A0A0A0L0D1|A0A0A0L0D1_CUCSA,tr|A0A0A0KAQ6|A0A0A0KAQ6_CUCSA,tr|A0A0A0KL10|A0A0A0KL10_CUCSA,tr|A0A0A0KBG2|A0A0A0KBG2_CU…	0.000338657
GO:0016144	S-glycoside biosynthetic process	17 of 380 in the list	61 of 3212 in all the Protein	tr|A0A0A0LXA8|A0A0A0LXA8_CUCSA,tr|A0A0A0KZN7|A0A0A0KZN7_CUCSA,tr|A0A0A0L3P3|A0A0A0L3P3_CUCSA,tr|A0A0A0KI79|A0A0A0KI79_CUCSA,tr|C4PAW8|C4PAW8_CUCSA,tr|A0A0A0LM49|A0A0A0LM49_CUCSA,tr|A0A0A0KGQ2|A0A0A0KGQ2_CUCSA,tr|A0A0A0KIV1|A0A0A0KIV1_CUCSA,tr|A0A0A0KTH8|A0A0A0KTH8_CUCSA,tr|A0A0A0KEF3|A0A0A0KEF3_CUCSA,tr|A0A0A0KSV2|A0A0A0KSV2_CUCSA,tr|A0A0A0LM10|A0A0A0LM10_CUCSA,tr|A0A0A0K2R2|A0A0A0K2R2_CUCSA,tr|A…	0.000468106
GO:0019758	glycosinolate biosynthetic process	17 of 380 in the list	61 of 3212 in all the Protein	tr|A0A0A0LXA8|A0A0A0LXA8_CUCSA,tr|A0A0A0KZN7|A0A0A0KZN7_CUCSA,tr|A0A0A0L3P3|A0A0A0L3P3_CUCSA,tr|A0A0A0KI79|A0A0A0KI79_CUCSA,tr|C4PAW8|C4PAW8_CUCSA,tr|A0A0A0LM49|A0A0A0LM49_CUCSA,tr|A0A0A0KGQ2|A0A0A0KGQ2_CUCSA,tr|A0A0A0KIV1|A0A0A0KIV1_CUCSA,tr|A0A0A0KTH8|A0A0A0KTH8_CUCSA,tr|A0A0A0KEF3|A0A0A0KEF3_CUCSA,tr|A0A0A0KSV2|A0A0A0KSV2_CUCSA,tr|A0A0A0LM10|A0A0A0LM10_CUCSA,tr|A0A0A0K2R2|A0A0A0K2R2_CUCSA,tr|A…	0.000468106
GO:0019761	glucosinolate biosynthetic process	17 of 380 in the list	61 of 3212 in all the Protein	tr|A0A0A0LXA8|A0A0A0LXA8_CUCSA,tr|A0A0A0KZN7|A0A0A0KZN7_CUCSA,tr|A0A0A0L3P3|A0A0A0L3P3_CUCSA,tr|A0A0A0KI79|A0A0A0KI79_CUCSA,tr|C4PAW8|C4PAW8_CUCSA,tr|A0A0A0LM49|A0A0A0LM49_CUCSA,tr|A0A0A0KGQ2|A0A0A0KGQ2_CUCSA,tr|A0A0A0KIV1|A0A0A0KIV1_CUCSA,tr|A0A0A0KTH8|A0A0A0KTH8_CUCSA,tr|A0A0A0KEF3|A0A0A0KEF3_CUCSA,tr|A0A0A0KSV2|A0A0A0KSV2_CUCSA,tr|A0A0A0LM10|A0A0A0LM10_CUCSA,tr|A0A0A0K2R2|A0A0A0K2R2_CUCSA,tr|A…	0.000468106
GO:0048438	floral whorl development	17 of 380 in the list	61 of 3212 in all the Protein	tr|A0A0A0LXA8|A0A0A0LXA8_CUCSA,tr|A0A0A0LUY6|A0A0A0LUY6_CUCSA,tr|A0A0A0K6G8|A0A0A0K6G8_CUCSA,tr|A0A0A0KFM2|A0A0A0KFM2_CUCSA,tr|A0A0A0L1P5|A0A0A0L1P5_CUCSA,tr|A0A0A0L9A4|A0A0A0L9A4_CUCSA,tr|A0A0A0KJN2|A0A0A0KJN2_CUCSA,tr|A2TJV6|A2TJV6_CUCSA,tr|A0A0A0LHK3|A0A0A0LHK3_CUCSA,tr|A0A0A0KJ29|A0A0A0KJ29_CUCSA,tr|A0A0A0LBL6|A0A0A0LBL6_CUCSA,tr|A0A0A0K502|A0A0A0K502_CUCSA,tr|A0A0A0LHZ8|A0A0A0LHZ8_CUCSA,tr|A…	0.000468106
GO:0016114	terpenoid biosynthetic process	19 of 380 in the list	72 of 3212 in all the Protein	tr|A0A0A0KZN7|A0A0A0KZN7_CUCSA,tr|A0A0A0KXU6|A0A0A0KXU6_CUCSA,tr|A0A0A0K0P7|A0A0A0K0P7_CUCSA,tr|A0A0A0KG22|A0A0A0KG22_CUCSA,tr|A0A0A0LRC0|A0A0A0LRC0_CUCSA,tr|A0A0A0LHJ6|A0A0A0LHJ6_CUCSA,tr|A0A0A0M2C3|A0A0A0M2C3_CUCSA,tr|A0A0A0LTJ3|A0A0A0LTJ3_CUCSA,tr|A0A0A0LKM5|A0A0A0LKM5_CUCSA,tr|A0A0A0KVZ4|A0A0A0KVZ4_CUCSA,tr|A0A0A0KZ66|A0A0A0KZ66_CUCSA,tr|A0A0A0LNW9|A0A0A0LNW9_CUCSA,tr|A0A0A0L7K7|A0A0A0L7K7_CU…	0.000470847
GO:0010628	positive regulation of gene expression	23 of 380 in the list	95 of 3212 in all the Protein	tr|A0A0A0LXA8|A0A0A0LXA8_CUCSA,tr|A0A0A0KZN7|A0A0A0KZN7_CUCSA,tr|A0A0A0KE82|A0A0A0KE82_CUCSA,tr|A0A0A0KJM6|A0A0A0KJM6_CUCSA,tr|A0A0A0LW62|A0A0A0LW62_CUCSA,tr|A0A0A0LS08|A0A0A0LS08_CUCSA,tr|A0A0A0KYN2|A0A0A0KYN2_CUCSA,tr|A0A0A0K488|A0A0A0K488_CUCSA,tr|A0A0A0KG22|A0A0A0KG22_CUCSA,tr|A0A0A0KVL7|A0A0A0KVL7_CUCSA,tr|A0A0A0KTZ2|A0A0A0KTZ2_CUCSA,tr|A0A0A0KZ66|A0A0A0KZ66_CUCSA,tr|A0A0A0LHK3|A0A0A0LHK3_CU…	0.000479445
GO:0045893	positive regulation of transcription, DNA-dependent	23 of 380 in the list	95 of 3212 in all the Protein	tr|A0A0A0LXA8|A0A0A0LXA8_CUCSA,tr|A0A0A0KZN7|A0A0A0KZN7_CUCSA,tr|A0A0A0KE82|A0A0A0KE82_CUCSA,tr|A0A0A0KJM6|A0A0A0KJM6_CUCSA,tr|A0A0A0LW62|A0A0A0LW62_CUCSA,tr|A0A0A0LS08|A0A0A0LS08_CUCSA,tr|A0A0A0KYN2|A0A0A0KYN2_CUCSA,tr|A0A0A0K488|A0A0A0K488_CUCSA,tr|A0A0A0KG22|A0A0A0KG22_CUCSA,tr|A0A0A0KVL7|A0A0A0KVL7_CUCSA,tr|A0A0A0KTZ2|A0A0A0KTZ2_CUCSA,tr|A0A0A0KZ66|A0A0A0KZ66_CUCSA,tr|A0A0A0LHK3|A0A0A0LHK3_CU…	0.000479445
GO:0045941	positive regulation of transcription	23 of 380 in the list	95 of 3212 in all the Protein	tr|A0A0A0LXA8|A0A0A0LXA8_CUCSA,tr|A0A0A0KZN7|A0A0A0KZN7_CUCSA,tr|A0A0A0KE82|A0A0A0KE82_CUCSA,tr|A0A0A0KJM6|A0A0A0KJM6_CUCSA,tr|A0A0A0LW62|A0A0A0LW62_CUCSA,tr|A0A0A0LS08|A0A0A0LS08_CUCSA,tr|A0A0A0KYN2|A0A0A0KYN2_CUCSA,tr|A0A0A0K488|A0A0A0K488_CUCSA,tr|A0A0A0KG22|A0A0A0KG22_CUCSA,tr|A0A0A0KVL7|A0A0A0KVL7_CUCSA,tr|A0A0A0KTZ2|A0A0A0KTZ2_CUCSA,tr|A0A0A0KZ66|A0A0A0KZ66_CUCSA,tr|A0A0A0LHK3|A0A0A0LHK3_CU…	0.000479445
GO:0006721	terpenoid metabolic process	20 of 380 in the list	78 of 3212 in all the Protein	tr|A0A0A0KZN7|A0A0A0KZN7_CUCSA,tr|A0A0A0KXU6|A0A0A0KXU6_CUCSA,tr|A0A0A0K0P7|A0A0A0K0P7_CUCSA,tr|A0A0A0KG22|A0A0A0KG22_CUCSA,tr|A0A0A0LRC0|A0A0A0LRC0_CUCSA,tr|A0A0A0LHJ6|A0A0A0LHJ6_CUCSA,tr|A0A0A0M2C3|A0A0A0M2C3_CUCSA,tr|A0A0A0LTJ3|A0A0A0LTJ3_CUCSA,tr|A0A0A0LKM5|A0A0A0LKM5_CUCSA,tr|A0A0A0KVZ4|A0A0A0KVZ4_CUCSA,tr|A0A0A0KZ66|A0A0A0KZ66_CUCSA,tr|A0A0A0LNW9|A0A0A0LNW9_CUCSA,tr|A0A0A0KEI3|A0A0A0KEI3_CU…	0.000505252
GO:0015977	carbon utilization by fixation of carbon dioxide	8 of 380 in the list	18 of 3212 in all the Protein	tr|A0A0A0L6T3|A0A0A0L6T3_CUCSA,tr|C4PAW8|C4PAW8_CUCSA,tr|A0A0A0KXU6|A0A0A0KXU6_CUCSA,tr|A0A0A0KEF3|A0A0A0KEF3_CUCSA,tr|A0A0A0LQJ1|A0A0A0LQJ1_CUCSA,tr|A0A0A0L4N1|A0A0A0L4N1_CUCSA,tr|A0A0A0LJ13|A0A0A0LJ13_CUCSA,tr|A0A0A0L987|A0A0A0L987_CUCSA	0.000532621
GO:0044042	glucan metabolic process	35 of 380 in the list	170 of 3212 in all the Protein	tr|A0A0A0KZN7|A0A0A0KZN7_CUCSA,tr|A0A0A0KXU6|A0A0A0KXU6_CUCSA,tr|A0A0A0KIN9|A0A0A0KIN9_CUCSA,tr|A0A0A0LS08|A0A0A0LS08_CUCSA,tr|A0A0A0LKS3|A0A0A0LKS3_CUCSA,tr|A0A0A0LV53|A0A0A0LV53_CUCSA,tr|A0A0A0KTB0|A0A0A0KTB0_CUCSA,tr|A0A0A0L1P5|A0A0A0L1P5_CUCSA,tr|A0A0A0LE10|A0A0A0LE10_CUCSA,tr|A0A0A0KXS1|A0A0A0KXS1_CUCSA,tr|A0A0A0L546|A0A0A0L546_CUCSA,tr|A0A0A0KEF3|A0A0A0KEF3_CUCSA,tr|A0A0A0KSV8|A0A0A0KSV8_CU…	0.000534548
GO:0045935	positive regulation of nucleobase, nucleoside, nucleotide and nucleic acid metabolic process	23 of 380 in the list	96 of 3212 in all the Protein	tr|A0A0A0LXA8|A0A0A0LXA8_CUCSA,tr|A0A0A0KZN7|A0A0A0KZN7_CUCSA,tr|A0A0A0KE82|A0A0A0KE82_CUCSA,tr|A0A0A0KJM6|A0A0A0KJM6_CUCSA,tr|A0A0A0LW62|A0A0A0LW62_CUCSA,tr|A0A0A0LS08|A0A0A0LS08_CUCSA,tr|A0A0A0KYN2|A0A0A0KYN2_CUCSA,tr|A0A0A0K488|A0A0A0K488_CUCSA,tr|A0A0A0KG22|A0A0A0KG22_CUCSA,tr|A0A0A0KVL7|A0A0A0KVL7_CUCSA,tr|A0A0A0KTZ2|A0A0A0KTZ2_CUCSA,tr|A0A0A0KZ66|A0A0A0KZ66_CUCSA,tr|A0A0A0LHK3|A0A0A0LHK3_CU…	0.000562934
GO:0051173	positive regulation of nitrogen compound metabolic process	23 of 380 in the list	96 of 3212 in all the Protein	tr|A0A0A0LXA8|A0A0A0LXA8_CUCSA,tr|A0A0A0KZN7|A0A0A0KZN7_CUCSA,tr|A0A0A0KE82|A0A0A0KE82_CUCSA,tr|A0A0A0KJM6|A0A0A0KJM6_CUCSA,tr|A0A0A0LW62|A0A0A0LW62_CUCSA,tr|A0A0A0LS08|A0A0A0LS08_CUCSA,tr|A0A0A0KYN2|A0A0A0KYN2_CUCSA,tr|A0A0A0K488|A0A0A0K488_CUCSA,tr|A0A0A0KG22|A0A0A0KG22_CUCSA,tr|A0A0A0KVL7|A0A0A0KVL7_CUCSA,tr|A0A0A0KTZ2|A0A0A0KTZ2_CUCSA,tr|A0A0A0KZ66|A0A0A0KZ66_CUCSA,tr|A0A0A0LHK3|A0A0A0LHK3_CU…	0.000562934
GO:0051254	positive regulation of RNA metabolic process	23 of 380 in the list	96 of 3212 in all the Protein	tr|A0A0A0LXA8|A0A0A0LXA8_CUCSA,tr|A0A0A0KZN7|A0A0A0KZN7_CUCSA,tr|A0A0A0KE82|A0A0A0KE82_CUCSA,tr|A0A0A0KJM6|A0A0A0KJM6_CUCSA,tr|A0A0A0LW62|A0A0A0LW62_CUCSA,tr|A0A0A0LS08|A0A0A0LS08_CUCSA,tr|A0A0A0KYN2|A0A0A0KYN2_CUCSA,tr|A0A0A0K488|A0A0A0K488_CUCSA,tr|A0A0A0KG22|A0A0A0KG22_CUCSA,tr|A0A0A0KVL7|A0A0A0KVL7_CUCSA,tr|A0A0A0KTZ2|A0A0A0KTZ2_CUCSA,tr|A0A0A0KZ66|A0A0A0KZ66_CUCSA,tr|A0A0A0LHK3|A0A0A0LHK3_CU…	0.000562934
GO:0009250	glucan biosynthetic process	27 of 380 in the list	121 of 3212 in all the Protein	tr|A0A0A0KZN7|A0A0A0KZN7_CUCSA,tr|A0A0A0KXU6|A0A0A0KXU6_CUCSA,tr|A0A0A0KIN9|A0A0A0KIN9_CUCSA,tr|A0A0A0LS08|A0A0A0LS08_CUCSA,tr|A0A0A0LRC0|A0A0A0LRC0_CUCSA,tr|A0A0A0K132|A0A0A0K132_CUCSA,tr|A0A0A0KTB0|A0A0A0KTB0_CUCSA,tr|A0A0A0L1P5|A0A0A0L1P5_CUCSA,tr|A0A0A0KTZ2|A0A0A0KTZ2_CUCSA,tr|A0A0A0LXK6|A0A0A0LXK6_CUCSA,tr|C4PAW8|C4PAW8_CUCSA,tr|A0A0A0LK02|A0A0A0LK02_CUCSA,tr|A0A0A0KXS1|A0A0A0KXS1_CUCSA,tr|A…	0.000641599
GO:0009965	leaf morphogenesis	19 of 380 in the list	74 of 3212 in all the Protein	tr|A0A0A0KZN7|A0A0A0KZN7_CUCSA,tr|A0A0A0KE82|A0A0A0KE82_CUCSA,tr|A0A0A0KJM6|A0A0A0KJM6_CUCSA,tr|A0A0A0LW62|A0A0A0LW62_CUCSA,tr|A0A0A0LS08|A0A0A0LS08_CUCSA,tr|A0A0A0KYN2|A0A0A0KYN2_CUCSA,tr|A0A0A0K488|A0A0A0K488_CUCSA,tr|A0A0A0KG22|A0A0A0KG22_CUCSA,tr|A0A0A0L1P5|A0A0A0L1P5_CUCSA,tr|A0A0A0KZ66|A0A0A0KZ66_CUCSA,tr|A0A0A0LHK3|A0A0A0LHK3_CUCSA,tr|A0A0A0KIH3|A0A0A0KIH3_CUCSA,tr|A0A0A0KLL5|A0A0A0KLL5_CU…	0.000683436
GO:0009862	systemic acquired resistance, salicylic acid mediated signaling pathway	11 of 380 in the list	32 of 3212 in all the Protein	tr|A0A0A0KZ66|A0A0A0KZ66_CUCSA,tr|A0A0A0L3P3|A0A0A0L3P3_CUCSA,tr|C4PAW8|C4PAW8_CUCSA,tr|A0A0A0KWF3|A0A0A0KWF3_CUCSA,tr|A0A0A0KG22|A0A0A0KG22_CUCSA,tr|A0A0A0LM10|A0A0A0LM10_CUCSA,tr|A0A0A0KBG2|A0A0A0KBG2_CUCSA,tr|A0A0A0K2R2|A0A0A0K2R2_CUCSA,tr|I7K435|I7K435_CUCSA,tr|A0A0A0L987|A0A0A0L987_CUCSA,tr|A0A0A0LXJ8|A0A0A0LXJ8_CUCSA	0.000701564
GO:0044267	cellular protein metabolic process	134 of 380 in the list	903 of 3212 in all the Protein	tr|A0A0A0KB91|A0A0A0KB91_CUCSA,tr|A0A0A0KXF9|A0A0A0KXF9_CUCSA,tr|A0A0A0LN38|A0A0A0LN38_CUCSA,tr|A0A0A0KFM2|A0A0A0KFM2_CUCSA,tr|A0A0A0KE77|A0A0A0KE77_CUCSA,tr|A0A0A0KEN8|A0A0A0KEN8_CUCSA,tr|A0A0A0KZP3|A0A0A0KZP3_CUCSA,sp|Q4VZJ4|RK20_CUCSA,tr|A0A0A0LDW3|A0A0A0LDW3_CUCSA,tr|A0A0A0LHK3|A0A0A0LHK3_CUCSA,tr|A0A0A0KZ66|A0A0A0KZ66_CUCSA,tr|A2TJV6|A2TJV6_CUCSA,tr|A0A0A0LPP1|A0A0A0LPP1_CUCSA,tr|A0A0A0L501|…	0.000722793
GO:0009595	detection of biotic stimulus	9 of 380 in the list	23 of 3212 in all the Protein	tr|A0A0A0KZ66|A0A0A0KZ66_CUCSA,tr|A0A0A0L3P3|A0A0A0L3P3_CUCSA,tr|C4PAW8|C4PAW8_CUCSA,tr|A0A0A0LM10|A0A0A0LM10_CUCSA,tr|A0A0A0KBG2|A0A0A0KBG2_CUCSA,tr|A0A0A0K2R2|A0A0A0K2R2_CUCSA,tr|A0A0A0L987|A0A0A0L987_CUCSA,tr|I7K435|I7K435_CUCSA,tr|A0A0A0LXJ8|A0A0A0LXJ8_CUCSA	0.000737896
GO:0019220	regulation of phosphate metabolic process	18 of 380 in the list	69 of 3212 in all the Protein	tr|A0A0A0LXA8|A0A0A0LXA8_CUCSA,tr|A0A0A0L6T3|A0A0A0L6T3_CUCSA,tr|A0A0A0LW62|A0A0A0LW62_CUCSA,tr|A0A0A0LM49|A0A0A0LM49_CUCSA,tr|A0A0A0KXU6|A0A0A0KXU6_CUCSA,tr|A0A0A0LS08|A0A0A0LS08_CUCSA,tr|A0A0A0KG22|A0A0A0KG22_CUCSA,tr|A0A0A0KL10|A0A0A0KL10_CUCSA,tr|A0A0A0L987|A0A0A0L987_CUCSA,tr|A0A0A0KZ66|A0A0A0KZ66_CUCSA,tr|A0A0A0LHK3|A0A0A0LHK3_CUCSA,tr|C4PAW8|C4PAW8_CUCSA,tr|A0A0A0KLL5|A0A0A0KLL5_CUCSA,tr|A…	0.00076864
GO:0051174	regulation of phosphorus metabolic process	18 of 380 in the list	69 of 3212 in all the Protein	tr|A0A0A0LXA8|A0A0A0LXA8_CUCSA,tr|A0A0A0L6T3|A0A0A0L6T3_CUCSA,tr|A0A0A0LW62|A0A0A0LW62_CUCSA,tr|A0A0A0LM49|A0A0A0LM49_CUCSA,tr|A0A0A0KXU6|A0A0A0KXU6_CUCSA,tr|A0A0A0LS08|A0A0A0LS08_CUCSA,tr|A0A0A0KG22|A0A0A0KG22_CUCSA,tr|A0A0A0KL10|A0A0A0KL10_CUCSA,tr|A0A0A0L987|A0A0A0L987_CUCSA,tr|A0A0A0KZ66|A0A0A0KZ66_CUCSA,tr|A0A0A0LHK3|A0A0A0LHK3_CUCSA,tr|C4PAW8|C4PAW8_CUCSA,tr|A0A0A0KLL5|A0A0A0KLL5_CUCSA,tr|A…	0.00076864
GO:0010557	positive regulation of macromolecule biosynthetic process	24 of 380 in the list	104 of 3212 in all the Protein	tr|A0A0A0LXA8|A0A0A0LXA8_CUCSA,tr|A0A0A0KZN7|A0A0A0KZN7_CUCSA,tr|A0A0A0KE82|A0A0A0KE82_CUCSA,tr|A0A0A0KJM6|A0A0A0KJM6_CUCSA,tr|A0A0A0LW62|A0A0A0LW62_CUCSA,tr|A0A0A0LS08|A0A0A0LS08_CUCSA,tr|A0A0A0KYN2|A0A0A0KYN2_CUCSA,tr|A0A0A0K488|A0A0A0K488_CUCSA,tr|A0A0A0KG22|A0A0A0KG22_CUCSA,tr|A0A0A0KSN1|A0A0A0KSN1_CUCSA,tr|A0A0A0KVL7|A0A0A0KVL7_CUCSA,tr|A0A0A0KTZ2|A0A0A0KTZ2_CUCSA,tr|A0A0A0KZ66|A0A0A0KZ66_CU…	0.000768772
GO:0000271	polysaccharide biosynthetic process	31 of 380 in the list	148 of 3212 in all the Protein	tr|A0A0A0KZN7|A0A0A0KZN7_CUCSA,tr|A0A0A0KXU6|A0A0A0KXU6_CUCSA,tr|A0A0A0KIN9|A0A0A0KIN9_CUCSA,tr|A0A0A0LS08|A0A0A0LS08_CUCSA,tr|A0A0A0L814|A0A0A0L814_CUCSA,tr|A0A0A0K6G8|A0A0A0K6G8_CUCSA,tr|A0A0A0LRC0|A0A0A0LRC0_CUCSA,tr|A0A0A0K132|A0A0A0K132_CUCSA,tr|A0A0A0KTB0|A0A0A0KTB0_CUCSA,tr|A0A0A0L1P5|A0A0A0L1P5_CUCSA,tr|A0A0A0KTZ2|A0A0A0KTZ2_CUCSA,tr|A0A0A0LXK6|A0A0A0LXK6_CUCSA,tr|C4PAW8|C4PAW8_CUCSA,tr|A…	0.000822556
GO:0006783	heme biosynthetic process	7 of 380 in the list	15 of 3212 in all the Protein	tr|A0A0A0LQK9|A0A0A0LQK9_CUCSA,tr|A0A0A0KM90|A0A0A0KM90_CUCSA,tr|A0A0A0KYN2|A0A0A0KYN2_CUCSA,tr|A0A0A0KMZ2|A0A0A0KMZ2_CUCSA,tr|A0A0A0K944|A0A0A0K944_CUCSA,tr|A0A0A0L9F2|A0A0A0L9F2_CUCSA,tr|A0A0A0K488|A0A0A0K488_CUCSA	0.000846005
GO:0010310	regulation of hydrogen peroxide metabolic process	10 of 380 in the list	28 of 3212 in all the Protein	tr|A0A0A0KZ66|A0A0A0KZ66_CUCSA,tr|A0A0A0L3P3|A0A0A0L3P3_CUCSA,tr|C4PAW8|C4PAW8_CUCSA,tr|A0A0A0KG22|A0A0A0KG22_CUCSA,tr|A0A0A0LM10|A0A0A0LM10_CUCSA,tr|A0A0A0KBG2|A0A0A0KBG2_CUCSA,tr|A0A0A0K2R2|A0A0A0K2R2_CUCSA,tr|A0A0A0L987|A0A0A0L987_CUCSA,tr|I7K435|I7K435_CUCSA,tr|A0A0A0LXJ8|A0A0A0LXJ8_CUCSA	0.000872829
GO:0080010	regulation of oxygen and reactive oxygen species metabolic process	10 of 380 in the list	28 of 3212 in all the Protein	tr|A0A0A0KZ66|A0A0A0KZ66_CUCSA,tr|A0A0A0L3P3|A0A0A0L3P3_CUCSA,tr|C4PAW8|C4PAW8_CUCSA,tr|A0A0A0KG22|A0A0A0KG22_CUCSA,tr|A0A0A0LM10|A0A0A0LM10_CUCSA,tr|A0A0A0KBG2|A0A0A0KBG2_CUCSA,tr|A0A0A0K2R2|A0A0A0K2R2_CUCSA,tr|A0A0A0L987|A0A0A0L987_CUCSA,tr|I7K435|I7K435_CUCSA,tr|A0A0A0LXJ8|A0A0A0LXJ8_CUCSA	0.000872829
GO:0009072	aromatic amino acid family metabolic process	21 of 380 in the list	88 of 3212 in all the Protein	tr|A0A0A0LXA8|A0A0A0LXA8_CUCSA,tr|A0A0A0KZN7|A0A0A0KZN7_CUCSA,tr|A0A0A0KJM6|A0A0A0KJM6_CUCSA,tr|A0A0A0LS08|A0A0A0LS08_CUCSA,tr|A0A0A0KYN2|A0A0A0KYN2_CUCSA,tr|A0A0A0L679|A0A0A0L679_CUCSA,tr|A0A0A0L8F6|A0A0A0L8F6_CUCSA,tr|A0A0A0K488|A0A0A0K488_CUCSA,tr|A0A0A0KG22|A0A0A0KG22_CUCSA,tr|A0A0A0KL10|A0A0A0KL10_CUCSA,tr|A0A0A0LD08|A0A0A0LD08_CUCSA,tr|A0A0A0LJ13|A0A0A0LJ13_CUCSA,tr|A0A0A0LE71|A0A0A0LE71_CU…	0.00102914
GO:0006633	fatty acid biosynthetic process	19 of 380 in the list	77 of 3212 in all the Protein	tr|A0A0A0KZN7|A0A0A0KZN7_CUCSA,tr|A0A0A0KJM6|A0A0A0KJM6_CUCSA,sp|Q2QD80|ACCD_CUCSA,tr|A0A0A0LS08|A0A0A0LS08_CUCSA,tr|A0A0A0KG22|A0A0A0KG22_CUCSA,tr|A0A0A0L1I7|A0A0A0L1I7_CUCSA,tr|A0A0A0LCT2|A0A0A0LCT2_CUCSA,tr|A0A0A0KZ66|A0A0A0KZ66_CUCSA,tr|A0A0A0KIH3|A0A0A0KIH3_CUCSA,tr|A0A0A0KEI3|A0A0A0KEI3_CUCSA,tr|A0A0A0KGQ2|A0A0A0KGQ2_CUCSA,tr|A0A0A0LQU1|A0A0A0LQU1_CUCSA,tr|A0A0A0LNR6|A0A0A0LNR6_CUCSA,tr|A0A…	0.00115537
GO:0043648	dicarboxylic acid metabolic process	19 of 380 in the list	77 of 3212 in all the Protein	tr|A0A0A0LXA8|A0A0A0LXA8_CUCSA,tr|A0A0A0KZN7|A0A0A0KZN7_CUCSA,tr|A0A0A0KJM6|A0A0A0KJM6_CUCSA,tr|A0A0A0KYN2|A0A0A0KYN2_CUCSA,tr|A0A0A0L244|A0A0A0L244_CUCSA,tr|A0A0A0L679|A0A0A0L679_CUCSA,tr|A0A0A0K488|A0A0A0K488_CUCSA,tr|A0A0A0KG22|A0A0A0KG22_CUCSA,tr|A0A0A0KL10|A0A0A0KL10_CUCSA,tr|A0A0A0LD08|A0A0A0LD08_CUCSA,tr|A0A0A0KAR9|A0A0A0KAR9_CUCSA,tr|A0A0A0LK02|A0A0A0LK02_CUCSA,tr|A0A0A0KEI3|A0A0A0KEI3_CU…	0.00115537
GO:0010604	positive regulation of macromolecule metabolic process	24 of 380 in the list	107 of 3212 in all the Protein	tr|A0A0A0LXA8|A0A0A0LXA8_CUCSA,tr|A0A0A0KZN7|A0A0A0KZN7_CUCSA,tr|A0A0A0KE82|A0A0A0KE82_CUCSA,tr|A0A0A0KJM6|A0A0A0KJM6_CUCSA,tr|A0A0A0LW62|A0A0A0LW62_CUCSA,tr|A0A0A0LS08|A0A0A0LS08_CUCSA,tr|A0A0A0KYN2|A0A0A0KYN2_CUCSA,tr|A0A0A0K488|A0A0A0K488_CUCSA,tr|A0A0A0KG22|A0A0A0KG22_CUCSA,tr|A0A0A0KSN1|A0A0A0KSN1_CUCSA,tr|A0A0A0KVL7|A0A0A0KVL7_CUCSA,tr|A0A0A0KTZ2|A0A0A0KTZ2_CUCSA,tr|A0A0A0KZ66|A0A0A0KZ66_CU…	0.00118192
GO:0016137	glycoside metabolic process	21 of 380 in the list	89 of 3212 in all the Protein	tr|A0A0A0LXK6|A0A0A0LXK6_CUCSA,tr|A0A0A0LXA8|A0A0A0LXA8_CUCSA,tr|A0A0A0KZN7|A0A0A0KZN7_CUCSA,tr|A0A0A0L3P3|A0A0A0L3P3_CUCSA,tr|A0A0A0KI79|A0A0A0KI79_CUCSA,tr|C4PAW8|C4PAW8_CUCSA,tr|A0A0A0LM49|A0A0A0LM49_CUCSA,tr|A0A0A0KXU6|A0A0A0KXU6_CUCSA,tr|A0A0A0KGQ2|A0A0A0KGQ2_CUCSA,tr|A0A0A0M340|A0A0A0M340_CUCSA,tr|A0A0A0KIV1|A0A0A0KIV1_CUCSA,tr|A0A0A0KTH8|A0A0A0KTH8_CUCSA,tr|A0A0A0KEF3|A0A0A0KEF3_CUCSA,tr|A…	0.00120304
GO:0032268	regulation of cellular protein metabolic process	22 of 380 in the list	95 of 3212 in all the Protein	tr|A0A0A0LXA8|A0A0A0LXA8_CUCSA,tr|A0A0A0KE82|A0A0A0KE82_CUCSA,tr|A0A0A0L6T3|A0A0A0L6T3_CUCSA,tr|A0A0A0LW62|A0A0A0LW62_CUCSA,tr|A0A0A0LM49|A0A0A0LM49_CUCSA,tr|A0A0A0KXU6|A0A0A0KXU6_CUCSA,tr|A0A0A0LS08|A0A0A0LS08_CUCSA,tr|A0A0A0KG22|A0A0A0KG22_CUCSA,tr|A0A0A0KL10|A0A0A0KL10_CUCSA,tr|A0A0A0L987|A0A0A0L987_CUCSA,tr|A0A0A0KSN1|A0A0A0KSN1_CUCSA,tr|A0A0A0KZ66|A0A0A0KZ66_CUCSA,tr|A0A0A0LHK3|A0A0A0LHK3_CU…	0.00120636
GO:0006073	cellular glucan metabolic process	30 of 380 in the list	145 of 3212 in all the Protein	tr|A0A0A0KZN7|A0A0A0KZN7_CUCSA,tr|A0A0A0KXU6|A0A0A0KXU6_CUCSA,tr|A0A0A0KIN9|A0A0A0KIN9_CUCSA,tr|A0A0A0LF71|A0A0A0LF71_CUCSA,tr|A0A0A0LS08|A0A0A0LS08_CUCSA,tr|A0A0A0K6G8|A0A0A0K6G8_CUCSA,tr|A0A0A0LRC0|A0A0A0LRC0_CUCSA,tr|A0A0A0K132|A0A0A0K132_CUCSA,tr|A0A0A0KTB0|A0A0A0KTB0_CUCSA,tr|A0A0A0L1P5|A0A0A0L1P5_CUCSA,tr|A0A0A0LE10|A0A0A0LE10_CUCSA,tr|A0A0A0KTZ2|A0A0A0KTZ2_CUCSA,tr|A0A0A0LXK6|A0A0A0LXK6_CU…	0.00123137
GO:0015976	carbon utilization	8 of 380 in the list	20 of 3212 in all the Protein	tr|A0A0A0L6T3|A0A0A0L6T3_CUCSA,tr|C4PAW8|C4PAW8_CUCSA,tr|A0A0A0KXU6|A0A0A0KXU6_CUCSA,tr|A0A0A0KEF3|A0A0A0KEF3_CUCSA,tr|A0A0A0LQJ1|A0A0A0LQJ1_CUCSA,tr|A0A0A0L4N1|A0A0A0L4N1_CUCSA,tr|A0A0A0LJ13|A0A0A0LJ13_CUCSA,tr|A0A0A0L987|A0A0A0L987_CUCSA	0.00123703
GO:0043269	regulation of ion transport	12 of 380 in the list	39 of 3212 in all the Protein	tr|A0A0A0KVZ4|A0A0A0KVZ4_CUCSA,tr|A0A0A0KJM6|A0A0A0KJM6_CUCSA,tr|A0A0A0L6T3|A0A0A0L6T3_CUCSA,tr|A0A0A0KEI3|A0A0A0KEI3_CUCSA,tr|A0A0A0L546|A0A0A0L546_CUCSA,tr|A0A0A0L4N1|A0A0A0L4N1_CUCSA,tr|A0A0A0L611|A0A0A0L611_CUCSA,tr|A0A0A0KBG2|A0A0A0KBG2_CUCSA,tr|A0A0A0KXR5|A0A0A0KXR5_CUCSA,tr|A0A0A0KXH3|A0A0A0KXH3_CUCSA,tr|A0A0A0LXJ8|A0A0A0LXJ8_CUCSA,tr|A0A0A0LIV8|A0A0A0LIV8_CUCSA	0.0012436
GO:0019222	regulation of metabolic process	66 of 380 in the list	395 of 3212 in all the Protein	tr|A0A0A0KZN7|A0A0A0KZN7_CUCSA,tr|A0A0A0LM49|A0A0A0LM49_CUCSA,tr|A0A0A0LS08|A0A0A0LS08_CUCSA,tr|A0A0A0KVL7|A0A0A0KVL7_CUCSA,tr|A0A0A0LEE9|A0A0A0LEE9_CUCSA,tr|A0A0A0LHK3|A0A0A0LHK3_CUCSA,tr|A0A0A0KZ66|A0A0A0KZ66_CUCSA,tr|A0A0A0KLL5|A0A0A0KLL5_CUCSA,tr|A0A0A0K1S2|A0A0A0K1S2_CUCSA,tr|A0A0A0KB05|A0A0A0KB05_CUCSA,tr|A0A0A0L237|A0A0A0L237_CUCSA,tr|A0A0A0L9F2|A0A0A0L9F2_CUCSA,tr|A0A0A0LPE1|A0A0A0LPE1_CU…	0.00132866
GO:0042168	heme metabolic process	7 of 380 in the list	16 of 3212 in all the Protein	tr|A0A0A0LQK9|A0A0A0LQK9_CUCSA,tr|A0A0A0KM90|A0A0A0KM90_CUCSA,tr|A0A0A0KYN2|A0A0A0KYN2_CUCSA,tr|A0A0A0KMZ2|A0A0A0KMZ2_CUCSA,tr|A0A0A0K944|A0A0A0K944_CUCSA,tr|A0A0A0L9F2|A0A0A0L9F2_CUCSA,tr|A0A0A0K488|A0A0A0K488_CUCSA	0.00135289
GO:0048366	leaf development	20 of 380 in the list	84 of 3212 in all the Protein	tr|A0A0A0KZN7|A0A0A0KZN7_CUCSA,tr|A0A0A0KE82|A0A0A0KE82_CUCSA,tr|A0A0A0KJM6|A0A0A0KJM6_CUCSA,tr|A0A0A0LW62|A0A0A0LW62_CUCSA,tr|A0A0A0LS08|A0A0A0LS08_CUCSA,tr|A0A0A0KYN2|A0A0A0KYN2_CUCSA,tr|A0A0A0K488|A0A0A0K488_CUCSA,tr|A0A0A0KG22|A0A0A0KG22_CUCSA,tr|A0A0A0L1P5|A0A0A0L1P5_CUCSA,tr|A0A0A0KZ66|A0A0A0KZ66_CUCSA,tr|A0A0A0LHK3|A0A0A0LHK3_CUCSA,tr|A0A0A0KIH3|A0A0A0KIH3_CUCSA,tr|A0A0A0L7B2|A0A0A0L7B2_CU…	0.00139145
GO:0042257	ribosomal subunit assembly	10 of 380 in the list	30 of 3212 in all the Protein	tr|A0A0A0KQJ8|A0A0A0KQJ8_CUCSA,sp|Q4VZK6|RK23_CUCSA,tr|A0A0A0KK65|A0A0A0KK65_CUCSA,tr|A0A0A0LN38|A0A0A0LN38_CUCSA,tr|A0A0A0KAJ9|A0A0A0KAJ9_CUCSA,tr|A0A0A0L3D6|A0A0A0L3D6_CUCSA,sp|Q4VZJ4|RK20_CUCSA,tr|A0A0A0L6M3|A0A0A0L6M3_CUCSA,tr|A0A0A0LUL5|A0A0A0LUL5_CUCSA,tr|A0A0A0KFL3|A0A0A0KFL3_CUCSA	0.00160654
GO:0043085	positive regulation of catalytic activity	19 of 380 in the list	80 of 3212 in all the Protein	tr|A0A0A0KZN7|A0A0A0KZN7_CUCSA,tr|A0A0A0L3P3|A0A0A0L3P3_CUCSA,tr|A0A0A0KXU6|A0A0A0KXU6_CUCSA,tr|A0A0A0LS08|A0A0A0LS08_CUCSA,tr|A0A0A0KG22|A0A0A0KG22_CUCSA,tr|A0A0A0L2I4|A0A0A0L2I4_CUCSA,tr|A0A0A0KBG2|A0A0A0KBG2_CUCSA,tr|A0A0A0L1P5|A0A0A0L1P5_CUCSA,tr|A0A0A0LXK6|A0A0A0LXK6_CUCSA,tr|A0A0A0KZ66|A0A0A0KZ66_CUCSA,tr|C4PAW8|C4PAW8_CUCSA,tr|A0A0A0M340|A0A0A0M340_CUCSA,tr|A0A0A0KTH8|A0A0A0KTH8_CUCSA,tr|A…	0.00188149
GO:0044093	positive regulation of molecular function	19 of 380 in the list	80 of 3212 in all the Protein	tr|A0A0A0KZN7|A0A0A0KZN7_CUCSA,tr|A0A0A0L3P3|A0A0A0L3P3_CUCSA,tr|A0A0A0KXU6|A0A0A0KXU6_CUCSA,tr|A0A0A0LS08|A0A0A0LS08_CUCSA,tr|A0A0A0KG22|A0A0A0KG22_CUCSA,tr|A0A0A0L2I4|A0A0A0L2I4_CUCSA,tr|A0A0A0KBG2|A0A0A0KBG2_CUCSA,tr|A0A0A0L1P5|A0A0A0L1P5_CUCSA,tr|A0A0A0LXK6|A0A0A0LXK6_CUCSA,tr|A0A0A0KZ66|A0A0A0KZ66_CUCSA,tr|C4PAW8|C4PAW8_CUCSA,tr|A0A0A0M340|A0A0A0M340_CUCSA,tr|A0A0A0KTH8|A0A0A0KTH8_CUCSA,tr|A…	0.00188149
GO:0009073	aromatic amino acid family biosynthetic process	13 of 380 in the list	46 of 3212 in all the Protein	tr|A0A0A0LXA8|A0A0A0LXA8_CUCSA,tr|A0A0A0KZN7|A0A0A0KZN7_CUCSA,tr|A0A0A0KJM6|A0A0A0KJM6_CUCSA,tr|A0A0A0KEI3|A0A0A0KEI3_CUCSA,tr|A0A0A0LK02|A0A0A0LK02_CUCSA,tr|A0A0A0KYN2|A0A0A0KYN2_CUCSA,tr|A0A0A0L679|A0A0A0L679_CUCSA,tr|A0A0A0K488|A0A0A0K488_CUCSA,tr|A0A0A0K886|A0A0A0K886_CUCSA,tr|A0A0A0KL10|A0A0A0KL10_CUCSA,tr|A0A0A0LD08|A0A0A0LD08_CUCSA,tr|A0A0A0LNS8|A0A0A0LNS8_CUCSA,tr|A0A0A0L9F2|A0A0A0L9F2_CU…	0.00188195
GO:0046417	chorismate metabolic process	13 of 380 in the list	46 of 3212 in all the Protein	tr|A0A0A0LXA8|A0A0A0LXA8_CUCSA,tr|A0A0A0KZN7|A0A0A0KZN7_CUCSA,tr|A0A0A0KJM6|A0A0A0KJM6_CUCSA,tr|A0A0A0KEI3|A0A0A0KEI3_CUCSA,tr|A0A0A0LK02|A0A0A0LK02_CUCSA,tr|A0A0A0KYN2|A0A0A0KYN2_CUCSA,tr|A0A0A0L679|A0A0A0L679_CUCSA,tr|A0A0A0K488|A0A0A0K488_CUCSA,tr|A0A0A0K886|A0A0A0K886_CUCSA,tr|A0A0A0KL10|A0A0A0KL10_CUCSA,tr|A0A0A0LD08|A0A0A0LD08_CUCSA,tr|A0A0A0LNS8|A0A0A0LNS8_CUCSA,tr|A0A0A0L9F2|A0A0A0L9F2_CU…	0.00188195
GO:0043900	regulation of multi-organism process	9 of 380 in the list	26 of 3212 in all the Protein	tr|A0A0A0KZ66|A0A0A0KZ66_CUCSA,tr|A0A0A0L3P3|A0A0A0L3P3_CUCSA,tr|C4PAW8|C4PAW8_CUCSA,tr|A0A0A0LM10|A0A0A0LM10_CUCSA,tr|A0A0A0KBG2|A0A0A0KBG2_CUCSA,tr|A0A0A0K2R2|A0A0A0K2R2_CUCSA,tr|A0A0A0L987|A0A0A0L987_CUCSA,tr|I7K435|I7K435_CUCSA,tr|A0A0A0LXJ8|A0A0A0LXJ8_CUCSA	0.00203911
GO:0009108	coenzyme biosynthetic process	18 of 380 in the list	75 of 3212 in all the Protein	tr|A0A0A0KJM6|A0A0A0KJM6_CUCSA,tr|A0A0A0LVM3|A0A0A0LVM3_CUCSA,tr|A0A0A0KG56|A0A0A0KG56_CUCSA,tr|A0A0A0LS08|A0A0A0LS08_CUCSA,tr|A0A0A0L244|A0A0A0L244_CUCSA,tr|A0A0A0KG22|A0A0A0KG22_CUCSA,tr|A0A0A0LKH1|A0A0A0LKH1_CUCSA,tr|A0A0A0KFF3|A0A0A0KFF3_CUCSA,tr|A0A0A0KEI3|A0A0A0KEI3_CUCSA,tr|A0A0A0KGQ2|A0A0A0KGQ2_CUCSA,tr|A0A0A0KKE4|A0A0A0KKE4_CUCSA,tr|A0A0A0KR34|A0A0A0KR34_CUCSA,tr|A0A0A0LNX0|A0A0A0LNX0_CU…	0.00217266
GO:0009617	response to bacterium	18 of 380 in the list	75 of 3212 in all the Protein	tr|A0A0A0L6T3|A0A0A0L6T3_CUCSA,tr|A0A0A0KXU6|A0A0A0KXU6_CUCSA,tr|A0A0A0KG22|A0A0A0KG22_CUCSA,tr|A0A0A0L1P5|A0A0A0L1P5_CUCSA,tr|A0A0A0LE71|A0A0A0LE71_CUCSA,tr|A0A0A0KDJ3|A0A0A0KDJ3_CUCSA,tr|A0A0A0KXS1|A0A0A0KXS1_CUCSA,tr|A0A0A0KWF3|A0A0A0KWF3_CUCSA,tr|A0A0A0KEF3|A0A0A0KEF3_CUCSA,tr|A0A0A0L546|A0A0A0L546_CUCSA,tr|A0A0A0KSV8|A0A0A0KSV8_CUCSA,tr|A0A0A0LQJ1|A0A0A0LQJ1_CUCSA,tr|A0A0A0L4N1|A0A0A0L4N1_CU…	0.00217266
GO:0009082	branched chain family amino acid biosynthetic process	6 of 380 in the list	13 of 3212 in all the Protein	tr|A0A0A0L7C8|A0A0A0L7C8_CUCSA,tr|A0A0A0LU17|A0A0A0LU17_CUCSA,tr|A0A0A0K5T7|A0A0A0K5T7_CUCSA,tr|A0A0A0M018|A0A0A0M018_CUCSA,tr|A0A0A0KL76|A0A0A0KL76_CUCSA,tr|A0A0A0L6U0|A0A0A0L6U0_CUCSA	0.00218401
GO:0016138	glycoside biosynthetic process	17 of 380 in the list	70 of 3212 in all the Protein	tr|A0A0A0LXA8|A0A0A0LXA8_CUCSA,tr|A0A0A0KZN7|A0A0A0KZN7_CUCSA,tr|A0A0A0L3P3|A0A0A0L3P3_CUCSA,tr|A0A0A0KI79|A0A0A0KI79_CUCSA,tr|C4PAW8|C4PAW8_CUCSA,tr|A0A0A0LM49|A0A0A0LM49_CUCSA,tr|A0A0A0KGQ2|A0A0A0KGQ2_CUCSA,tr|A0A0A0KIV1|A0A0A0KIV1_CUCSA,tr|A0A0A0KTH8|A0A0A0KTH8_CUCSA,tr|A0A0A0KEF3|A0A0A0KEF3_CUCSA,tr|A0A0A0KSV2|A0A0A0KSV2_CUCSA,tr|A0A0A0LM10|A0A0A0LM10_CUCSA,tr|A0A0A0K2R2|A0A0A0K2R2_CUCSA,tr|A…	0.00250195
GO:0009751	response to salicylic acid stimulus	12 of 380 in the list	42 of 3212 in all the Protein	tr|A0A0A0LMW3|A0A0A0LMW3_CUCSA,tr|A0A0A0KZ66|A0A0A0KZ66_CUCSA,tr|A0A0A0L3P3|A0A0A0L3P3_CUCSA,tr|C4PAW8|C4PAW8_CUCSA,tr|A0A0A0KWF3|A0A0A0KWF3_CUCSA,tr|A0A0A0KG22|A0A0A0KG22_CUCSA,tr|A0A0A0LM10|A0A0A0LM10_CUCSA,tr|A0A0A0KBG2|A0A0A0KBG2_CUCSA,tr|A0A0A0K2R2|A0A0A0K2R2_CUCSA,tr|I7K435|I7K435_CUCSA,tr|A0A0A0L987|A0A0A0L987_CUCSA,tr|A0A0A0LXJ8|A0A0A0LXJ8_CUCSA	0.00252627
GO:0006544	glycine metabolic process	9 of 380 in the list	27 of 3212 in all the Protein	tr|A0A0A0KJM6|A0A0A0KJM6_CUCSA,tr|A0A0A0KEI3|A0A0A0KEI3_CUCSA,tr|A0A0A0KGQ2|A0A0A0KGQ2_CUCSA,tr|A0A0A0LS08|A0A0A0LS08_CUCSA,tr|A0A0A0KG22|A0A0A0KG22_CUCSA,tr|A0A0A0LKC8|A0A0A0LKC8_CUCSA,tr|A0A0A0LJ13|A0A0A0LJ13_CUCSA,tr|A0A0A0LXJ8|A0A0A0LXJ8_CUCSA,tr|A0A0A0KTQ0|A0A0A0KTQ0_CUCSA	0.00274571
GO:0051246	regulation of protein metabolic process	22 of 380 in the list	101 of 3212 in all the Protein	tr|A0A0A0LXA8|A0A0A0LXA8_CUCSA,tr|A0A0A0KE82|A0A0A0KE82_CUCSA,tr|A0A0A0L6T3|A0A0A0L6T3_CUCSA,tr|A0A0A0LW62|A0A0A0LW62_CUCSA,tr|A0A0A0LM49|A0A0A0LM49_CUCSA,tr|A0A0A0KXU6|A0A0A0KXU6_CUCSA,tr|A0A0A0LS08|A0A0A0LS08_CUCSA,tr|A0A0A0KG22|A0A0A0KG22_CUCSA,tr|A0A0A0KL10|A0A0A0KL10_CUCSA,tr|A0A0A0L987|A0A0A0L987_CUCSA,tr|A0A0A0KSN1|A0A0A0KSN1_CUCSA,tr|A0A0A0KZ66|A0A0A0KZ66_CUCSA,tr|A0A0A0LHK3|A0A0A0LHK3_CU…	0.00279166
GO:0033692	cellular polysaccharide biosynthetic process	27 of 380 in the list	133 of 3212 in all the Protein	tr|A0A0A0KZN7|A0A0A0KZN7_CUCSA,tr|A0A0A0KXU6|A0A0A0KXU6_CUCSA,tr|A0A0A0KIN9|A0A0A0KIN9_CUCSA,tr|A0A0A0LS08|A0A0A0LS08_CUCSA,tr|A0A0A0LRC0|A0A0A0LRC0_CUCSA,tr|A0A0A0K132|A0A0A0K132_CUCSA,tr|A0A0A0KTB0|A0A0A0KTB0_CUCSA,tr|A0A0A0L1P5|A0A0A0L1P5_CUCSA,tr|A0A0A0KTZ2|A0A0A0KTZ2_CUCSA,tr|A0A0A0LXK6|A0A0A0LXK6_CUCSA,tr|C4PAW8|C4PAW8_CUCSA,tr|A0A0A0LK02|A0A0A0LK02_CUCSA,tr|A0A0A0KXS1|A0A0A0KXS1_CUCSA,tr|A…	0.00286228
GO:0000273	lipoic acid metabolic process	7 of 380 in the list	18 of 3212 in all the Protein	tr|A0A0A0KJM6|A0A0A0KJM6_CUCSA,tr|A0A0A0KEI3|A0A0A0KEI3_CUCSA,tr|A0A0A0KGQ2|A0A0A0KGQ2_CUCSA,tr|A0A0A0LS08|A0A0A0LS08_CUCSA,tr|A0A0A0KTQ0|A0A0A0KTQ0_CUCSA,tr|A0A0A0LXJ8|A0A0A0LXJ8_CUCSA,tr|A0A0A0KG22|A0A0A0KG22_CUCSA	0.0030471
GO:0009081	branched chain family amino acid metabolic process	7 of 380 in the list	18 of 3212 in all the Protein	tr|A0A0A0L7C8|A0A0A0L7C8_CUCSA,tr|A0A0S2GLQ9|A0A0S2GLQ9_CUCSA,tr|A0A0A0LU17|A0A0A0LU17_CUCSA,tr|A0A0A0K5T7|A0A0A0K5T7_CUCSA,tr|A0A0A0M018|A0A0A0M018_CUCSA,tr|A0A0A0KL76|A0A0A0KL76_CUCSA,tr|A0A0A0L6U0|A0A0A0L6U0_CUCSA	0.0030471
GO:0009106	lipoate metabolic process	7 of 380 in the list	18 of 3212 in all the Protein	tr|A0A0A0KJM6|A0A0A0KJM6_CUCSA,tr|A0A0A0KEI3|A0A0A0KEI3_CUCSA,tr|A0A0A0KGQ2|A0A0A0KGQ2_CUCSA,tr|A0A0A0LS08|A0A0A0LS08_CUCSA,tr|A0A0A0KTQ0|A0A0A0KTQ0_CUCSA,tr|A0A0A0LXJ8|A0A0A0LXJ8_CUCSA,tr|A0A0A0KG22|A0A0A0KG22_CUCSA	0.0030471
GO:0080090	regulation of primary metabolic process	53 of 380 in the list	313 of 3212 in all the Protein	tr|A0A0A0KZN7|A0A0A0KZN7_CUCSA,tr|A0A0A0KE82|A0A0A0KE82_CUCSA,tr|A0A0A0KJM6|A0A0A0KJM6_CUCSA,tr|A0A0A0LM49|A0A0A0LM49_CUCSA,tr|A0A0A0KXU6|A0A0A0KXU6_CUCSA,tr|A0A0A0LS08|A0A0A0LS08_CUCSA,tr|A0A0A0L1U2|A0A0A0L1U2_CUCSA,tr|A0A0A0L1P5|A0A0A0L1P5_CUCSA,tr|A0A0A0L1I7|A0A0A0L1I7_CUCSA,tr|A0A0A0KVL7|A0A0A0KVL7_CUCSA,tr|A0A0A0LEE9|A0A0A0LEE9_CUCSA,tr|A0A0A0LHK3|A0A0A0LHK3_CUCSA,tr|A0A0A0KZ66|A0A0A0KZ66_CU…	0.00309618
GO:0032879	regulation of localization	15 of 380 in the list	60 of 3212 in all the Protein	tr|A0A0A0KVZ4|A0A0A0KVZ4_CUCSA,tr|A0A0A0KJM6|A0A0A0KJM6_CUCSA,tr|A0A0A0L6T3|A0A0A0L6T3_CUCSA,tr|A0A0A0KEI3|A0A0A0KEI3_CUCSA,tr|A0A0A0L546|A0A0A0L546_CUCSA,tr|A0A0A0L4N1|A0A0A0L4N1_CUCSA,tr|A0A0A0L232|A0A0A0L232_CUCSA,tr|A0A0A0L611|A0A0A0L611_CUCSA,tr|A0A0A0KBG2|A0A0A0KBG2_CUCSA,tr|A0A0A0KXH3|A0A0A0KXH3_CUCSA,tr|A0A0A0KXR5|A0A0A0KXR5_CUCSA,tr|A0A0A0LJ13|A0A0A0LJ13_CUCSA,tr|A0A0A0LNE3|A0A0A0LNE3_CU…	0.00328231
GO:0032543	mitochondrial translation	5 of 380 in the list	10 of 3212 in all the Protein	tr|A0A0A0LTJ3|A0A0A0LTJ3_CUCSA,tr|A0A0A0KEN8|A0A0A0KEN8_CUCSA,tr|A0A0A0LIG1|A0A0A0LIG1_CUCSA,tr|A0A0A0LRZ6|A0A0A0LRZ6_CUCSA,sp|Q4VZN1|RK16_CUCSA	0.00342806
GO:0006546	glycine catabolic process	8 of 380 in the list	23 of 3212 in all the Protein	tr|A0A0A0KJM6|A0A0A0KJM6_CUCSA,tr|A0A0A0KEI3|A0A0A0KEI3_CUCSA,tr|A0A0A0KGQ2|A0A0A0KGQ2_CUCSA,tr|A0A0A0LS08|A0A0A0LS08_CUCSA,tr|A0A0A0KG22|A0A0A0KG22_CUCSA,tr|A0A0A0LJ13|A0A0A0LJ13_CUCSA,tr|A0A0A0LXJ8|A0A0A0LXJ8_CUCSA,tr|A0A0A0KTQ0|A0A0A0KTQ0_CUCSA	0.00349371
GO:0009071	serine family amino acid catabolic process	8 of 380 in the list	23 of 3212 in all the Protein	tr|A0A0A0KJM6|A0A0A0KJM6_CUCSA,tr|A0A0A0KEI3|A0A0A0KEI3_CUCSA,tr|A0A0A0KGQ2|A0A0A0KGQ2_CUCSA,tr|A0A0A0LS08|A0A0A0LS08_CUCSA,tr|A0A0A0KG22|A0A0A0KG22_CUCSA,tr|A0A0A0LJ13|A0A0A0LJ13_CUCSA,tr|A0A0A0LXJ8|A0A0A0LXJ8_CUCSA,tr|A0A0A0KTQ0|A0A0A0KTQ0_CUCSA	0.00349371
GO:0009893	positive regulation of metabolic process	25 of 380 in the list	122 of 3212 in all the Protein	tr|A0A0A0LXA8|A0A0A0LXA8_CUCSA,tr|A0A0A0KZN7|A0A0A0KZN7_CUCSA,tr|A0A0A0KE82|A0A0A0KE82_CUCSA,tr|A0A0A0KJM6|A0A0A0KJM6_CUCSA,tr|A0A0A0LW62|A0A0A0LW62_CUCSA,tr|A0A0A0LS08|A0A0A0LS08_CUCSA,tr|A0A0A0KYN2|A0A0A0KYN2_CUCSA,tr|A0A0A0K488|A0A0A0K488_CUCSA,tr|A0A0A0KG22|A0A0A0KG22_CUCSA,tr|A0A0A0KSN1|A0A0A0KSN1_CUCSA,tr|A0A0A0KVL7|A0A0A0KVL7_CUCSA,tr|A0A0A0L5C6|A0A0A0L5C6_CUCSA,tr|A0A0A0KTZ2|A0A0A0KTZ2_CU…	0.00356226
GO:0009891	positive regulation of biosynthetic process	24 of 380 in the list	116 of 3212 in all the Protein	tr|A0A0A0LXA8|A0A0A0LXA8_CUCSA,tr|A0A0A0KZN7|A0A0A0KZN7_CUCSA,tr|A0A0A0KE82|A0A0A0KE82_CUCSA,tr|A0A0A0KJM6|A0A0A0KJM6_CUCSA,tr|A0A0A0LW62|A0A0A0LW62_CUCSA,tr|A0A0A0LS08|A0A0A0LS08_CUCSA,tr|A0A0A0KYN2|A0A0A0KYN2_CUCSA,tr|A0A0A0K488|A0A0A0K488_CUCSA,tr|A0A0A0KG22|A0A0A0KG22_CUCSA,tr|A0A0A0KSN1|A0A0A0KSN1_CUCSA,tr|A0A0A0KVL7|A0A0A0KVL7_CUCSA,tr|A0A0A0KTZ2|A0A0A0KTZ2_CUCSA,tr|A0A0A0KZ66|A0A0A0KZ66_CU…	0.00374321
GO:0031328	positive regulation of cellular biosynthetic process	24 of 380 in the list	116 of 3212 in all the Protein	tr|A0A0A0LXA8|A0A0A0LXA8_CUCSA,tr|A0A0A0KZN7|A0A0A0KZN7_CUCSA,tr|A0A0A0KE82|A0A0A0KE82_CUCSA,tr|A0A0A0KJM6|A0A0A0KJM6_CUCSA,tr|A0A0A0LW62|A0A0A0LW62_CUCSA,tr|A0A0A0LS08|A0A0A0LS08_CUCSA,tr|A0A0A0KYN2|A0A0A0KYN2_CUCSA,tr|A0A0A0K488|A0A0A0K488_CUCSA,tr|A0A0A0KG22|A0A0A0KG22_CUCSA,tr|A0A0A0KSN1|A0A0A0KSN1_CUCSA,tr|A0A0A0KVL7|A0A0A0KVL7_CUCSA,tr|A0A0A0KTZ2|A0A0A0KTZ2_CUCSA,tr|A0A0A0KZ66|A0A0A0KZ66_CU…	0.00374321
GO:0051707	response to other organism	35 of 380 in the list	189 of 3212 in all the Protein	tr|A0A0A0KJM6|A0A0A0KJM6_CUCSA,tr|A0A0A0KXU6|A0A0A0KXU6_CUCSA,tr|A0A0A0LV53|A0A0A0LV53_CUCSA,tr|A0A0A0L1P5|A0A0A0L1P5_CUCSA,tr|A0A0A0LE71|A0A0A0LE71_CUCSA,tr|A0A0A0KZ66|A0A0A0KZ66_CUCSA,tr|A0A0A0KXS1|A0A0A0KXS1_CUCSA,tr|A0A0A0KWF3|A0A0A0KWF3_CUCSA,tr|A0A0A0L546|A0A0A0L546_CUCSA,tr|A0A0A0KEF3|A0A0A0KEF3_CUCSA,tr|A0A0A0LQJ1|A0A0A0LQJ1_CUCSA,tr|A0A0A0LSM7|A0A0A0LSM7_CUCSA,tr|A0A0A0KSV8|A0A0A0KSV8_CU…	0.00375389
GO:0009260	ribonucleotide biosynthetic process	21 of 380 in the list	98 of 3212 in all the Protein	tr|A0A0A0LUF4|A0A0A0LUF4_CUCSA,tr|A0A0A0LS08|A0A0A0LS08_CUCSA,tr|A0A0A0K7Z3|A0A0A0K7Z3_CUCSA,tr|A0A0A0LU01|A0A0A0LU01_CUCSA,tr|A0A0A0L6U0|A0A0A0L6U0_CUCSA,sp|Q4VZG9|ATPE_CUCSA,tr|A0A0A0KDP6|A0A0A0KDP6_CUCSA,tr|A0A0A0KU38|A0A0A0KU38_CUCSA,tr|A0A0A0LDW3|A0A0A0LDW3_CUCSA,tr|A0A0A0L0Q4|A0A0A0L0Q4_CUCSA,tr|A0A0A0LN13|A0A0A0LN13_CUCSA,tr|A0A0A0L987|A0A0A0L987_CUCSA,tr|A0A0A0K4K7|A0A0A0K4K7_CUCSA,tr|A0A…	0.00425112
GO:0000165	MAPKKK cascade	10 of 380 in the list	34 of 3212 in all the Protein	tr|A0A0A0KZ66|A0A0A0KZ66_CUCSA,tr|A0A0A0L3P3|A0A0A0L3P3_CUCSA,tr|C4PAW8|C4PAW8_CUCSA,tr|A0A0A0KG22|A0A0A0KG22_CUCSA,tr|A0A0A0LM10|A0A0A0LM10_CUCSA,tr|A0A0A0KBG2|A0A0A0KBG2_CUCSA,tr|A0A0A0K2R2|A0A0A0K2R2_CUCSA,tr|A0A0A0L987|A0A0A0L987_CUCSA,tr|I7K435|I7K435_CUCSA,tr|A0A0A0LXJ8|A0A0A0LXJ8_CUCSA	0.00453881
GO:0007243	protein kinase cascade	10 of 380 in the list	34 of 3212 in all the Protein	tr|A0A0A0KZ66|A0A0A0KZ66_CUCSA,tr|A0A0A0L3P3|A0A0A0L3P3_CUCSA,tr|C4PAW8|C4PAW8_CUCSA,tr|A0A0A0KG22|A0A0A0KG22_CUCSA,tr|A0A0A0LM10|A0A0A0LM10_CUCSA,tr|A0A0A0KBG2|A0A0A0KBG2_CUCSA,tr|A0A0A0K2R2|A0A0A0K2R2_CUCSA,tr|A0A0A0L987|A0A0A0L987_CUCSA,tr|I7K435|I7K435_CUCSA,tr|A0A0A0LXJ8|A0A0A0LXJ8_CUCSA	0.00453881
GO:0042255	ribosome assembly	10 of 380 in the list	34 of 3212 in all the Protein	tr|A0A0A0KQJ8|A0A0A0KQJ8_CUCSA,sp|Q4VZK6|RK23_CUCSA,tr|A0A0A0KK65|A0A0A0KK65_CUCSA,tr|A0A0A0LN38|A0A0A0LN38_CUCSA,tr|A0A0A0KAJ9|A0A0A0KAJ9_CUCSA,tr|A0A0A0L3D6|A0A0A0L3D6_CUCSA,sp|Q4VZJ4|RK20_CUCSA,tr|A0A0A0L6M3|A0A0A0L6M3_CUCSA,tr|A0A0A0LUL5|A0A0A0LUL5_CUCSA,tr|A0A0A0KFL3|A0A0A0KFL3_CUCSA	0.00453881
GO:0048856	anatomical structure development	80 of 380 in the list	520 of 3212 in all the Protein	tr|A0A0A0KZN7|A0A0A0KZN7_CUCSA,tr|A0A0A0LS08|A0A0A0LS08_CUCSA,tr|A0A0A0KFM2|A0A0A0KFM2_CUCSA,tr|A0A0A0KE77|A0A0A0KE77_CUCSA,tr|A0A0A0KIG4|A0A0A0KIG4_CUCSA,tr|A0A0A0K310|A0A0A0K310_CUCSA,tr|A0A0A0LEE9|A0A0A0LEE9_CUCSA,tr|A0A0A0LHK3|A0A0A0LHK3_CUCSA,tr|A0A0A0KZ66|A0A0A0KZ66_CUCSA,tr|A2TJV6|A2TJV6_CUCSA,tr|A0A0A0L9H0|A0A0A0L9H0_CUCSA,tr|A0A0A0KI79|A0A0A0KI79_CUCSA,tr|A0A0A0KLL5|A0A0A0KLL5_CUCSA,tr|A…	0.00467832
GO:0006754	ATP biosynthetic process	9 of 380 in the list	29 of 3212 in all the Protein	tr|A0A0A0LUF4|A0A0A0LUF4_CUCSA,tr|A0A0A0LS08|A0A0A0LS08_CUCSA,sp|Q2QDA3|ATPA_CUCSA,tr|A0A0A0K7Z3|A0A0A0K7Z3_CUCSA,tr|A0A0A0LU01|A0A0A0LU01_CUCSA,sp|Q6WQW2|ATPH_CUCSA,sp|Q4VZG9|ATPE_CUCSA,tr|A0A0A0LM10|A0A0A0LM10_CUCSA,sp|Q4VZP7|ATPF_CUCSA	0.00473015
GO:0046034	ATP metabolic process	9 of 380 in the list	29 of 3212 in all the Protein	tr|A0A0A0LUF4|A0A0A0LUF4_CUCSA,tr|A0A0A0LS08|A0A0A0LS08_CUCSA,sp|Q2QDA3|ATPA_CUCSA,tr|A0A0A0K7Z3|A0A0A0K7Z3_CUCSA,tr|A0A0A0LU01|A0A0A0LU01_CUCSA,sp|Q6WQW2|ATPH_CUCSA,sp|Q4VZG9|ATPE_CUCSA,tr|A0A0A0LM10|A0A0A0LM10_CUCSA,sp|Q4VZP7|ATPF_CUCSA	0.00473015
GO:0006952	defense response	37 of 380 in the list	206 of 3212 in all the Protein	tr|A0A0A0KJM6|A0A0A0KJM6_CUCSA,tr|A0A0A0KXU6|A0A0A0KXU6_CUCSA,tr|A0A0A0LV53|A0A0A0LV53_CUCSA,tr|A0A0A0L1P5|A0A0A0L1P5_CUCSA,tr|A0A0A0LE71|A0A0A0LE71_CUCSA,tr|A0A0A0KZ66|A0A0A0KZ66_CUCSA,tr|A0A0A0KXS1|A0A0A0KXS1_CUCSA,tr|A0A0A0KWF3|A0A0A0KWF3_CUCSA,tr|A0A0A0KTR8|A0A0A0KTR8_CUCSA,tr|A0A0A0L546|A0A0A0L546_CUCSA,tr|A0A0A0KEF3|A0A0A0KEF3_CUCSA,tr|A0A0A0LQJ1|A0A0A0LQJ1_CUCSA,tr|A0A0A0LSM7|A0A0A0LSM7_CU…	0.00497229
GO:0051049	regulation of transport	13 of 380 in the list	51 of 3212 in all the Protein	tr|A0A0A0KVZ4|A0A0A0KVZ4_CUCSA,tr|A0A0A0KJM6|A0A0A0KJM6_CUCSA,tr|A0A0A0L6T3|A0A0A0L6T3_CUCSA,tr|A0A0A0KEI3|A0A0A0KEI3_CUCSA,tr|A0A0A0L546|A0A0A0L546_CUCSA,tr|A0A0A0L4N1|A0A0A0L4N1_CUCSA,tr|A0A0A0L611|A0A0A0L611_CUCSA,tr|A0A0A0KBG2|A0A0A0KBG2_CUCSA,tr|A0A0A0KXR5|A0A0A0KXR5_CUCSA,tr|A0A0A0KXH3|A0A0A0KXH3_CUCSA,tr|A0A0A0LNE3|A0A0A0LNE3_CUCSA,tr|A0A0A0LXJ8|A0A0A0LXJ8_CUCSA,tr|A0A0A0LIV8|A0A0A0LIV8_CU…	0.00506912
GO:0009863	salicylic acid mediated signaling pathway	11 of 380 in the list	40 of 3212 in all the Protein	tr|A0A0A0KZ66|A0A0A0KZ66_CUCSA,tr|A0A0A0L3P3|A0A0A0L3P3_CUCSA,tr|C4PAW8|C4PAW8_CUCSA,tr|A0A0A0KWF3|A0A0A0KWF3_CUCSA,tr|A0A0A0KG22|A0A0A0KG22_CUCSA,tr|A0A0A0LM10|A0A0A0LM10_CUCSA,tr|A0A0A0KBG2|A0A0A0KBG2_CUCSA,tr|A0A0A0K2R2|A0A0A0K2R2_CUCSA,tr|I7K435|I7K435_CUCSA,tr|A0A0A0L987|A0A0A0L987_CUCSA,tr|A0A0A0LXJ8|A0A0A0LXJ8_CUCSA	0.00523212
GO:0031348	negative regulation of defense response	11 of 380 in the list	40 of 3212 in all the Protein	tr|A0A0A0KZ66|A0A0A0KZ66_CUCSA,tr|A0A0A0L3P3|A0A0A0L3P3_CUCSA,tr|C4PAW8|C4PAW8_CUCSA,tr|A0A0A0KH97|A0A0A0KH97_CUCSA,tr|A0A0A0KG22|A0A0A0KG22_CUCSA,tr|A0A0A0LM10|A0A0A0LM10_CUCSA,tr|A0A0A0KBG2|A0A0A0KBG2_CUCSA,tr|A0A0A0K2R2|A0A0A0K2R2_CUCSA,tr|A0A0A0L987|A0A0A0L987_CUCSA,tr|I7K435|I7K435_CUCSA,tr|A0A0A0LXJ8|A0A0A0LXJ8_CUCSA	0.00523212
GO:0046474	glycerophospholipid biosynthetic process	11 of 380 in the list	40 of 3212 in all the Protein	tr|A0A0A0KAH9|A0A0A0KAH9_CUCSA,tr|A0A0A0KZN7|A0A0A0KZN7_CUCSA,tr|A0A0A0KEI3|A0A0A0KEI3_CUCSA,tr|A0A0A0LK02|A0A0A0LK02_CUCSA,tr|A0A0A0KG22|A0A0A0KG22_CUCSA,tr|A0A0A0KEN8|A0A0A0KEN8_CUCSA,tr|A0A0A0K852|A0A0A0K852_CUCSA,tr|A0A0A0LTZ8|A0A0A0LTZ8_CUCSA,tr|A0A0A0L309|A0A0A0L309_CUCSA,tr|A0A0A0LNX0|A0A0A0LNX0_CUCSA,tr|A0A0A0LXJ8|A0A0A0LXJ8_CUCSA	0.00523212
GO:0031325	positive regulation of cellular metabolic process	24 of 380 in the list	119 of 3212 in all the Protein	tr|A0A0A0LXA8|A0A0A0LXA8_CUCSA,tr|A0A0A0KZN7|A0A0A0KZN7_CUCSA,tr|A0A0A0KE82|A0A0A0KE82_CUCSA,tr|A0A0A0KJM6|A0A0A0KJM6_CUCSA,tr|A0A0A0LW62|A0A0A0LW62_CUCSA,tr|A0A0A0LS08|A0A0A0LS08_CUCSA,tr|A0A0A0KYN2|A0A0A0KYN2_CUCSA,tr|A0A0A0K488|A0A0A0K488_CUCSA,tr|A0A0A0KG22|A0A0A0KG22_CUCSA,tr|A0A0A0KSN1|A0A0A0KSN1_CUCSA,tr|A0A0A0KVL7|A0A0A0KVL7_CUCSA,tr|A0A0A0KTZ2|A0A0A0KTZ2_CUCSA,tr|A0A0A0KZ66|A0A0A0KZ66_CU…	0.00527468
GO:0006730	one-carbon metabolic process	35 of 380 in the list	193 of 3212 in all the Protein	tr|A0A0A0LNQ2|A0A0A0LNQ2_CUCSA,tr|A0A0A0LLB2|A0A0A0LLB2_CUCSA,tr|A0A0A0KXF9|A0A0A0KXF9_CUCSA,tr|A0A0A0KZP3|A0A0A0KZP3_CUCSA,tr|A0A0A0L1P5|A0A0A0L1P5_CUCSA,tr|A0A0A0LDW3|A0A0A0LDW3_CUCSA,tr|Q9SXL9|Q9SXL9_CUCSA,tr|A0A0A0K4K7|A0A0A0K4K7_CUCSA,tr|A0A0A0LPP1|A0A0A0LPP1_CUCSA,tr|A0A0A0LIG6|A0A0A0LIG6_CUCSA,tr|A0A0A0KEL4|A0A0A0KEL4_CUCSA,tr|A0A0A0LSM7|A0A0A0LSM7_CUCSA,tr|A0A0A0LE72|A0A0A0LE72_CUCSA,tr|A…	0.00533736
GO:0048437	floral organ development	17 of 380 in the list	75 of 3212 in all the Protein	tr|A0A0A0LXA8|A0A0A0LXA8_CUCSA,tr|A0A0A0LUY6|A0A0A0LUY6_CUCSA,tr|A0A0A0K6G8|A0A0A0K6G8_CUCSA,tr|A0A0A0KFM2|A0A0A0KFM2_CUCSA,tr|A0A0A0L1P5|A0A0A0L1P5_CUCSA,tr|A0A0A0L9A4|A0A0A0L9A4_CUCSA,tr|A0A0A0KJN2|A0A0A0KJN2_CUCSA,tr|A2TJV6|A2TJV6_CUCSA,tr|A0A0A0LHK3|A0A0A0LHK3_CUCSA,tr|A0A0A0KJ29|A0A0A0KJ29_CUCSA,tr|A0A0A0LBL6|A0A0A0LBL6_CUCSA,tr|A0A0A0K502|A0A0A0K502_CUCSA,tr|A0A0A0LHZ8|A0A0A0LHZ8_CUCSA,tr|A…	0.00538723
GO:0009416	response to light stimulus	39 of 380 in the list	221 of 3212 in all the Protein	tr|A0A0A0KZN7|A0A0A0KZN7_CUCSA,tr|A0A0A0KE82|A0A0A0KE82_CUCSA,tr|A0A0A0KJM6|A0A0A0KJM6_CUCSA,tr|A0A0A0KXU6|A0A0A0KXU6_CUCSA,tr|A0A0A0K634|A0A0A0K634_CUCSA,tr|A0A0A0L1I7|A0A0A0L1I7_CUCSA,tr|A2TJV6|A2TJV6_CUCSA,tr|A0A0A0KZ66|A0A0A0KZ66_CUCSA,tr|A0A0A0L546|A0A0A0L546_CUCSA,tr|A0A0A0LHZ8|A0A0A0LHZ8_CUCSA,tr|A0A0A0LSM7|A0A0A0LSM7_CUCSA,tr|A0A0A0K852|A0A0A0K852_CUCSA,tr|A0A0A0KXH3|A0A0A0KXH3_CUCSA,tr|A…	0.00541903
GO:0044264	cellular polysaccharide metabolic process	31 of 380 in the list	166 of 3212 in all the Protein	tr|A0A0A0KZN7|A0A0A0KZN7_CUCSA,tr|A0A0A0KXU6|A0A0A0KXU6_CUCSA,tr|A0A0A0KIN9|A0A0A0KIN9_CUCSA,tr|A0A0A0LF71|A0A0A0LF71_CUCSA,tr|A0A0A0LS08|A0A0A0LS08_CUCSA,tr|A0A0A0L814|A0A0A0L814_CUCSA,tr|A0A0A0K6G8|A0A0A0K6G8_CUCSA,tr|A0A0A0LRC0|A0A0A0LRC0_CUCSA,tr|A0A0A0K132|A0A0A0K132_CUCSA,tr|A0A0A0KTB0|A0A0A0KTB0_CUCSA,tr|A0A0A0L1P5|A0A0A0L1P5_CUCSA,tr|A0A0A0LE10|A0A0A0LE10_CUCSA,tr|A0A0A0KTZ2|A0A0A0KTZ2_CU…	0.00551795
GO:0016226	iron-sulfur cluster assembly	12 of 380 in the list	46 of 3212 in all the Protein	tr|A0A0A0LXA8|A0A0A0LXA8_CUCSA,tr|A0A0A0LHK3|A0A0A0LHK3_CUCSA,tr|A0A0A0LK02|A0A0A0LK02_CUCSA,tr|A0A0A0LS16|A0A0A0LS16_CUCSA,tr|A0A0A0LBL6|A0A0A0LBL6_CUCSA,tr|A0A0A0LZI8|A0A0A0LZI8_CUCSA,tr|A0A0A0KKS6|A0A0A0KKS6_CUCSA,tr|A0A0A0KAU8|A0A0A0KAU8_CUCSA,tr|A0A0A0K886|A0A0A0K886_CUCSA,tr|A0A0A0KL10|A0A0A0KL10_CUCSA,tr|A0A0A0LD08|A0A0A0LD08_CUCSA,tr|A0A0A0LNS8|A0A0A0LNS8_CUCSA	0.00572787
GO:0031163	metallo-sulfur cluster assembly	12 of 380 in the list	46 of 3212 in all the Protein	tr|A0A0A0LXA8|A0A0A0LXA8_CUCSA,tr|A0A0A0LHK3|A0A0A0LHK3_CUCSA,tr|A0A0A0LK02|A0A0A0LK02_CUCSA,tr|A0A0A0LS16|A0A0A0LS16_CUCSA,tr|A0A0A0LBL6|A0A0A0LBL6_CUCSA,tr|A0A0A0LZI8|A0A0A0LZI8_CUCSA,tr|A0A0A0KKS6|A0A0A0KKS6_CUCSA,tr|A0A0A0KAU8|A0A0A0KAU8_CUCSA,tr|A0A0A0K886|A0A0A0K886_CUCSA,tr|A0A0A0KL10|A0A0A0KL10_CUCSA,tr|A0A0A0LD08|A0A0A0LD08_CUCSA,tr|A0A0A0LNS8|A0A0A0LNS8_CUCSA	0.00572787
GO:0006772	thiamin metabolic process	3 of 380 in the list	4 of 3212 in all the Protein	tr|A0A0A0LXK6|A0A0A0LXK6_CUCSA,tr|A0A0A0KEI3|A0A0A0KEI3_CUCSA,tr|A0A0A0L546|A0A0A0L546_CUCSA	0.00599785
GO:0009228	thiamin biosynthetic process	3 of 380 in the list	4 of 3212 in all the Protein	tr|A0A0A0LXK6|A0A0A0LXK6_CUCSA,tr|A0A0A0KEI3|A0A0A0KEI3_CUCSA,tr|A0A0A0L546|A0A0A0L546_CUCSA	0.00599785
GO:0042126	nitrate metabolic process	3 of 380 in the list	4 of 3212 in all the Protein	tr|E7BXW7|E7BXW7_CUCSA,tr|A0A0A0KXX5|A0A0A0KXX5_CUCSA,tr|A0A0A0L6H3|A0A0A0L6H3_CUCSA	0.00599785
GO:0042128	nitrate assimilation	3 of 380 in the list	4 of 3212 in all the Protein	tr|E7BXW7|E7BXW7_CUCSA,tr|A0A0A0KXX5|A0A0A0KXX5_CUCSA,tr|A0A0A0L6H3|A0A0A0L6H3_CUCSA	0.00599785
GO:0042723	thiamin and derivative metabolic process	3 of 380 in the list	4 of 3212 in all the Protein	tr|A0A0A0LXK6|A0A0A0LXK6_CUCSA,tr|A0A0A0KEI3|A0A0A0KEI3_CUCSA,tr|A0A0A0L546|A0A0A0L546_CUCSA	0.00599785
GO:0042724	thiamin and derivative biosynthetic process	3 of 380 in the list	4 of 3212 in all the Protein	tr|A0A0A0LXK6|A0A0A0LXK6_CUCSA,tr|A0A0A0KEI3|A0A0A0KEI3_CUCSA,tr|A0A0A0L546|A0A0A0L546_CUCSA	0.00599785
GO:0006414	translational elongation	7 of 380 in the list	20 of 3212 in all the Protein	tr|A0A0A0LRI8|A0A0A0LRI8_CUCSA,tr|A0A0A0LTJ3|A0A0A0LTJ3_CUCSA,tr|A0A0A0KKS6|A0A0A0KKS6_CUCSA,tr|A4GWU2|A4GWU2_CUCSA,tr|A0A0A0LRZ6|A0A0A0LRZ6_CUCSA,tr|A0A0A0L2P8|A0A0A0L2P8_CUCSA,tr|A0A0A0LEP9|A0A0A0LEP9_CUCSA	0.0060148
GO:0042742	defense response to bacterium	16 of 380 in the list	70 of 3212 in all the Protein	tr|A0A0A0L6T3|A0A0A0L6T3_CUCSA,tr|A0A0A0KXU6|A0A0A0KXU6_CUCSA,tr|A0A0A0L1P5|A0A0A0L1P5_CUCSA,tr|A0A0A0LE71|A0A0A0LE71_CUCSA,tr|A0A0A0KXS1|A0A0A0KXS1_CUCSA,tr|A0A0A0KWF3|A0A0A0KWF3_CUCSA,tr|A0A0A0KEF3|A0A0A0KEF3_CUCSA,tr|A0A0A0L546|A0A0A0L546_CUCSA,tr|A0A0A0KSV8|A0A0A0KSV8_CUCSA,tr|A0A0A0LQJ1|A0A0A0LQJ1_CUCSA,tr|A0A0A0L4N1|A0A0A0L4N1_CUCSA,tr|A0A0A0LNS8|A0A0A0LNS8_CUCSA,tr|A0A0A0L9L1|A0A0A0L9L1_CU…	0.00629313
GO:0048827	phyllome development	20 of 380 in the list	95 of 3212 in all the Protein	tr|A0A0A0KZN7|A0A0A0KZN7_CUCSA,tr|A0A0A0KE82|A0A0A0KE82_CUCSA,tr|A0A0A0KJM6|A0A0A0KJM6_CUCSA,tr|A0A0A0LW62|A0A0A0LW62_CUCSA,tr|A0A0A0LS08|A0A0A0LS08_CUCSA,tr|A0A0A0KYN2|A0A0A0KYN2_CUCSA,tr|A0A0A0K488|A0A0A0K488_CUCSA,tr|A0A0A0KG22|A0A0A0KG22_CUCSA,tr|A0A0A0L1P5|A0A0A0L1P5_CUCSA,tr|A0A0A0KZ66|A0A0A0KZ66_CUCSA,tr|A0A0A0LHK3|A0A0A0LHK3_CUCSA,tr|A0A0A0KIH3|A0A0A0KIH3_CUCSA,tr|A0A0A0L7B2|A0A0A0L7B2_CU…	0.00642991
GO:0034621	cellular macromolecular complex subunit organization	48 of 380 in the list	288 of 3212 in all the Protein	sp|Q4VZK6|RK23_CUCSA,tr|A0A0A0KZN7|A0A0A0KZN7_CUCSA,tr|A0A0A0KE82|A0A0A0KE82_CUCSA,tr|A0A0A0KXU6|A0A0A0KXU6_CUCSA,tr|A0A0A0LUY6|A0A0A0LUY6_CUCSA,tr|A0A0A0LS08|A0A0A0LS08_CUCSA,tr|A0A0A0LN38|A0A0A0LN38_CUCSA,sp|Q4VZJ4|RK20_CUCSA,tr|A0A0A0L1I7|A0A0A0L1I7_CUCSA,tr|A0A0A0LHK3|A0A0A0LHK3_CUCSA,tr|A0A0A0LKM5|A0A0A0LKM5_CUCSA,tr|A0A0A0KZ66|A0A0A0KZ66_CUCSA,tr|A0A0A0KLL5|A0A0A0KLL5_CUCSA,tr|A0A0A0K1S2|A0…	0.00668749
GO:0009664	plant-type cell wall organization	19 of 380 in the list	89 of 3212 in all the Protein	tr|A0A0A0KZN7|A0A0A0KZN7_CUCSA,tr|A0A0A0KIN9|A0A0A0KIN9_CUCSA,tr|A0A0A0LF71|A0A0A0LF71_CUCSA,tr|A0A0A0L814|A0A0A0L814_CUCSA,tr|A0A0A0K6G8|A0A0A0K6G8_CUCSA,tr|A0A0A0LV53|A0A0A0LV53_CUCSA,tr|A0A0A0KZP3|A0A0A0KZP3_CUCSA,tr|A0A0A0L8K0|A0A0A0L8K0_CUCSA,tr|A0A0A0LXD1|A0A0A0LXD1_CUCSA,tr|A0A0A0KU38|A0A0A0KU38_CUCSA,tr|A0A0A0LGM7|A0A0A0LGM7_CUCSA,tr|A0A0A0L0Q4|A0A0A0L0Q4_CUCSA,tr|A0A0A0LDW3|A0A0A0LDW3_CU…	0.00669149
GO:0009259	ribonucleotide metabolic process	21 of 380 in the list	102 of 3212 in all the Protein	tr|A0A0A0LUF4|A0A0A0LUF4_CUCSA,tr|A0A0A0LS08|A0A0A0LS08_CUCSA,tr|A0A0A0K7Z3|A0A0A0K7Z3_CUCSA,tr|A0A0A0LU01|A0A0A0LU01_CUCSA,tr|A0A0A0L6U0|A0A0A0L6U0_CUCSA,sp|Q4VZG9|ATPE_CUCSA,tr|A0A0A0KDP6|A0A0A0KDP6_CUCSA,tr|A0A0A0KU38|A0A0A0KU38_CUCSA,tr|A0A0A0LDW3|A0A0A0LDW3_CUCSA,tr|A0A0A0L0Q4|A0A0A0L0Q4_CUCSA,tr|A0A0A0LN13|A0A0A0LN13_CUCSA,tr|A0A0A0L987|A0A0A0L987_CUCSA,tr|A0A0A0K4K7|A0A0A0K4K7_CUCSA,tr|A0A…	0.00692141
GO:0009653	anatomical structure morphogenesis	43 of 380 in the list	253 of 3212 in all the Protein	tr|A0A0A0KZN7|A0A0A0KZN7_CUCSA,tr|A0A0A0KE82|A0A0A0KE82_CUCSA,tr|A0A0A0KJM6|A0A0A0KJM6_CUCSA,tr|A0A0A0LUY6|A0A0A0LUY6_CUCSA,tr|A0A0A0LS08|A0A0A0LS08_CUCSA,tr|A0A0A0L1P5|A0A0A0L1P5_CUCSA,tr|A0A0A0L9A4|A0A0A0L9A4_CUCSA,tr|A0A0A0K310|A0A0A0K310_CUCSA,tr|A0A0A0LHK3|A0A0A0LHK3_CUCSA,tr|A0A0A0KZ66|A0A0A0KZ66_CUCSA,tr|A0A0A0KI79|A0A0A0KI79_CUCSA,tr|A0A0A0KLL5|A0A0A0KLL5_CUCSA,tr|A0A0A0KIH3|A0A0A0KIH3_CU…	0.00715635
GO:0005976	polysaccharide metabolic process	37 of 380 in the list	211 of 3212 in all the Protein	tr|A0A0A0KZN7|A0A0A0KZN7_CUCSA,tr|A0A0A0KXU6|A0A0A0KXU6_CUCSA,tr|A0A0A0KIN9|A0A0A0KIN9_CUCSA,tr|A0A0A0LS08|A0A0A0LS08_CUCSA,tr|A0A0A0LKS3|A0A0A0LKS3_CUCSA,tr|A0A0A0LV53|A0A0A0LV53_CUCSA,tr|A0A0A0KTB0|A0A0A0KTB0_CUCSA,tr|A0A0A0L1P5|A0A0A0L1P5_CUCSA,tr|A0A0A0K2H5|A0A0A0K2H5_CUCSA,tr|A0A0A0LE10|A0A0A0LE10_CUCSA,tr|A0A0A0KXS1|A0A0A0KXS1_CUCSA,tr|A0A0A0L546|A0A0A0L546_CUCSA,tr|A0A0A0KEF3|A0A0A0KEF3_CU…	0.0074531
GO:0009314	response to radiation	39 of 380 in the list	226 of 3212 in all the Protein	tr|A0A0A0KZN7|A0A0A0KZN7_CUCSA,tr|A0A0A0KE82|A0A0A0KE82_CUCSA,tr|A0A0A0KJM6|A0A0A0KJM6_CUCSA,tr|A0A0A0KXU6|A0A0A0KXU6_CUCSA,tr|A0A0A0K634|A0A0A0K634_CUCSA,tr|A0A0A0L1I7|A0A0A0L1I7_CUCSA,tr|A2TJV6|A2TJV6_CUCSA,tr|A0A0A0KZ66|A0A0A0KZ66_CUCSA,tr|A0A0A0L546|A0A0A0L546_CUCSA,tr|A0A0A0LHZ8|A0A0A0LHZ8_CUCSA,tr|A0A0A0LSM7|A0A0A0LSM7_CUCSA,tr|A0A0A0K852|A0A0A0K852_CUCSA,tr|A0A0A0KXH3|A0A0A0KXH3_CUCSA,tr|A…	0.00797774
GO:0048569	post-embryonic organ development	17 of 380 in the list	78 of 3212 in all the Protein	tr|A0A0A0LXA8|A0A0A0LXA8_CUCSA,tr|A0A0A0LUY6|A0A0A0LUY6_CUCSA,tr|A0A0A0K6G8|A0A0A0K6G8_CUCSA,tr|A0A0A0KFM2|A0A0A0KFM2_CUCSA,tr|A0A0A0L1P5|A0A0A0L1P5_CUCSA,tr|A0A0A0L9A4|A0A0A0L9A4_CUCSA,tr|A0A0A0KJN2|A0A0A0KJN2_CUCSA,tr|A2TJV6|A2TJV6_CUCSA,tr|A0A0A0LHK3|A0A0A0LHK3_CUCSA,tr|A0A0A0KJ29|A0A0A0KJ29_CUCSA,tr|A0A0A0LBL6|A0A0A0LBL6_CUCSA,tr|A0A0A0K502|A0A0A0K502_CUCSA,tr|A0A0A0LHZ8|A0A0A0LHZ8_CUCSA,tr|A…	0.00814757
GO:0043933	macromolecular complex subunit organization	50 of 380 in the list	306 of 3212 in all the Protein	sp|Q4VZK6|RK23_CUCSA,tr|A0A0A0KZN7|A0A0A0KZN7_CUCSA,tr|A0A0A0KE82|A0A0A0KE82_CUCSA,tr|A0A0A0LXZ3|A0A0A0LXZ3_CUCSA,tr|A0A0A0KXU6|A0A0A0KXU6_CUCSA,tr|A0A0A0LUY6|A0A0A0LUY6_CUCSA,tr|A0A0A0LS08|A0A0A0LS08_CUCSA,tr|A0A0A0LN38|A0A0A0LN38_CUCSA,sp|Q4VZJ4|RK20_CUCSA,tr|A0A0A0L1I7|A0A0A0L1I7_CUCSA,tr|A0A0A0LHK3|A0A0A0LHK3_CUCSA,tr|A0A0A0LKM5|A0A0A0LKM5_CUCSA,tr|A0A0A0KZ66|A0A0A0KZ66_CUCSA,tr|A0A0A0KLL5|A0…	0.00839753
GO:0060255	regulation of macromolecule metabolic process	52 of 380 in the list	321 of 3212 in all the Protein	tr|A0A0A0KZN7|A0A0A0KZN7_CUCSA,tr|A0A0A0KE82|A0A0A0KE82_CUCSA,tr|A0A0A0KJM6|A0A0A0KJM6_CUCSA,tr|A0A0A0LM49|A0A0A0LM49_CUCSA,tr|A0A0A0KXU6|A0A0A0KXU6_CUCSA,tr|A0A0A0LS08|A0A0A0LS08_CUCSA,tr|Q9M549|Q9M549_CUCSA,tr|A0A0A0L1U2|A0A0A0L1U2_CUCSA,tr|A0A0A0L1P5|A0A0A0L1P5_CUCSA,tr|A0A0A0KVL7|A0A0A0KVL7_CUCSA,tr|A0A0A0LEE9|A0A0A0LEE9_CUCSA,tr|A0A0A0LHK3|A0A0A0LHK3_CUCSA,tr|A0A0A0KZ66|A0A0A0KZ66_CUCSA,tr|A…	0.00858087
GO:0009867	jasmonic acid mediated signaling pathway	10 of 380 in the list	37 of 3212 in all the Protein	tr|A0A0A0KZ66|A0A0A0KZ66_CUCSA,tr|A0A0A0L3P3|A0A0A0L3P3_CUCSA,tr|C4PAW8|C4PAW8_CUCSA,tr|A0A0A0KG22|A0A0A0KG22_CUCSA,tr|A0A0A0LM10|A0A0A0LM10_CUCSA,tr|A0A0A0KBG2|A0A0A0KBG2_CUCSA,tr|A0A0A0K2R2|A0A0A0K2R2_CUCSA,tr|A0A0A0L987|A0A0A0L987_CUCSA,tr|I7K435|I7K435_CUCSA,tr|A0A0A0LXJ8|A0A0A0LXJ8_CUCSA	0.00871392
GO:0034622	cellular macromolecular complex assembly	46 of 380 in the list	278 of 3212 in all the Protein	sp|Q4VZK6|RK23_CUCSA,tr|A0A0A0KZN7|A0A0A0KZN7_CUCSA,tr|A0A0A0KE82|A0A0A0KE82_CUCSA,tr|A0A0A0KXU6|A0A0A0KXU6_CUCSA,tr|A0A0A0LUY6|A0A0A0LUY6_CUCSA,tr|A0A0A0LS08|A0A0A0LS08_CUCSA,tr|A0A0A0LN38|A0A0A0LN38_CUCSA,sp|Q4VZJ4|RK20_CUCSA,tr|A0A0A0L1I7|A0A0A0L1I7_CUCSA,tr|A0A0A0LHK3|A0A0A0LHK3_CUCSA,tr|A0A0A0LKM5|A0A0A0LKM5_CUCSA,tr|A0A0A0KZ66|A0A0A0KZ66_CUCSA,tr|A0A0A0KLL5|A0A0A0KLL5_CUCSA,tr|A0A0A0K1S2|A0…	0.00904252
GO:0009814	defense response, incompatible interaction	20 of 380 in the list	98 of 3212 in all the Protein	tr|A0A0A0KJM6|A0A0A0KJM6_CUCSA,tr|A0A0A0L3P3|A0A0A0L3P3_CUCSA,tr|A0A0A0K7Z3|A0A0A0K7Z3_CUCSA,tr|A0A0A0KG22|A0A0A0KG22_CUCSA,tr|A0A0A0LV53|A0A0A0LV53_CUCSA,tr|A0A0A0L232|A0A0A0L232_CUCSA,tr|A0A0A0KBG2|A0A0A0KBG2_CUCSA,tr|A0A0A0L1P5|A0A0A0L1P5_CUCSA,tr|A0A0A0M2C3|A0A0A0M2C3_CUCSA,tr|I7K435|I7K435_CUCSA,tr|A0A0A0L987|A0A0A0L987_CUCSA,tr|A0A0A0KZ66|A0A0A0KZ66_CUCSA,tr|C4PAW8|C4PAW8_CUCSA,tr|A0A0A0KWF…	0.0091794
GO:0022607	cellular component assembly	51 of 380 in the list	315 of 3212 in all the Protein	sp|Q4VZK6|RK23_CUCSA,tr|A0A0A0KZN7|A0A0A0KZN7_CUCSA,tr|A0A0A0KE82|A0A0A0KE82_CUCSA,tr|A0A0A0LXZ3|A0A0A0LXZ3_CUCSA,tr|A0A0A0KXU6|A0A0A0KXU6_CUCSA,tr|A0A0A0LUY6|A0A0A0LUY6_CUCSA,tr|A0A0A0LS08|A0A0A0LS08_CUCSA,tr|A0A0A0LN38|A0A0A0LN38_CUCSA,sp|Q4VZJ4|RK20_CUCSA,tr|A0A0A0L1P5|A0A0A0L1P5_CUCSA,tr|A0A0A0L1I7|A0A0A0L1I7_CUCSA,tr|A0A0A0LEE9|A0A0A0LEE9_CUCSA,tr|A0A0A0LHK3|A0A0A0LHK3_CUCSA,tr|A0A0A0LKM5|A0…	0.00933167
GO:0009144	purine nucleoside triphosphate metabolic process	9 of 380 in the list	32 of 3212 in all the Protein	tr|A0A0A0LUF4|A0A0A0LUF4_CUCSA,tr|A0A0A0LS08|A0A0A0LS08_CUCSA,sp|Q2QDA3|ATPA_CUCSA,tr|A0A0A0K7Z3|A0A0A0K7Z3_CUCSA,tr|A0A0A0LU01|A0A0A0LU01_CUCSA,sp|Q6WQW2|ATPH_CUCSA,sp|Q4VZG9|ATPE_CUCSA,tr|A0A0A0LM10|A0A0A0LM10_CUCSA,sp|Q4VZP7|ATPF_CUCSA	0.00960155
GO:0009145	purine nucleoside triphosphate biosynthetic process	9 of 380 in the list	32 of 3212 in all the Protein	tr|A0A0A0LUF4|A0A0A0LUF4_CUCSA,tr|A0A0A0LS08|A0A0A0LS08_CUCSA,sp|Q2QDA3|ATPA_CUCSA,tr|A0A0A0K7Z3|A0A0A0K7Z3_CUCSA,tr|A0A0A0LU01|A0A0A0LU01_CUCSA,sp|Q6WQW2|ATPH_CUCSA,sp|Q4VZG9|ATPE_CUCSA,tr|A0A0A0LM10|A0A0A0LM10_CUCSA,sp|Q4VZP7|ATPF_CUCSA	0.00960155
GO:0009199	ribonucleoside triphosphate metabolic process	9 of 380 in the list	32 of 3212 in all the Protein	tr|A0A0A0LUF4|A0A0A0LUF4_CUCSA,tr|A0A0A0LS08|A0A0A0LS08_CUCSA,sp|Q2QDA3|ATPA_CUCSA,tr|A0A0A0K7Z3|A0A0A0K7Z3_CUCSA,tr|A0A0A0LU01|A0A0A0LU01_CUCSA,sp|Q6WQW2|ATPH_CUCSA,sp|Q4VZG9|ATPE_CUCSA,tr|A0A0A0LM10|A0A0A0LM10_CUCSA,sp|Q4VZP7|ATPF_CUCSA	0.00960155
GO:0009201	ribonucleoside triphosphate biosynthetic process	9 of 380 in the list	32 of 3212 in all the Protein	tr|A0A0A0LUF4|A0A0A0LUF4_CUCSA,tr|A0A0A0LS08|A0A0A0LS08_CUCSA,sp|Q2QDA3|ATPA_CUCSA,tr|A0A0A0K7Z3|A0A0A0K7Z3_CUCSA,tr|A0A0A0LU01|A0A0A0LU01_CUCSA,sp|Q6WQW2|ATPH_CUCSA,sp|Q4VZG9|ATPE_CUCSA,tr|A0A0A0LM10|A0A0A0LM10_CUCSA,sp|Q4VZP7|ATPF_CUCSA	0.00960155
GO:0009205	purine ribonucleoside triphosphate metabolic process	9 of 380 in the list	32 of 3212 in all the Protein	tr|A0A0A0LUF4|A0A0A0LUF4_CUCSA,tr|A0A0A0LS08|A0A0A0LS08_CUCSA,sp|Q2QDA3|ATPA_CUCSA,tr|A0A0A0K7Z3|A0A0A0K7Z3_CUCSA,tr|A0A0A0LU01|A0A0A0LU01_CUCSA,sp|Q6WQW2|ATPH_CUCSA,sp|Q4VZG9|ATPE_CUCSA,tr|A0A0A0LM10|A0A0A0LM10_CUCSA,sp|Q4VZP7|ATPF_CUCSA	0.00960155
GO:0009206	purine ribonucleoside triphosphate biosynthetic process	9 of 380 in the list	32 of 3212 in all the Protein	tr|A0A0A0LUF4|A0A0A0LUF4_CUCSA,tr|A0A0A0LS08|A0A0A0LS08_CUCSA,sp|Q2QDA3|ATPA_CUCSA,tr|A0A0A0K7Z3|A0A0A0K7Z3_CUCSA,tr|A0A0A0LU01|A0A0A0LU01_CUCSA,sp|Q6WQW2|ATPH_CUCSA,sp|Q4VZG9|ATPE_CUCSA,tr|A0A0A0LM10|A0A0A0LM10_CUCSA,sp|Q4VZP7|ATPF_CUCSA	0.00960155
GO:0051606	detection of stimulus	9 of 380 in the list	32 of 3212 in all the Protein	tr|A0A0A0KZ66|A0A0A0KZ66_CUCSA,tr|A0A0A0L3P3|A0A0A0L3P3_CUCSA,tr|C4PAW8|C4PAW8_CUCSA,tr|A0A0A0LM10|A0A0A0LM10_CUCSA,tr|A0A0A0KBG2|A0A0A0KBG2_CUCSA,tr|A0A0A0K2R2|A0A0A0K2R2_CUCSA,tr|A0A0A0L987|A0A0A0L987_CUCSA,tr|I7K435|I7K435_CUCSA,tr|A0A0A0LXJ8|A0A0A0LXJ8_CUCSA	0.00960155
GO:0009451	RNA modification	24 of 380 in the list	125 of 3212 in all the Protein	tr|A0A0A0KXF9|A0A0A0KXF9_CUCSA,tr|A0A0A0KB40|A0A0A0KB40_CUCSA,tr|A0A0A0KE77|A0A0A0KE77_CUCSA,tr|A0A0A0KZP3|A0A0A0KZP3_CUCSA,tr|A0A0A0LIG1|A0A0A0LIG1_CUCSA,tr|A0A0A0KU38|A0A0A0KU38_CUCSA,tr|A0A0A0LDW3|A0A0A0LDW3_CUCSA,tr|Q9SXL9|Q9SXL9_CUCSA,tr|A0A0A0LN13|A0A0A0LN13_CUCSA,tr|A0A0A0L0Q4|A0A0A0L0Q4_CUCSA,tr|A0A0A0LUL5|A0A0A0LUL5_CUCSA,tr|A0A0A0KSN1|A0A0A0KSN1_CUCSA,tr|A0A0A0KPQ6|A0A0A0KPQ6_CUCSA,tr|A…	0.00991388
GO:0009791	post-embryonic development	42 of 380 in the list	251 of 3212 in all the Protein	tr|A0A0A0LUY6|A0A0A0LUY6_CUCSA,tr|A0A0A0KFM2|A0A0A0KFM2_CUCSA,tr|A0A0A0L1P5|A0A0A0L1P5_CUCSA,tr|A0A0A0L9A4|A0A0A0L9A4_CUCSA,tr|A0A0A0LEE9|A0A0A0LEE9_CUCSA,tr|A0A0A0LHK3|A0A0A0LHK3_CUCSA,tr|A2TJV6|A2TJV6_CUCSA,tr|A0A0A0LKM5|A0A0A0LKM5_CUCSA,tr|A0A0A0KI79|A0A0A0KI79_CUCSA,tr|A0A0A0KLL5|A0A0A0KLL5_CUCSA,tr|A0A0A0KIH3|A0A0A0KIH3_CUCSA,tr|A0A0A0KJ29|A0A0A0KJ29_CUCSA,tr|A0A0A0KEF3|A0A0A0KEF3_CUCSA,tr|A…	0.010298
GO:0031408	oxylipin biosynthetic process	10 of 380 in the list	38 of 3212 in all the Protein	tr|A0A0A0KJM6|A0A0A0KJM6_CUCSA,tr|A0A0A0KEI3|A0A0A0KEI3_CUCSA,tr|A0A0A0KGQ2|A0A0A0KGQ2_CUCSA,tr|A0A0A0LS08|A0A0A0LS08_CUCSA,tr|A0A0A0KG22|A0A0A0KG22_CUCSA,tr|A0A0A0L4N1|A0A0A0L4N1_CUCSA,tr|A0A0A0LSX7|A0A0A0LSX7_CUCSA,tr|A0A0A0L1I7|A0A0A0L1I7_CUCSA,tr|A0A0A0KTQ0|A0A0A0KTQ0_CUCSA,tr|A0A0A0LXJ8|A0A0A0LXJ8_CUCSA	0.0106159
GO:0031323	regulation of cellular metabolic process	53 of 380 in the list	332 of 3212 in all the Protein	tr|A0A0A0KZN7|A0A0A0KZN7_CUCSA,tr|A0A0A0KE82|A0A0A0KE82_CUCSA,tr|A0A0A0KJM6|A0A0A0KJM6_CUCSA,tr|A0A0A0LM49|A0A0A0LM49_CUCSA,tr|A0A0A0LXZ3|A0A0A0LXZ3_CUCSA,tr|A0A0A0KXU6|A0A0A0KXU6_CUCSA,tr|A0A0A0LS08|A0A0A0LS08_CUCSA,tr|A0A0A0L1U2|A0A0A0L1U2_CUCSA,tr|A0A0A0L1P5|A0A0A0L1P5_CUCSA,tr|A0A0A0KVL7|A0A0A0KVL7_CUCSA,tr|A0A0A0LEE9|A0A0A0LEE9_CUCSA,tr|A0A0A0LHK3|A0A0A0LHK3_CUCSA,tr|A0A0A0KZ66|A0A0A0KZ66_CU…	0.0107019
GO:0009639	response to red or far red light	19 of 380 in the list	93 of 3212 in all the Protein	tr|A0A0A0KZN7|A0A0A0KZN7_CUCSA,tr|A0A0A0KE82|A0A0A0KE82_CUCSA,tr|A0A0A0KJM6|A0A0A0KJM6_CUCSA,tr|A0A0A0L6T3|A0A0A0L6T3_CUCSA,tr|A0A0A0KXU6|A0A0A0KXU6_CUCSA,tr|A0A0A0K634|A0A0A0K634_CUCSA,tr|A0A0A0KBG2|A0A0A0KBG2_CUCSA,tr|A0A0A0LN13|A0A0A0LN13_CUCSA,tr|A0A0A0L987|A0A0A0L987_CUCSA,tr|A0A0A0KJN2|A0A0A0KJN2_CUCSA,tr|A0A0A0KZ66|A0A0A0KZ66_CUCSA,tr|A0A0A0LHA8|A0A0A0LHA8_CUCSA,tr|A0A0A0LE99|A0A0A0LE99_CU…	0.0108486
GO:0009165	nucleotide biosynthetic process	25 of 380 in the list	133 of 3212 in all the Protein	tr|A0A0A0LUF4|A0A0A0LUF4_CUCSA,tr|A0A0A0K5T7|A0A0A0K5T7_CUCSA,tr|A0A0A0LS08|A0A0A0LS08_CUCSA,tr|A0A0A0K7Z3|A0A0A0K7Z3_CUCSA,tr|A0A0A0LU01|A0A0A0LU01_CUCSA,tr|A0A0A0LWM9|A0A0A0LWM9_CUCSA,tr|A0A0A0L6U0|A0A0A0L6U0_CUCSA,sp|Q4VZG9|ATPE_CUCSA,tr|A0A0A0KDP6|A0A0A0KDP6_CUCSA,tr|A0A0A0KU38|A0A0A0KU38_CUCSA,tr|A0A0A0LDW3|A0A0A0LDW3_CUCSA,tr|A0A0A0L0Q4|A0A0A0L0Q4_CUCSA,tr|A0A0A0LN13|A0A0A0LN13_CUCSA,tr|A0A…	0.0112291
GO:0009163	nucleoside biosynthetic process	11 of 380 in the list	44 of 3212 in all the Protein	tr|A0A0A0LUF4|A0A0A0LUF4_CUCSA,tr|A0A0A0LS08|A0A0A0LS08_CUCSA,sp|Q2QDA3|ATPA_CUCSA,tr|A0A0A0K7Z3|A0A0A0K7Z3_CUCSA,tr|A0A0A0LU01|A0A0A0LU01_CUCSA,sp|Q6WQW2|ATPH_CUCSA,sp|Q4VZG9|ATPE_CUCSA,tr|A0A0A0KDP6|A0A0A0KDP6_CUCSA,tr|A0A0A0LM10|A0A0A0LM10_CUCSA,sp|Q4VZP7|ATPF_CUCSA,tr|A0A0A0L987|A0A0A0L987_CUCSA	0.0112306
GO:0042455	ribonucleoside biosynthetic process	11 of 380 in the list	44 of 3212 in all the Protein	tr|A0A0A0LUF4|A0A0A0LUF4_CUCSA,tr|A0A0A0LS08|A0A0A0LS08_CUCSA,sp|Q2QDA3|ATPA_CUCSA,tr|A0A0A0K7Z3|A0A0A0K7Z3_CUCSA,tr|A0A0A0LU01|A0A0A0LU01_CUCSA,sp|Q6WQW2|ATPH_CUCSA,sp|Q4VZG9|ATPE_CUCSA,tr|A0A0A0KDP6|A0A0A0KDP6_CUCSA,tr|A0A0A0LM10|A0A0A0LM10_CUCSA,sp|Q4VZP7|ATPF_CUCSA,tr|A0A0A0L987|A0A0A0L987_CUCSA	0.0112306
GO:0009119	ribonucleoside metabolic process	13 of 380 in the list	56 of 3212 in all the Protein	tr|A0A0A0LUF4|A0A0A0LUF4_CUCSA,tr|A0A0A0LS08|A0A0A0LS08_CUCSA,sp|Q2QDA3|ATPA_CUCSA,tr|A0A0A0K7Z3|A0A0A0K7Z3_CUCSA,tr|A0A0A0LU01|A0A0A0LU01_CUCSA,tr|A0A0A0K5X0|A0A0A0K5X0_CUCSA,sp|Q6WQW2|ATPH_CUCSA,sp|Q4VZG9|ATPE_CUCSA,tr|A0A0A0KDP6|A0A0A0KDP6_CUCSA,tr|A0A0A0LM10|A0A0A0LM10_CUCSA,sp|Q4VZP7|ATPF_CUCSA,tr|A0A0A0LNE3|A0A0A0LNE3_CUCSA,tr|A0A0A0L987|A0A0A0L987_CUCSA	0.0116053
GO:0046128	purine ribonucleoside metabolic process	12 of 380 in the list	51 of 3212 in all the Protein	tr|A0A0A0LUF4|A0A0A0LUF4_CUCSA,tr|A0A0A0LS08|A0A0A0LS08_CUCSA,sp|Q2QDA3|ATPA_CUCSA,tr|A0A0A0K7Z3|A0A0A0K7Z3_CUCSA,tr|A0A0A0LU01|A0A0A0LU01_CUCSA,tr|A0A0A0K5X0|A0A0A0K5X0_CUCSA,sp|Q6WQW2|ATPH_CUCSA,sp|Q4VZG9|ATPE_CUCSA,tr|A0A0A0KDP6|A0A0A0KDP6_CUCSA,tr|A0A0A0LM10|A0A0A0LM10_CUCSA,sp|Q4VZP7|ATPF_CUCSA,tr|A0A0A0LNE3|A0A0A0LNE3_CUCSA	0.013525
GO:0018026	peptidyl-lysine monomethylation	3 of 380 in the list	5 of 3212 in all the Protein	tr|A0A0A0K132|A0A0A0K132_CUCSA,tr|A0A0A0LTZ8|A0A0A0LTZ8_CUCSA,tr|A0A0A0LK02|A0A0A0LK02_CUCSA	0.0136816
GO:0065003	macromolecular complex assembly	47 of 380 in the list	292 of 3212 in all the Protein	sp|Q4VZK6|RK23_CUCSA,tr|A0A0A0KZN7|A0A0A0KZN7_CUCSA,tr|A0A0A0KE82|A0A0A0KE82_CUCSA,tr|A0A0A0LXZ3|A0A0A0LXZ3_CUCSA,tr|A0A0A0KXU6|A0A0A0KXU6_CUCSA,tr|A0A0A0LUY6|A0A0A0LUY6_CUCSA,tr|A0A0A0LS08|A0A0A0LS08_CUCSA,tr|A0A0A0LN38|A0A0A0LN38_CUCSA,sp|Q4VZJ4|RK20_CUCSA,tr|A0A0A0L1I7|A0A0A0L1I7_CUCSA,tr|A0A0A0LHK3|A0A0A0LHK3_CUCSA,tr|A0A0A0LKM5|A0A0A0LKM5_CUCSA,tr|A0A0A0KZ66|A0A0A0KZ66_CUCSA,tr|A0A0A0KLL5|A0…	0.0138523
GO:0009099	valine biosynthetic process	2 of 380 in the list	2 of 3212 in all the Protein	tr|A0A0A0LU17|A0A0A0LU17_CUCSA,tr|A0A0A0K5T7|A0A0A0K5T7_CUCSA	0.0139639
GO:0010253	UDP-rhamnose biosynthetic process	2 of 380 in the list	2 of 3212 in all the Protein	tr|A0A0A0L0D1|A0A0A0L0D1_CUCSA,tr|A0A0A0KMP5|A0A0A0KMP5_CUCSA	0.0139639
GO:0031425	chloroplast RNA processing	2 of 380 in the list	2 of 3212 in all the Protein	tr|A0A0A0LHJ6|A0A0A0LHJ6_CUCSA,tr|A0A0A0LEP9|A0A0A0LEP9_CUCSA	0.0139639
GO:0033478	UDP-rhamnose metabolic process	2 of 380 in the list	2 of 3212 in all the Protein	tr|A0A0A0L0D1|A0A0A0L0D1_CUCSA,tr|A0A0A0KMP5|A0A0A0KMP5_CUCSA	0.0139639
GO:0070681	glutaminyl-tRNAGln biosynthesis via transamidation	2 of 380 in the list	2 of 3212 in all the Protein	tr|A0A0A0KEN8|A0A0A0KEN8_CUCSA,tr|A0A0A0LIG1|A0A0A0LIG1_CUCSA	0.0139639
GO:0032259	methylation	32 of 380 in the list	184 of 3212 in all the Protein	tr|A0A0A0LNQ2|A0A0A0LNQ2_CUCSA,tr|A0A0A0KXF9|A0A0A0KXF9_CUCSA,tr|A0A0A0KZP3|A0A0A0KZP3_CUCSA,tr|A0A0A0L1P5|A0A0A0L1P5_CUCSA,tr|A0A0A0LDW3|A0A0A0LDW3_CUCSA,tr|Q9SXL9|Q9SXL9_CUCSA,tr|A0A0A0K4K7|A0A0A0K4K7_CUCSA,tr|A0A0A0LPP1|A0A0A0LPP1_CUCSA,tr|A0A0A0LIG6|A0A0A0LIG6_CUCSA,tr|A0A0A0KEL4|A0A0A0KEL4_CUCSA,tr|A0A0A0LSM7|A0A0A0LSM7_CUCSA,tr|A0A0A0LE72|A0A0A0LE72_CUCSA,tr|A0A0A0LCI7|A0A0A0LCI7_CUCSA,tr|A…	0.0140611
GO:0000103	sulfate assimilation	6 of 380 in the list	18 of 3212 in all the Protein	tr|A0A0A0L5C6|A0A0A0L5C6_CUCSA,tr|A0A0A0LK29|A0A0A0LK29_CUCSA,tr|A0A0A0M340|A0A0A0M340_CUCSA,tr|A0A0A0KH97|A0A0A0KH97_CUCSA,tr|A0A0A0LPD3|A0A0A0LPD3_CUCSA,tr|A0A0A0LE71|A0A0A0LE71_CUCSA	0.0141107
GO:0009142	nucleoside triphosphate biosynthetic process	9 of 380 in the list	34 of 3212 in all the Protein	tr|A0A0A0LUF4|A0A0A0LUF4_CUCSA,tr|A0A0A0LS08|A0A0A0LS08_CUCSA,sp|Q2QDA3|ATPA_CUCSA,tr|A0A0A0K7Z3|A0A0A0K7Z3_CUCSA,tr|A0A0A0LU01|A0A0A0LU01_CUCSA,sp|Q6WQW2|ATPH_CUCSA,sp|Q4VZG9|ATPE_CUCSA,tr|A0A0A0LM10|A0A0A0LM10_CUCSA,sp|Q4VZP7|ATPF_CUCSA	0.0144997
GO:0042451	purine nucleoside biosynthetic process	10 of 380 in the list	40 of 3212 in all the Protein	tr|A0A0A0LUF4|A0A0A0LUF4_CUCSA,tr|A0A0A0LS08|A0A0A0LS08_CUCSA,sp|Q2QDA3|ATPA_CUCSA,tr|A0A0A0K7Z3|A0A0A0K7Z3_CUCSA,tr|A0A0A0LU01|A0A0A0LU01_CUCSA,sp|Q6WQW2|ATPH_CUCSA,sp|Q4VZG9|ATPE_CUCSA,tr|A0A0A0KDP6|A0A0A0KDP6_CUCSA,tr|A0A0A0LM10|A0A0A0LM10_CUCSA,sp|Q4VZP7|ATPF_CUCSA	0.0153462
GO:0046129	purine ribonucleoside biosynthetic process	10 of 380 in the list	40 of 3212 in all the Protein	tr|A0A0A0LUF4|A0A0A0LUF4_CUCSA,tr|A0A0A0LS08|A0A0A0LS08_CUCSA,sp|Q2QDA3|ATPA_CUCSA,tr|A0A0A0K7Z3|A0A0A0K7Z3_CUCSA,tr|A0A0A0LU01|A0A0A0LU01_CUCSA,sp|Q6WQW2|ATPH_CUCSA,sp|Q4VZG9|ATPE_CUCSA,tr|A0A0A0KDP6|A0A0A0KDP6_CUCSA,tr|A0A0A0LM10|A0A0A0LM10_CUCSA,sp|Q4VZP7|ATPF_CUCSA	0.0153462
GO:0055114	oxidation reduction	63 of 380 in the list	414 of 3212 in all the Protein	tr|A0A0A0LIC6|A0A0A0LIC6_CUCSA,tr|A0A0A0KZN7|A0A0A0KZN7_CUCSA,tr|C1M2W0|C1M2W0_CUCSA,tr|A0A0A0KXU6|A0A0A0KXU6_CUCSA,tr|A0A0A0KG56|A0A0A0KG56_CUCSA,tr|A0A0A0LLB2|A0A0A0LLB2_CUCSA,tr|A0A0A0LS08|A0A0A0LS08_CUCSA,tr|A0A0A0KR83|A0A0A0KR83_CUCSA,tr|A0A0A0KI34|A0A0A0KI34_CUCSA,tr|E7BBM8|E7BBM8_CUCSA,tr|A1BQM4|A1BQM4_CUCSA,tr|A0A0A0L1I7|A0A0A0L1I7_CUCSA,tr|A0A0A0LZW2|A0A0A0LZW2_CUCSA,tr|A0A0A0LPD3|A0A0A0…	0.0156843
GO:0042278	purine nucleoside metabolic process	12 of 380 in the list	52 of 3212 in all the Protein	tr|A0A0A0LUF4|A0A0A0LUF4_CUCSA,tr|A0A0A0LS08|A0A0A0LS08_CUCSA,sp|Q2QDA3|ATPA_CUCSA,tr|A0A0A0K7Z3|A0A0A0K7Z3_CUCSA,tr|A0A0A0LU01|A0A0A0LU01_CUCSA,tr|A0A0A0K5X0|A0A0A0K5X0_CUCSA,sp|Q6WQW2|ATPH_CUCSA,sp|Q4VZG9|ATPE_CUCSA,tr|A0A0A0KDP6|A0A0A0KDP6_CUCSA,tr|A0A0A0LM10|A0A0A0LM10_CUCSA,sp|Q4VZP7|ATPF_CUCSA,tr|A0A0A0LNE3|A0A0A0LNE3_CUCSA	0.0157664
GO:0046486	glycerolipid metabolic process	12 of 380 in the list	52 of 3212 in all the Protein	tr|A0A0A0KAH9|A0A0A0KAH9_CUCSA,tr|A0A0A0KZN7|A0A0A0KZN7_CUCSA,tr|A0A0A0KEI3|A0A0A0KEI3_CUCSA,tr|A0A0A0LK02|A0A0A0LK02_CUCSA,tr|A0A0A0KG22|A0A0A0KG22_CUCSA,tr|A0A0A0KEN8|A0A0A0KEN8_CUCSA,tr|A0A0A0K852|A0A0A0K852_CUCSA,tr|A0A0A0LTZ8|A0A0A0LTZ8_CUCSA,tr|A0A0A0L309|A0A0A0L309_CUCSA,tr|A0A0A0LNX0|A0A0A0LNX0_CUCSA,tr|A0A0A0LJ13|A0A0A0LJ13_CUCSA,tr|A0A0A0LXJ8|A0A0A0LXJ8_CUCSA	0.0157664
GO:0007047	cell wall organization	20 of 380 in the list	103 of 3212 in all the Protein	tr|A0A0A0KZN7|A0A0A0KZN7_CUCSA,tr|A0A0A0KIN9|A0A0A0KIN9_CUCSA,tr|A0A0A0LF71|A0A0A0LF71_CUCSA,tr|A0A0A0L814|A0A0A0L814_CUCSA,tr|A0A0A0K6G8|A0A0A0K6G8_CUCSA,tr|A0A0A0LV53|A0A0A0LV53_CUCSA,tr|A0A0A0KZP3|A0A0A0KZP3_CUCSA,tr|A0A0A0L8K0|A0A0A0L8K0_CUCSA,tr|A0A0A0LXD1|A0A0A0LXD1_CUCSA,tr|A0A0A0KU38|A0A0A0KU38_CUCSA,tr|A0A0A0LGM7|A0A0A0LGM7_CUCSA,tr|A0A0A0L0Q4|A0A0A0L0Q4_CUCSA,tr|A0A0A0LDW3|A0A0A0LDW3_CU…	0.0158051
GO:0051252	regulation of RNA metabolic process	34 of 380 in the list	200 of 3212 in all the Protein	tr|A0A0A0KZN7|A0A0A0KZN7_CUCSA,tr|A0A0A0KE82|A0A0A0KE82_CUCSA,tr|A0A0A0KJM6|A0A0A0KJM6_CUCSA,tr|A0A0A0LS08|A0A0A0LS08_CUCSA,tr|A0A0A0L1U2|A0A0A0L1U2_CUCSA,tr|A0A0A0L1P5|A0A0A0L1P5_CUCSA,tr|A0A0A0KVL7|A0A0A0KVL7_CUCSA,tr|A0A0A0KZ66|A0A0A0KZ66_CUCSA,tr|A0A0A0LHK3|A0A0A0LHK3_CUCSA,tr|A0A0A0KLL5|A0A0A0KLL5_CUCSA,tr|A0A0A0LKK6|A0A0A0LKK6_CUCSA,tr|A0A0A0L1W3|A0A0A0L1W3_CUCSA,tr|A0A0A0LSM7|A0A0A0LSM7_CU…	0.0161059
GO:0006355	regulation of transcription, DNA-dependent	33 of 380 in the list	193 of 3212 in all the Protein	tr|A0A0A0KZN7|A0A0A0KZN7_CUCSA,tr|A0A0A0KE82|A0A0A0KE82_CUCSA,tr|A0A0A0KJM6|A0A0A0KJM6_CUCSA,tr|A0A0A0LS08|A0A0A0LS08_CUCSA,tr|A0A0A0L1P5|A0A0A0L1P5_CUCSA,tr|A0A0A0KVL7|A0A0A0KVL7_CUCSA,tr|A0A0A0KZ66|A0A0A0KZ66_CUCSA,tr|A0A0A0LHK3|A0A0A0LHK3_CUCSA,tr|A0A0A0KLL5|A0A0A0KLL5_CUCSA,tr|A0A0A0LKK6|A0A0A0LKK6_CUCSA,tr|A0A0A0L1W3|A0A0A0L1W3_CUCSA,tr|A0A0A0LSM7|A0A0A0LSM7_CUCSA,tr|A0A0A0KB05|A0A0A0KB05_CU…	0.0162475
GO:0010817	regulation of hormone levels	15 of 380 in the list	71 of 3212 in all the Protein	tr|A0A0A0LXA8|A0A0A0LXA8_CUCSA,tr|A0A0A0KIA3|A0A0A0KIA3_CUCSA,tr|A0A0A0KWF3|A0A0A0KWF3_CUCSA,tr|A0A0A0L814|A0A0A0L814_CUCSA,tr|A0A0A0L8F6|A0A0A0L8F6_CUCSA,tr|A0A0A0LHZ8|A0A0A0LHZ8_CUCSA,tr|A0A0A0L0D1|A0A0A0L0D1_CUCSA,tr|A0A0A0K852|A0A0A0K852_CUCSA,tr|A0A0A0K2R2|A0A0A0K2R2_CUCSA,tr|A0A0A0LI73|A0A0A0LI73_CUCSA,tr|A0A0A0L9A4|A0A0A0L9A4_CUCSA,tr|A0A0A0KCV6|A0A0A0KCV6_CUCSA,tr|A0A0A0LJ13|A0A0A0LJ13_CU…	0.0166744
GO:0006955	immune response	23 of 380 in the list	124 of 3212 in all the Protein	tr|A0A0A0KJM6|A0A0A0KJM6_CUCSA,tr|A0A0A0L3P3|A0A0A0L3P3_CUCSA,tr|A0A0A0K7Z3|A0A0A0K7Z3_CUCSA,tr|A0A0A0KG22|A0A0A0KG22_CUCSA,tr|A0A0A0LV53|A0A0A0LV53_CUCSA,tr|A0A0A0L232|A0A0A0L232_CUCSA,tr|A0A0A0KBG2|A0A0A0KBG2_CUCSA,tr|A0A0A0L1P5|A0A0A0L1P5_CUCSA,tr|A0A0A0M2C3|A0A0A0M2C3_CUCSA,tr|I7K435|I7K435_CUCSA,tr|A0A0A0L987|A0A0A0L987_CUCSA,tr|A0A0A0KZ66|A0A0A0KZ66_CUCSA,tr|C4PAW8|C4PAW8_CUCSA,tr|A0A0A0L8L…	0.0171543
GO:0045229	external encapsulating structure organization	20 of 380 in the list	104 of 3212 in all the Protein	tr|A0A0A0KZN7|A0A0A0KZN7_CUCSA,tr|A0A0A0KIN9|A0A0A0KIN9_CUCSA,tr|A0A0A0LF71|A0A0A0LF71_CUCSA,tr|A0A0A0L814|A0A0A0L814_CUCSA,tr|A0A0A0K6G8|A0A0A0K6G8_CUCSA,tr|A0A0A0LV53|A0A0A0LV53_CUCSA,tr|A0A0A0KZP3|A0A0A0KZP3_CUCSA,tr|A0A0A0L8K0|A0A0A0L8K0_CUCSA,tr|A0A0A0LXD1|A0A0A0LXD1_CUCSA,tr|A0A0A0KU38|A0A0A0KU38_CUCSA,tr|A0A0A0LGM7|A0A0A0LGM7_CUCSA,tr|A0A0A0L0Q4|A0A0A0L0Q4_CUCSA,tr|A0A0A0LDW3|A0A0A0LDW3_CU…	0.0174969
GO:0031407	oxylipin metabolic process	10 of 380 in the list	41 of 3212 in all the Protein	tr|A0A0A0KJM6|A0A0A0KJM6_CUCSA,tr|A0A0A0KEI3|A0A0A0KEI3_CUCSA,tr|A0A0A0KGQ2|A0A0A0KGQ2_CUCSA,tr|A0A0A0LS08|A0A0A0LS08_CUCSA,tr|A0A0A0KG22|A0A0A0KG22_CUCSA,tr|A0A0A0L4N1|A0A0A0L4N1_CUCSA,tr|A0A0A0LSX7|A0A0A0LSX7_CUCSA,tr|A0A0A0L1I7|A0A0A0L1I7_CUCSA,tr|A0A0A0KTQ0|A0A0A0KTQ0_CUCSA,tr|A0A0A0LXJ8|A0A0A0LXJ8_CUCSA	0.0182283
GO:0019219	regulation of nucleobase, nucleoside, nucleotide and nucleic acid metabolic process	35 of 380 in the list	209 of 3212 in all the Protein	tr|A0A0A0KZN7|A0A0A0KZN7_CUCSA,tr|A0A0A0KE82|A0A0A0KE82_CUCSA,tr|A0A0A0KJM6|A0A0A0KJM6_CUCSA,tr|A0A0A0LS08|A0A0A0LS08_CUCSA,tr|A0A0A0L1U2|A0A0A0L1U2_CUCSA,tr|A0A0A0L1P5|A0A0A0L1P5_CUCSA,tr|A0A0A0KVL7|A0A0A0KVL7_CUCSA,tr|A0A0A0KZ66|A0A0A0KZ66_CUCSA,tr|A0A0A0LHK3|A0A0A0LHK3_CUCSA,tr|A0A0A0KLL5|A0A0A0KLL5_CUCSA,tr|A0A0A0LKK6|A0A0A0LKK6_CUCSA,tr|A0A0A0L1W3|A0A0A0L1W3_CUCSA,tr|A0A0A0LSM7|A0A0A0LSM7_CU…	0.0183411
GO:0045087	innate immune response	22 of 380 in the list	118 of 3212 in all the Protein	tr|A0A0A0KJM6|A0A0A0KJM6_CUCSA,tr|A0A0A0L3P3|A0A0A0L3P3_CUCSA,tr|A0A0A0K7Z3|A0A0A0K7Z3_CUCSA,tr|A0A0A0KG22|A0A0A0KG22_CUCSA,tr|A0A0A0LV53|A0A0A0LV53_CUCSA,tr|A0A0A0L232|A0A0A0L232_CUCSA,tr|A0A0A0KBG2|A0A0A0KBG2_CUCSA,tr|A0A0A0L1P5|A0A0A0L1P5_CUCSA,tr|A0A0A0M2C3|A0A0A0M2C3_CUCSA,tr|I7K435|I7K435_CUCSA,tr|A0A0A0L987|A0A0A0L987_CUCSA,tr|A0A0A0KZ66|A0A0A0KZ66_CUCSA,tr|C4PAW8|C4PAW8_CUCSA,tr|A0A0A0L8L…	0.0184533
GO:0006791	sulfur utilization	6 of 380 in the list	19 of 3212 in all the Protein	tr|A0A0A0L5C6|A0A0A0L5C6_CUCSA,tr|A0A0A0LK29|A0A0A0LK29_CUCSA,tr|A0A0A0M340|A0A0A0M340_CUCSA,tr|A0A0A0KH97|A0A0A0KH97_CUCSA,tr|A0A0A0LPD3|A0A0A0LPD3_CUCSA,tr|A0A0A0LE71|A0A0A0LE71_CUCSA	0.018619
GO:0045449	regulation of transcription	33 of 380 in the list	195 of 3212 in all the Protein	tr|A0A0A0KZN7|A0A0A0KZN7_CUCSA,tr|A0A0A0KE82|A0A0A0KE82_CUCSA,tr|A0A0A0KJM6|A0A0A0KJM6_CUCSA,tr|A0A0A0LS08|A0A0A0LS08_CUCSA,tr|A0A0A0L1P5|A0A0A0L1P5_CUCSA,tr|A0A0A0KVL7|A0A0A0KVL7_CUCSA,tr|A0A0A0KZ66|A0A0A0KZ66_CUCSA,tr|A0A0A0LHK3|A0A0A0LHK3_CUCSA,tr|A0A0A0KLL5|A0A0A0KLL5_CUCSA,tr|A0A0A0LKK6|A0A0A0LKK6_CUCSA,tr|A0A0A0L1W3|A0A0A0L1W3_CUCSA,tr|A0A0A0LSM7|A0A0A0LSM7_CUCSA,tr|A0A0A0KB05|A0A0A0KB05_CU…	0.0187783
GO:0043623	cellular protein complex assembly	34 of 380 in the list	203 of 3212 in all the Protein	tr|A0A0A0KZN7|A0A0A0KZN7_CUCSA,tr|A0A0A0KE82|A0A0A0KE82_CUCSA,tr|A0A0A0KXU6|A0A0A0KXU6_CUCSA,tr|A0A0A0LUY6|A0A0A0LUY6_CUCSA,tr|A0A0A0LS08|A0A0A0LS08_CUCSA,tr|A0A0A0L1I7|A0A0A0L1I7_CUCSA,tr|A0A0A0LKM5|A0A0A0LKM5_CUCSA,tr|A0A0A0KZ66|A0A0A0KZ66_CUCSA,tr|A0A0A0LHK3|A0A0A0LHK3_CUCSA,tr|A0A0A0KLL5|A0A0A0KLL5_CUCSA,tr|A0A0A0K1S2|A0A0A0K1S2_CUCSA,tr|A0A0A0KKE4|A0A0A0KKE4_CUCSA,tr|A0A0A0L1W3|A0A0A0L1W3_CU…	0.0199112
GO:0009908	flower development	18 of 380 in the list	92 of 3212 in all the Protein	tr|A0A0A0LXA8|A0A0A0LXA8_CUCSA,tr|A0A0A0LUY6|A0A0A0LUY6_CUCSA,tr|A0A0A0K6G8|A0A0A0K6G8_CUCSA,tr|A0A0A0KFM2|A0A0A0KFM2_CUCSA,tr|A0A0A0L1P5|A0A0A0L1P5_CUCSA,tr|A0A0A0L9A4|A0A0A0L9A4_CUCSA,tr|A0A0A0KJN2|A0A0A0KJN2_CUCSA,tr|A2TJV6|A2TJV6_CUCSA,tr|A0A0A0LKM5|A0A0A0LKM5_CUCSA,tr|A0A0A0LHK3|A0A0A0LHK3_CUCSA,tr|A0A0A0KJ29|A0A0A0KJ29_CUCSA,tr|A0A0A0LBL6|A0A0A0LBL6_CUCSA,tr|A0A0A0K502|A0A0A0K502_CUCSA,tr|A…	0.0199471
GO:0050790	regulation of catalytic activity	22 of 380 in the list	119 of 3212 in all the Protein	tr|A0A0A0KZN7|A0A0A0KZN7_CUCSA,tr|A0A0A0L3P3|A0A0A0L3P3_CUCSA,tr|A0A0A0KXU6|A0A0A0KXU6_CUCSA,tr|A0A0A0LS08|A0A0A0LS08_CUCSA,tr|A0A0A0KG22|A0A0A0KG22_CUCSA,tr|A0A0A0L2I4|A0A0A0L2I4_CUCSA,tr|A0A0A0KBG2|A0A0A0KBG2_CUCSA,tr|A0A0A0L1P5|A0A0A0L1P5_CUCSA,tr|A0A0A0L229|A0A0A0L229_CUCSA,tr|A0A0A0LPD3|A0A0A0LPD3_CUCSA,tr|A0A0A0L5C6|A0A0A0L5C6_CUCSA,tr|A0A0A0LXK6|A0A0A0LXK6_CUCSA,tr|A0A0A0KZ66|A0A0A0KZ66_CU…	0.0202356
GO:0009141	nucleoside triphosphate metabolic process	9 of 380 in the list	36 of 3212 in all the Protein	tr|A0A0A0LUF4|A0A0A0LUF4_CUCSA,tr|A0A0A0LS08|A0A0A0LS08_CUCSA,sp|Q2QDA3|ATPA_CUCSA,tr|A0A0A0K7Z3|A0A0A0K7Z3_CUCSA,tr|A0A0A0LU01|A0A0A0LU01_CUCSA,sp|Q6WQW2|ATPH_CUCSA,sp|Q4VZG9|ATPE_CUCSA,tr|A0A0A0LM10|A0A0A0LM10_CUCSA,sp|Q4VZP7|ATPF_CUCSA	0.0210319
GO:0010200	response to chitin	9 of 380 in the list	36 of 3212 in all the Protein	tr|A0A0A0KZ66|A0A0A0KZ66_CUCSA,tr|A0A0A0L3P3|A0A0A0L3P3_CUCSA,tr|C4PAW8|C4PAW8_CUCSA,tr|A0A0A0LM10|A0A0A0LM10_CUCSA,tr|A0A0A0KBG2|A0A0A0KBG2_CUCSA,tr|A0A0A0K2R2|A0A0A0K2R2_CUCSA,tr|A0A0A0L987|A0A0A0L987_CUCSA,tr|I7K435|I7K435_CUCSA,tr|A0A0A0LXJ8|A0A0A0LXJ8_CUCSA	0.0210319
GO:0048585	negative regulation of response to stimulus	11 of 380 in the list	48 of 3212 in all the Protein	tr|A0A0A0KZ66|A0A0A0KZ66_CUCSA,tr|A0A0A0L3P3|A0A0A0L3P3_CUCSA,tr|C4PAW8|C4PAW8_CUCSA,tr|A0A0A0KH97|A0A0A0KH97_CUCSA,tr|A0A0A0KG22|A0A0A0KG22_CUCSA,tr|A0A0A0LM10|A0A0A0LM10_CUCSA,tr|A0A0A0KBG2|A0A0A0KBG2_CUCSA,tr|A0A0A0K2R2|A0A0A0K2R2_CUCSA,tr|A0A0A0L987|A0A0A0L987_CUCSA,tr|I7K435|I7K435_CUCSA,tr|A0A0A0LXJ8|A0A0A0LXJ8_CUCSA	0.0214542
GO:0045037	protein import into chloroplast stroma	4 of 380 in the list	10 of 3212 in all the Protein	tr|A0A0A0LXZ3|A0A0A0LXZ3_CUCSA,tr|A0A0A0LUY6|A0A0A0LUY6_CUCSA,tr|A0A0A0LF71|A0A0A0LF71_CUCSA,tr|A0A0A0KJN2|A0A0A0KJN2_CUCSA	0.0226177
GO:0032502	developmental process	87 of 380 in the list	608 of 3212 in all the Protein	tr|A0A0A0KZN7|A0A0A0KZN7_CUCSA,tr|A0A0A0LS08|A0A0A0LS08_CUCSA,tr|A0A0A0KFM2|A0A0A0KFM2_CUCSA,tr|A0A0A0KE77|A0A0A0KE77_CUCSA,tr|A0A0A0KIG4|A0A0A0KIG4_CUCSA,tr|A0A0A0K310|A0A0A0K310_CUCSA,tr|A0A0A0LEE9|A0A0A0LEE9_CUCSA,tr|A0A0A0LHK3|A0A0A0LHK3_CUCSA,tr|A0A0A0KZ66|A0A0A0KZ66_CUCSA,tr|A0A0A0L9H0|A0A0A0L9H0_CUCSA,tr|A2TJV6|A2TJV6_CUCSA,tr|A0A0A0KI79|A0A0A0KI79_CUCSA,tr|A0A0A0KLL5|A0A0A0KLL5_CUCSA,tr|A…	0.0227047
GO:0010926	anatomical structure formation	51 of 380 in the list	332 of 3212 in all the Protein	sp|Q4VZK6|RK23_CUCSA,tr|A0A0A0KZN7|A0A0A0KZN7_CUCSA,tr|A0A0A0KE82|A0A0A0KE82_CUCSA,tr|A0A0A0LXZ3|A0A0A0LXZ3_CUCSA,tr|A0A0A0KXU6|A0A0A0KXU6_CUCSA,tr|A0A0A0LUY6|A0A0A0LUY6_CUCSA,tr|A0A0A0LS08|A0A0A0LS08_CUCSA,tr|A0A0A0LN38|A0A0A0LN38_CUCSA,sp|Q4VZJ4|RK20_CUCSA,tr|A0A0A0L1P5|A0A0A0L1P5_CUCSA,tr|A0A0A0L1I7|A0A0A0L1I7_CUCSA,tr|A0A0A0LEE9|A0A0A0LEE9_CUCSA,tr|A0A0A0LHK3|A0A0A0LHK3_CUCSA,tr|A0A0A0LKM5|A0…	0.0246698
GO:0006650	glycerophospholipid metabolic process	11 of 380 in the list	49 of 3212 in all the Protein	tr|A0A0A0KAH9|A0A0A0KAH9_CUCSA,tr|A0A0A0KZN7|A0A0A0KZN7_CUCSA,tr|A0A0A0KEI3|A0A0A0KEI3_CUCSA,tr|A0A0A0LK02|A0A0A0LK02_CUCSA,tr|A0A0A0KG22|A0A0A0KG22_CUCSA,tr|A0A0A0KEN8|A0A0A0KEN8_CUCSA,tr|A0A0A0K852|A0A0A0K852_CUCSA,tr|A0A0A0LTZ8|A0A0A0LTZ8_CUCSA,tr|A0A0A0L309|A0A0A0L309_CUCSA,tr|A0A0A0LNX0|A0A0A0LNX0_CUCSA,tr|A0A0A0LXJ8|A0A0A0LXJ8_CUCSA	0.0248338
GO:0032501	multicellular organismal process	82 of 380 in the list	571 of 3212 in all the Protein	tr|A0A0A0KZN7|A0A0A0KZN7_CUCSA,tr|A0A0A0LS08|A0A0A0LS08_CUCSA,tr|A0A0A0KFM2|A0A0A0KFM2_CUCSA,tr|A0A0A0KE77|A0A0A0KE77_CUCSA,tr|A0A0A0K310|A0A0A0K310_CUCSA,tr|A0A0A0LPD3|A0A0A0LPD3_CUCSA,tr|A0A0A0LEE9|A0A0A0LEE9_CUCSA,tr|A0A0A0LHK3|A0A0A0LHK3_CUCSA,tr|A0A0A0KZ66|A0A0A0KZ66_CUCSA,tr|A2TJV6|A2TJV6_CUCSA,tr|A0A0A0L9H0|A0A0A0L9H0_CUCSA,tr|A0A0A0KI79|A0A0A0KI79_CUCSA,tr|A0A0A0KLL5|A0A0A0KLL5_CUCSA,tr|A…	0.0249003
GO:0018022	peptidyl-lysine methylation	3 of 380 in the list	6 of 3212 in all the Protein	tr|A0A0A0K132|A0A0A0K132_CUCSA,tr|A0A0A0LTZ8|A0A0A0LTZ8_CUCSA,tr|A0A0A0LK02|A0A0A0LK02_CUCSA	0.0249824
GO:0018205	peptidyl-lysine modification	3 of 380 in the list	6 of 3212 in all the Protein	tr|A0A0A0K132|A0A0A0K132_CUCSA,tr|A0A0A0LTZ8|A0A0A0LTZ8_CUCSA,tr|A0A0A0LK02|A0A0A0LK02_CUCSA	0.0249824
GO:0006084	acetyl-CoA metabolic process	13 of 380 in the list	62 of 3212 in all the Protein	tr|A0A0A0K7V1|A0A0A0K7V1_CUCSA,tr|A0A0A0L5T1|A0A0A0L5T1_CUCSA,tr|A0A0A0KG56|A0A0A0KG56_CUCSA,tr|A0A0A0KR34|A0A0A0KR34_CUCSA,tr|A0A0A0KKE4|A0A0A0KKE4_CUCSA,tr|A0A0A0K6G8|A0A0A0K6G8_CUCSA,tr|A0A0A0KG22|A0A0A0KG22_CUCSA,tr|A0A0A0LKH1|A0A0A0LKH1_CUCSA,tr|A0A0A0KH95|A0A0A0KH95_CUCSA,tr|A0A0A0KFF3|A0A0A0KFF3_CUCSA,tr|A0A0A0KAR9|A0A0A0KAR9_CUCSA,tr|A0A0A0K137|A0A0A0K137_CUCSA,tr|A0A0A0LUF3|A0A0A0LUF3_CU…	0.0264622
GO:0006164	purine nucleotide biosynthetic process	13 of 380 in the list	62 of 3212 in all the Protein	tr|A0A0A0LIG6|A0A0A0LIG6_CUCSA,tr|A0A0A0LUF4|A0A0A0LUF4_CUCSA,tr|A0A0A0K5T7|A0A0A0K5T7_CUCSA,tr|A0A0A0LS08|A0A0A0LS08_CUCSA,sp|Q2QDA3|ATPA_CUCSA,tr|A0A0A0K7Z3|A0A0A0K7Z3_CUCSA,tr|A0A0A0LU01|A0A0A0LU01_CUCSA,sp|Q6WQW2|ATPH_CUCSA,tr|A0A0A0KSV2|A0A0A0KSV2_CUCSA,sp|Q4VZG9|ATPE_CUCSA,tr|A0A0A0KDP6|A0A0A0KDP6_CUCSA,tr|A0A0A0LM10|A0A0A0LM10_CUCSA,sp|Q4VZP7|ATPF_CUCSA	0.0264622
GO:0006457	protein folding	18 of 380 in the list	95 of 3212 in all the Protein	tr|A0A0A0KJM6|A0A0A0KJM6_CUCSA,tr|A0A0A0KVL3|A0A0A0KVL3_CUCSA,tr|A0A0A0LZM6|A0A0A0LZM6_CUCSA,tr|A0A0A0LN13|A0A0A0LN13_CUCSA,tr|A0A0A0M2C3|A0A0A0M2C3_CUCSA,tr|A0A0A0L229|A0A0A0L229_CUCSA,tr|A0A0A0KJN2|A0A0A0KJN2_CUCSA,tr|A0A0A0LPD3|A0A0A0LPD3_CUCSA,tr|A0A0A0L5C6|A0A0A0L5C6_CUCSA,tr|A2TJV6|A2TJV6_CUCSA,tr|A0A0A0LHR3|A0A0A0LHR3_CUCSA,tr|A0A0A0KET7|A0A0A0KET7_CUCSA,tr|A0A0A0LB19|A0A0A0LB19_CUCSA,tr|A…	0.0270413
GO:0051171	regulation of nitrogen compound metabolic process	35 of 380 in the list	215 of 3212 in all the Protein	tr|A0A0A0KZN7|A0A0A0KZN7_CUCSA,tr|A0A0A0KE82|A0A0A0KE82_CUCSA,tr|A0A0A0KJM6|A0A0A0KJM6_CUCSA,tr|A0A0A0LS08|A0A0A0LS08_CUCSA,tr|A0A0A0L1U2|A0A0A0L1U2_CUCSA,tr|A0A0A0L1P5|A0A0A0L1P5_CUCSA,tr|A0A0A0KVL7|A0A0A0KVL7_CUCSA,tr|A0A0A0KZ66|A0A0A0KZ66_CUCSA,tr|A0A0A0LHK3|A0A0A0LHK3_CUCSA,tr|A0A0A0KLL5|A0A0A0KLL5_CUCSA,tr|A0A0A0LKK6|A0A0A0LKK6_CUCSA,tr|A0A0A0L1W3|A0A0A0L1W3_CUCSA,tr|A0A0A0LSM7|A0A0A0LSM7_CU…	0.0273134
GO:0048522	positive regulation of cellular process	25 of 380 in the list	144 of 3212 in all the Protein	tr|A0A0A0LXA8|A0A0A0LXA8_CUCSA,tr|A0A0A0KZN7|A0A0A0KZN7_CUCSA,tr|A0A0A0KE82|A0A0A0KE82_CUCSA,tr|A0A0A0KJM6|A0A0A0KJM6_CUCSA,tr|A0A0A0LW62|A0A0A0LW62_CUCSA,tr|A0A0A0LS08|A0A0A0LS08_CUCSA,tr|A0A0A0KYN2|A0A0A0KYN2_CUCSA,tr|A0A0A0K488|A0A0A0K488_CUCSA,tr|A0A0A0KG22|A0A0A0KG22_CUCSA,tr|A0A0A0KSN1|A0A0A0KSN1_CUCSA,tr|A0A0A0KVL7|A0A0A0KVL7_CUCSA,tr|A0A0A0KTZ2|A0A0A0KTZ2_CUCSA,tr|A0A0A0KZ66|A0A0A0KZ66_CU…	0.0288185
GO:0002376	immune system process	23 of 380 in the list	130 of 3212 in all the Protein	tr|A0A0A0KJM6|A0A0A0KJM6_CUCSA,tr|A0A0A0L3P3|A0A0A0L3P3_CUCSA,tr|A0A0A0K7Z3|A0A0A0K7Z3_CUCSA,tr|A0A0A0KG22|A0A0A0KG22_CUCSA,tr|A0A0A0LV53|A0A0A0LV53_CUCSA,tr|A0A0A0L232|A0A0A0L232_CUCSA,tr|A0A0A0KBG2|A0A0A0KBG2_CUCSA,tr|A0A0A0L1P5|A0A0A0L1P5_CUCSA,tr|A0A0A0M2C3|A0A0A0M2C3_CUCSA,tr|I7K435|I7K435_CUCSA,tr|A0A0A0L987|A0A0A0L987_CUCSA,tr|A0A0A0KZ66|A0A0A0KZ66_CUCSA,tr|C4PAW8|C4PAW8_CUCSA,tr|A0A0A0L8L…	0.0288538
GO:0000272	polysaccharide catabolic process	10 of 380 in the list	44 of 3212 in all the Protein	tr|A0A0A0K2H5|A0A0A0K2H5_CUCSA,tr|A0A0A0KZN7|A0A0A0KZN7_CUCSA,tr|A0A0A0KXS1|A0A0A0KXS1_CUCSA,tr|A0A0A0KIN9|A0A0A0KIN9_CUCSA,tr|A0A0A0LF71|A0A0A0LF71_CUCSA,tr|A0A0A0L814|A0A0A0L814_CUCSA,tr|A0A0A0K6G8|A0A0A0K6G8_CUCSA,tr|A0A0A0LV53|A0A0A0LV53_CUCSA,tr|A0A0A0KSV8|A0A0A0KSV8_CUCSA,tr|A0A0A0KZU5|A0A0A0KZU5_CUCSA	0.0292528
GO:0009152	purine ribonucleotide biosynthetic process	10 of 380 in the list	44 of 3212 in all the Protein	tr|A0A0A0LUF4|A0A0A0LUF4_CUCSA,tr|A0A0A0LS08|A0A0A0LS08_CUCSA,sp|Q2QDA3|ATPA_CUCSA,tr|A0A0A0K7Z3|A0A0A0K7Z3_CUCSA,tr|A0A0A0LU01|A0A0A0LU01_CUCSA,sp|Q6WQW2|ATPH_CUCSA,sp|Q4VZG9|ATPE_CUCSA,tr|A0A0A0KDP6|A0A0A0KDP6_CUCSA,tr|A0A0A0LM10|A0A0A0LM10_CUCSA,sp|Q4VZP7|ATPF_CUCSA	0.0292528
GO:0015985	energy coupled proton transport, down electrochemical gradient	6 of 380 in the list	21 of 3212 in all the Protein	sp|Q4VZG9|ATPE_CUCSA,tr|A0A0A0LM10|A0A0A0LM10_CUCSA,sp|Q4VZP7|ATPF_CUCSA,tr|A0A0A0LS08|A0A0A0LS08_CUCSA,sp|Q2QDA3|ATPA_CUCSA,sp|Q6WQW2|ATPH_CUCSA	0.0303794
GO:0015986	ATP synthesis coupled proton transport	6 of 380 in the list	21 of 3212 in all the Protein	sp|Q4VZG9|ATPE_CUCSA,tr|A0A0A0LM10|A0A0A0LM10_CUCSA,sp|Q4VZP7|ATPF_CUCSA,tr|A0A0A0LS08|A0A0A0LS08_CUCSA,sp|Q2QDA3|ATPA_CUCSA,sp|Q6WQW2|ATPH_CUCSA	0.0303794
GO:0006461	protein complex assembly	35 of 380 in the list	217 of 3212 in all the Protein	tr|A0A0A0KZN7|A0A0A0KZN7_CUCSA,tr|A0A0A0KE82|A0A0A0KE82_CUCSA,tr|A0A0A0LXZ3|A0A0A0LXZ3_CUCSA,tr|A0A0A0KXU6|A0A0A0KXU6_CUCSA,tr|A0A0A0LUY6|A0A0A0LUY6_CUCSA,tr|A0A0A0LS08|A0A0A0LS08_CUCSA,tr|A0A0A0L1I7|A0A0A0L1I7_CUCSA,tr|A0A0A0LKM5|A0A0A0LKM5_CUCSA,tr|A0A0A0KZ66|A0A0A0KZ66_CUCSA,tr|A0A0A0LHK3|A0A0A0LHK3_CUCSA,tr|A0A0A0KLL5|A0A0A0KLL5_CUCSA,tr|A0A0A0K1S2|A0A0A0K1S2_CUCSA,tr|A0A0A0KKE4|A0A0A0KKE4_CU…	0.0309686
GO:0070271	protein complex biogenesis	35 of 380 in the list	217 of 3212 in all the Protein	tr|A0A0A0KZN7|A0A0A0KZN7_CUCSA,tr|A0A0A0KE82|A0A0A0KE82_CUCSA,tr|A0A0A0LXZ3|A0A0A0LXZ3_CUCSA,tr|A0A0A0KXU6|A0A0A0KXU6_CUCSA,tr|A0A0A0LUY6|A0A0A0LUY6_CUCSA,tr|A0A0A0LS08|A0A0A0LS08_CUCSA,tr|A0A0A0L1I7|A0A0A0L1I7_CUCSA,tr|A0A0A0LKM5|A0A0A0LKM5_CUCSA,tr|A0A0A0KZ66|A0A0A0KZ66_CUCSA,tr|A0A0A0LHK3|A0A0A0LHK3_CUCSA,tr|A0A0A0KLL5|A0A0A0KLL5_CUCSA,tr|A0A0A0K1S2|A0A0A0K1S2_CUCSA,tr|A0A0A0KKE4|A0A0A0KKE4_CU…	0.0309686
GO:0001510	RNA methylation	17 of 380 in the list	90 of 3212 in all the Protein	tr|A0A0A0KPQ6|A0A0A0KPQ6_CUCSA,tr|A0A0A0K4K7|A0A0A0K4K7_CUCSA,tr|A0A0A0LPP1|A0A0A0LPP1_CUCSA,tr|A0A0A0LIG6|A0A0A0LIG6_CUCSA,tr|B0F825|B0F825_CUCSA,tr|A0A0A0KXF9|A0A0A0KXF9_CUCSA,tr|A0A0A0KB40|A0A0A0KB40_CUCSA,tr|A0A0A0KZP3|A0A0A0KZP3_CUCSA,tr|A0A0A0KU38|A0A0A0KU38_CUCSA,tr|A0A0A0LDW3|A0A0A0LDW3_CUCSA,tr|Q9SXL9|Q9SXL9_CUCSA,tr|A0A0A0L0Q4|A0A0A0L0Q4_CUCSA,tr|A0A0A0LN13|A0A0A0LN13_CUCSA,tr|A0A0A0LUL…	0.0320128
GO:0006085	acetyl-CoA biosynthetic process	5 of 380 in the list	16 of 3212 in all the Protein	tr|A0A0A0LKH1|A0A0A0LKH1_CUCSA,tr|A0A0A0KG56|A0A0A0KG56_CUCSA,tr|A0A0A0KH95|A0A0A0KH95_CUCSA,tr|A0A0A0KFF3|A0A0A0KFF3_CUCSA,tr|A0A0A0KKE4|A0A0A0KKE4_CUCSA	0.0326021
GO:0010363	regulation of plant-type hypersensitive response	11 of 380 in the list	51 of 3212 in all the Protein	tr|A0A0A0KZ66|A0A0A0KZ66_CUCSA,tr|A0A0A0L3P3|A0A0A0L3P3_CUCSA,tr|C4PAW8|C4PAW8_CUCSA,tr|A0A0A0KH97|A0A0A0KH97_CUCSA,tr|A0A0A0KG22|A0A0A0KG22_CUCSA,tr|A0A0A0LM10|A0A0A0LM10_CUCSA,tr|A0A0A0KBG2|A0A0A0KBG2_CUCSA,tr|A0A0A0K2R2|A0A0A0K2R2_CUCSA,tr|A0A0A0L987|A0A0A0L987_CUCSA,tr|I7K435|I7K435_CUCSA,tr|A0A0A0LXJ8|A0A0A0LXJ8_CUCSA	0.032726
GO:0080135	regulation of cellular response to stress	11 of 380 in the list	51 of 3212 in all the Protein	tr|A0A0A0KZ66|A0A0A0KZ66_CUCSA,tr|A0A0A0L3P3|A0A0A0L3P3_CUCSA,tr|C4PAW8|C4PAW8_CUCSA,tr|A0A0A0KH97|A0A0A0KH97_CUCSA,tr|A0A0A0KG22|A0A0A0KG22_CUCSA,tr|A0A0A0LM10|A0A0A0LM10_CUCSA,tr|A0A0A0KBG2|A0A0A0KBG2_CUCSA,tr|A0A0A0K2R2|A0A0A0K2R2_CUCSA,tr|A0A0A0L987|A0A0A0L987_CUCSA,tr|I7K435|I7K435_CUCSA,tr|A0A0A0LXJ8|A0A0A0LXJ8_CUCSA	0.032726
GO:0007275	multicellular organismal development	77 of 380 in the list	539 of 3212 in all the Protein	tr|A0A0A0KZN7|A0A0A0KZN7_CUCSA,tr|A0A0A0LS08|A0A0A0LS08_CUCSA,tr|A0A0A0KFM2|A0A0A0KFM2_CUCSA,tr|A0A0A0KE77|A0A0A0KE77_CUCSA,tr|A0A0A0K310|A0A0A0K310_CUCSA,tr|A0A0A0LEE9|A0A0A0LEE9_CUCSA,tr|A0A0A0LHK3|A0A0A0LHK3_CUCSA,tr|A0A0A0KZ66|A0A0A0KZ66_CUCSA,tr|A2TJV6|A2TJV6_CUCSA,tr|A0A0A0KI79|A0A0A0KI79_CUCSA,tr|A0A0A0KLL5|A0A0A0KLL5_CUCSA,tr|A0A0A0KIH3|A0A0A0KIH3_CUCSA,tr|A0A0A0KJ29|A0A0A0KJ29_CUCSA,tr|A…	0.0333248
GO:0009116	nucleoside metabolic process	13 of 380 in the list	64 of 3212 in all the Protein	tr|A0A0A0LUF4|A0A0A0LUF4_CUCSA,tr|A0A0A0LS08|A0A0A0LS08_CUCSA,sp|Q2QDA3|ATPA_CUCSA,tr|A0A0A0K7Z3|A0A0A0K7Z3_CUCSA,tr|A0A0A0LU01|A0A0A0LU01_CUCSA,tr|A0A0A0K5X0|A0A0A0K5X0_CUCSA,sp|Q6WQW2|ATPH_CUCSA,sp|Q4VZG9|ATPE_CUCSA,tr|A0A0A0KDP6|A0A0A0KDP6_CUCSA,tr|A0A0A0LM10|A0A0A0LM10_CUCSA,sp|Q4VZP7|ATPF_CUCSA,tr|A0A0A0LNE3|A0A0A0LNE3_CUCSA,tr|A0A0A0L987|A0A0A0L987_CUCSA	0.03365
GO:0009063	cellular amino acid catabolic process	12 of 380 in the list	58 of 3212 in all the Protein	tr|A0A0A0LXA8|A0A0A0LXA8_CUCSA,tr|A0A0A0KJM6|A0A0A0KJM6_CUCSA,tr|A0A0A0KEI3|A0A0A0KEI3_CUCSA,tr|A0A0A0KGQ2|A0A0A0KGQ2_CUCSA,tr|A0A0A0LS08|A0A0A0LS08_CUCSA,tr|A0A0A0L8F6|A0A0A0L8F6_CUCSA,tr|A0A0A0LWM9|A0A0A0LWM9_CUCSA,tr|A0A0A0KG22|A0A0A0KG22_CUCSA,tr|A0A0A0LJ13|A0A0A0LJ13_CUCSA,tr|A0A0A0KTQ0|A0A0A0KTQ0_CUCSA,tr|A0A0A0LE71|A0A0A0LE71_CUCSA,tr|A0A0A0LXJ8|A0A0A0LXJ8_CUCSA	0.0355166
GO:0009914	hormone transport	6 of 380 in the list	22 of 3212 in all the Protein	tr|A0A0A0L0D1|A0A0A0L0D1_CUCSA,tr|A0A0A0K852|A0A0A0K852_CUCSA,tr|A0A0A0L9A4|A0A0A0L9A4_CUCSA,tr|A0A0A0L814|A0A0A0L814_CUCSA,tr|A0A0A0KCV6|A0A0A0KCV6_CUCSA,tr|A0A0A0LHZ8|A0A0A0LHZ8_CUCSA	0.0377468
GO:0005980	glycogen catabolic process	2 of 380 in the list	3 of 3212 in all the Protein	tr|A0A0A0KSV8|A0A0A0KSV8_CUCSA,tr|A0A0A0KXS1|A0A0A0KXS1_CUCSA	0.038603
GO:0009635	response to herbicide	2 of 380 in the list	3 of 3212 in all the Protein	tr|A0A0A0KVZ4|A0A0A0KVZ4_CUCSA,tr|A0A0A0LU17|A0A0A0LU17_CUCSA	0.038603
GO:0009704	de-etiolation	2 of 380 in the list	3 of 3212 in all the Protein	tr|A0A0A0LSX7|A0A0A0LSX7_CUCSA,tr|A0A0A0KJN2|A0A0A0KJN2_CUCSA	0.038603
GO:0010196	nonphotochemical quenching	2 of 380 in the list	3 of 3212 in all the Protein	tr|A0A0A0KXR5|A0A0A0KXR5_CUCSA,tr|I7K435|I7K435_CUCSA	0.038603
GO:0019299	rhamnose metabolic process	2 of 380 in the list	3 of 3212 in all the Protein	tr|A0A0A0L0D1|A0A0A0L0D1_CUCSA,tr|A0A0A0KMP5|A0A0A0KMP5_CUCSA	0.038603
GO:0019300	rhamnose biosynthetic process	2 of 380 in the list	3 of 3212 in all the Protein	tr|A0A0A0L0D1|A0A0A0L0D1_CUCSA,tr|A0A0A0KMP5|A0A0A0KMP5_CUCSA	0.038603
GO:0019405	alditol catabolic process	2 of 380 in the list	3 of 3212 in all the Protein	tr|A0A0A0KZL7|A0A0A0KZL7_CUCSA,tr|A0A0A0LJ13|A0A0A0LJ13_CUCSA	0.038603
GO:0019563	glycerol catabolic process	2 of 380 in the list	3 of 3212 in all the Protein	tr|A0A0A0KZL7|A0A0A0KZL7_CUCSA,tr|A0A0A0LJ13|A0A0A0LJ13_CUCSA	0.038603
GO:0046166	glyceraldehyde-3-phosphate biosynthetic process	2 of 380 in the list	3 of 3212 in all the Protein	tr|A0A0A0KZL7|A0A0A0KZL7_CUCSA,tr|A0A0A0LJ13|A0A0A0LJ13_CUCSA	0.038603
GO:0046174	polyol catabolic process	2 of 380 in the list	3 of 3212 in all the Protein	tr|A0A0A0KZL7|A0A0A0KZL7_CUCSA,tr|A0A0A0LJ13|A0A0A0LJ13_CUCSA	0.038603
GO:0046184	aldehyde biosynthetic process	2 of 380 in the list	3 of 3212 in all the Protein	tr|A0A0A0KZL7|A0A0A0KZL7_CUCSA,tr|A0A0A0LJ13|A0A0A0LJ13_CUCSA	0.038603
GO:0065009	regulation of molecular function	22 of 380 in the list	127 of 3212 in all the Protein	tr|A0A0A0KZN7|A0A0A0KZN7_CUCSA,tr|A0A0A0L3P3|A0A0A0L3P3_CUCSA,tr|A0A0A0KXU6|A0A0A0KXU6_CUCSA,tr|A0A0A0LS08|A0A0A0LS08_CUCSA,tr|A0A0A0KG22|A0A0A0KG22_CUCSA,tr|A0A0A0L2I4|A0A0A0L2I4_CUCSA,tr|A0A0A0KBG2|A0A0A0KBG2_CUCSA,tr|A0A0A0L1P5|A0A0A0L1P5_CUCSA,tr|A0A0A0L229|A0A0A0L229_CUCSA,tr|A0A0A0LPD3|A0A0A0LPD3_CUCSA,tr|A0A0A0L5C6|A0A0A0L5C6_CUCSA,tr|A0A0A0LXK6|A0A0A0LXK6_CUCSA,tr|A0A0A0KZ66|A0A0A0KZ66_CU…	0.039719
GO:0051704	multi-organism process	37 of 380 in the list	236 of 3212 in all the Protein	tr|A0A0A0KJM6|A0A0A0KJM6_CUCSA,tr|A0A0A0KXU6|A0A0A0KXU6_CUCSA,tr|A0A0A0LV53|A0A0A0LV53_CUCSA,tr|A0A0A0L1P5|A0A0A0L1P5_CUCSA,tr|A0A0A0LE71|A0A0A0LE71_CUCSA,tr|A0A0A0KZ66|A0A0A0KZ66_CUCSA,tr|A0A0A0KXS1|A0A0A0KXS1_CUCSA,tr|A0A0A0KWF3|A0A0A0KWF3_CUCSA,tr|A0A0A0L546|A0A0A0L546_CUCSA,tr|A0A0A0KEF3|A0A0A0KEF3_CUCSA,tr|A0A0A0LQJ1|A0A0A0LQJ1_CUCSA,tr|A0A0A0LSM7|A0A0A0LSM7_CUCSA,tr|A0A0A0KSV8|A0A0A0KSV8_CU…	0.039797
GO:0009226	nucleotide-sugar biosynthetic process	3 of 380 in the list	7 of 3212 in all the Protein	tr|A0A0A0L0D1|A0A0A0L0D1_CUCSA,tr|A0A0A0KMP5|A0A0A0KMP5_CUCSA,tr|A0A0A0KES1|A0A0A0KES1_CUCSA	0.0399403
GO:0010267	RNA interference, production of ta-siRNAs	3 of 380 in the list	7 of 3212 in all the Protein	tr|A0A0A0LSM7|A0A0A0LSM7_CUCSA,tr|A0A0A0KIP4|A0A0A0KIP4_CUCSA,tr|A0A0A0L1P5|A0A0A0L1P5_CUCSA	0.0399403
GO:0009409	response to cold	15 of 380 in the list	79 of 3212 in all the Protein	tr|A0A0A0KJM6|A0A0A0KJM6_CUCSA,tr|A0A0A0L3P3|A0A0A0L3P3_CUCSA,tr|C4PAW8|C4PAW8_CUCSA,tr|A0A0A0LE72|A0A0A0LE72_CUCSA,tr|A0A0A0KXS1|A0A0A0KXS1_CUCSA,tr|A0A0A0LHZ8|A0A0A0LHZ8_CUCSA,tr|A0A0A0LSM7|A0A0A0LSM7_CUCSA,tr|A0A0A0KSV8|A0A0A0KSV8_CUCSA,tr|A0A0A0LM10|A0A0A0LM10_CUCSA,tr|A0A0A0K2R2|A0A0A0K2R2_CUCSA,tr|A0A0A0LNS8|A0A0A0LNS8_CUCSA,tr|I7K435|I7K435_CUCSA,tr|A0A0A0LPD3|A0A0A0LPD3_CUCSA,tr|A0A0A0LXJ…	0.0407679
GO:0006662	glycerol ether metabolic process	5 of 380 in the list	17 of 3212 in all the Protein	tr|A0A0A0L5C6|A0A0A0L5C6_CUCSA,tr|A0A0A0LK29|A0A0A0LK29_CUCSA,tr|A0A0A0M340|A0A0A0M340_CUCSA,tr|A0A0A0KH97|A0A0A0KH97_CUCSA,tr|A0A0A0LJ13|A0A0A0LJ13_CUCSA	0.0418434
GO:0018904	organic ether metabolic process	5 of 380 in the list	17 of 3212 in all the Protein	tr|A0A0A0L5C6|A0A0A0L5C6_CUCSA,tr|A0A0A0LK29|A0A0A0LK29_CUCSA,tr|A0A0A0M340|A0A0A0M340_CUCSA,tr|A0A0A0KH97|A0A0A0KH97_CUCSA,tr|A0A0A0LJ13|A0A0A0LJ13_CUCSA	0.0418434
GO:0006163	purine nucleotide metabolic process	13 of 380 in the list	66 of 3212 in all the Protein	tr|A0A0A0LIG6|A0A0A0LIG6_CUCSA,tr|A0A0A0LUF4|A0A0A0LUF4_CUCSA,tr|A0A0A0K5T7|A0A0A0K5T7_CUCSA,tr|A0A0A0LS08|A0A0A0LS08_CUCSA,sp|Q2QDA3|ATPA_CUCSA,tr|A0A0A0K7Z3|A0A0A0K7Z3_CUCSA,tr|A0A0A0LU01|A0A0A0LU01_CUCSA,sp|Q6WQW2|ATPH_CUCSA,tr|A0A0A0KSV2|A0A0A0KSV2_CUCSA,sp|Q4VZG9|ATPE_CUCSA,tr|A0A0A0KDP6|A0A0A0KDP6_CUCSA,tr|A0A0A0LM10|A0A0A0LM10_CUCSA,sp|Q4VZP7|ATPF_CUCSA	0.0421465
GO:0006399	tRNA metabolic process	13 of 380 in the list	66 of 3212 in all the Protein	tr|A0A0A0LHK3|A0A0A0LHK3_CUCSA,tr|A0A0A0KZC5|A0A0A0KZC5_CUCSA,tr|A0A0A0LHA8|A0A0A0LHA8_CUCSA,tr|A0A0A0LW62|A0A0A0LW62_CUCSA,tr|A0A0A0KJ29|A0A0A0KJ29_CUCSA,tr|A0A0A0KH97|A0A0A0KH97_CUCSA,tr|A0A0A0K502|A0A0A0K502_CUCSA,tr|A0A0A0K179|A0A0A0K179_CUCSA,tr|A0A0A0KFM2|A0A0A0KFM2_CUCSA,tr|A0A0A0KE77|A0A0A0KE77_CUCSA,tr|A0A0A0KEN8|A0A0A0KEN8_CUCSA,tr|A0A0A0LTZ8|A0A0A0LTZ8_CUCSA,tr|A0A0A0LIG1|A0A0A0LIG1_CU…	0.0421465
GO:0022900	electron transport chain	17 of 380 in the list	93 of 3212 in all the Protein	tr|A0A0A0LDC9|A0A0A0LDC9_CUCSA,tr|A0A0A0L6T3|A0A0A0L6T3_CUCSA,tr|A0A0A0L3P3|A0A0A0L3P3_CUCSA,tr|A0A0A0KXU6|A0A0A0KXU6_CUCSA,tr|A0A0A0KG56|A0A0A0KG56_CUCSA,tr|A0A0A0LS08|A0A0A0LS08_CUCSA,tr|A0A0A0L5E7|A0A0A0L5E7_CUCSA,tr|A0A0A0K7Z3|A0A0A0K7Z3_CUCSA,tr|A1BQM4|A1BQM4_CUCSA,tr|I7K435|I7K435_CUCSA,tr|A0A0A0L987|A0A0A0L987_CUCSA,tr|C4PAW8|C4PAW8_CUCSA,tr|A0A0A0M340|A0A0A0M340_CUCSA,tr|A0A0A0K8E7|A0A0A0…	0.0424251
GO:0009887	organ morphogenesis	25 of 380 in the list	150 of 3212 in all the Protein	tr|A0A0A0KZN7|A0A0A0KZN7_CUCSA,tr|A0A0A0KE82|A0A0A0KE82_CUCSA,tr|A0A0A0KJM6|A0A0A0KJM6_CUCSA,tr|A0A0A0LW62|A0A0A0LW62_CUCSA,tr|A0A0A0LS08|A0A0A0LS08_CUCSA,tr|A0A0A0KYN2|A0A0A0KYN2_CUCSA,tr|A0A0A0L814|A0A0A0L814_CUCSA,tr|A0A0A0K6G8|A0A0A0K6G8_CUCSA,tr|A0A0A0K488|A0A0A0K488_CUCSA,tr|A0A0A0KG22|A0A0A0KG22_CUCSA,tr|A0A0A0L1P5|A0A0A0L1P5_CUCSA,tr|A0A0A0LNE3|A0A0A0LNE3_CUCSA,tr|A0A0A0KZ66|A0A0A0KZ66_CU…	0.0447629
GO:0043473	pigmentation	6 of 380 in the list	23 of 3212 in all the Protein	tr|A0A0A0K209|A0A0A0K209_CUCSA,tr|A0A0A0K852|A0A0A0K852_CUCSA,tr|A0A0A0LI73|A0A0A0LI73_CUCSA,tr|A0A0A0L814|A0A0A0L814_CUCSA,tr|A0A0A0K6G8|A0A0A0K6G8_CUCSA,tr|A0A0A0LHZ8|A0A0A0LHZ8_CUCSA	0.0461633
GO:0048608	reproductive structure development	35 of 380 in the list	224 of 3212 in all the Protein	tr|A0A0A0LXA8|A0A0A0LXA8_CUCSA,tr|A0A0A0LUY6|A0A0A0LUY6_CUCSA,tr|A0A0A0K6G8|A0A0A0K6G8_CUCSA,tr|A0A0A0K179|A0A0A0K179_CUCSA,tr|A0A0A0KFM2|A0A0A0KFM2_CUCSA,tr|A0A0A0LKS3|A0A0A0LKS3_CUCSA,tr|A0A0A0KE77|A0A0A0KE77_CUCSA,tr|A0A0A0LH02|A0A0A0LH02_CUCSA,tr|A0A0A0L0D1|A0A0A0L0D1_CUCSA,tr|A0A0A0KIG4|A0A0A0KIG4_CUCSA,tr|A0A0A0L1P5|A0A0A0L1P5_CUCSA,tr|A0A0A0L9A4|A0A0A0L9A4_CUCSA,tr|A0A0A0KJN2|A0A0A0KJN2_CU…	0.0468022
