# Supplementary material for: Involvement of jasmonic acid, ethylene and salicylic acid signaling pathways behind the systemic resistance induced by Trichoderma longibrachiatum H9 in cucumber
Source: BMC Genomics. 2019 Feb 18;20:144. doi: 10.1186/s12864-019-5513-8 (PMC6379975; doi:10.1186/s12864-019-5513-8)
Supplement: Supplementary file 6 — Table S6. Enriched KEGG pathways based on up-regulated DEGs in the T. longibrachiatum H9-inoculated plants in comparison to untreated plants. (XLS 56 kb) [file 12864_2019_5513_MOESM6_ESM.xls]

## Sheet: Up-regulated KEGG pathways 
Table S6
Enriched KEGG pathways based on up-regulated DEGs in the T. longibrachiatum H9-inoculated plants in comparison to untreated plants (+T-B vs. -T-B).
Pathway_ID	Pathway_description	Up_genes	Diff_gene_in_all_pathway	All_gene_in_this_pathway	All_gene_in_all_pathway	All_gene_list	Gene_Up_list	P value
ko00360	Phenylalanine metabolism	30	541	58	4978	Csa4G608160(Csa4G608160),Csa6G423480(Csa6G423480),Csa2G069700(Csa2G069700),Csa6G445750(Csa6G445750),Csa4G008760(Csa4G008760),Csa4G008260(Csa4G008260),Csa6G147460(Csa6G147460),Csa6G446280(Csa6G446280),Csa3G234000(Csa3G234000),Csa7G430240(Csa7G430240),Csa5G589940(Csa5G589940),Csa3G889160(Csa3G889160),Csa2G264040(Csa2G264040),Csa6G405960(Csa6G405960),Csa7G073660(Csa7G073660),Csa6G445760(Csa6G445760)…	Csa4G608160(Csa4G608160),Csa6G423480(Csa6G423480),Csa2G069700(Csa2G069700),Csa6G445750(Csa6G445750),Csa4G008760(Csa4G008760),Csa4G008260(Csa4G008260),Csa6G147460(Csa6G147460),Csa6G446280(Csa6G446280),Csa3G234000(Csa3G234000),Csa7G430240(Csa7G430240),Csa5G589940(Csa5G589940),Csa3G889160(Csa3G889160),Csa2G264040(Csa2G264040),Csa6G405960(Csa6G405960),Csa7G073660(Csa7G073660),Csa6G445760(Csa6G445760)…	6.02805e-12
ko00940	Phenylpropanoid biosynthesis	55	541	171	4978	Csa3G717870(Csa3G717870),Csa3G199580(Csa3G199580),Csa4G285760(Csa4G285760),Csa2G406630(Csa2G406630),Csa2G069700(Csa2G069700),Csa6G445750(Csa6G445750),Csa4G008760(Csa4G008760),Csa3G822330(Csa3G822330),Csa4G008260(Csa4G008260),Csa4G285750(Csa4G285750),Csa6G216410(Csa6G216410),Csa6G147460(Csa6G147460),Csa6G446280(Csa6G446280),Csa7G071700(Csa7G071700),Csa1G533650(Csa1G533650),Csa4G038620(Csa4G038620)…	Csa3G717870(Csa3G717870),Csa3G199580(Csa3G199580),Csa4G285760(Csa4G285760),Csa2G406630(Csa2G406630),Csa2G069700(Csa2G069700),Csa6G445750(Csa6G445750),Csa4G008760(Csa4G008760),Csa3G822330(Csa3G822330),Csa4G008260(Csa4G008260),Csa4G285750(Csa4G285750),Csa6G216410(Csa6G216410),Csa6G147460(Csa6G147460),Csa6G446280(Csa6G446280),Csa7G071700(Csa7G071700),Csa1G533650(Csa1G533650),Csa4G038620(Csa4G038620)…	1.4874e-11
ko01110	Biosynthesis of secondary metabolites	203	541	1081	4978	Csa3G717870(Csa3G717870),Csa1G050360(Csa1G050360),Csa4G286960(Csa4G286960),Csa5G478610(Csa5G478610),Csa6G423480(Csa6G423480),Csa6G487590(Csa6G487590),Csa3G199580(Csa3G199580),Csa7G448900(Csa7G448900),Csa3G778280(Csa3G778280),Csa5G608060(Csa5G608060),Csa6G483270(Csa6G483270),Csa4G285760(Csa4G285760),Csa6G490080(Csa6G490080),Csa1G173130(Csa1G173130),Csa4G326550(Csa4G326550),Csa1G031730(Csa1G031730)…	Csa3G717870(Csa3G717870),Csa1G050360(Csa1G050360),Csa4G286960(Csa4G286960),Csa5G478610(Csa5G478610),Csa6G423480(Csa6G423480),Csa6G487590(Csa6G487590),Csa3G199580(Csa3G199580),Csa7G448900(Csa7G448900),Csa3G778280(Csa3G778280),Csa5G608060(Csa5G608060),Csa6G483270(Csa6G483270),Csa4G285760(Csa4G285760),Csa6G490080(Csa6G490080),Csa1G173130(Csa1G173130),Csa4G326550(Csa4G326550),Csa1G031730(Csa1G031730)…	1.70486e-10
ko00280	Valine, leucine and isoleucine degradation	17	541	41	4978	Csa7G448900(Csa7G448900),Csa6G483270(Csa6G483270),Csa1G173130(Csa1G173130),Csa4G326550(Csa4G326550),Csa3G823050(Csa3G823050),Csa2G010420(Csa2G010420),Csa3G164470(Csa3G164470),Csa4G608110(Csa4G608110),Csa4G361890(Csa4G361890),Csa2G352930(Csa2G352930),Csa7G387180(Csa7G387180),Csa2G129150(Csa2G129150),Csa7G066830(Csa7G066830),Csa1G372010(Csa1G372010),Csa1G599400(Csa1G599400),Csa7G073600(Csa7G073600)…	Csa7G448900(Csa7G448900),Csa6G483270(Csa6G483270),Csa1G173130(Csa1G173130),Csa4G326550(Csa4G326550),Csa3G823050(Csa3G823050),Csa2G010420(Csa2G010420),Csa3G164470(Csa3G164470),Csa4G608110(Csa4G608110),Csa4G361890(Csa4G361890),Csa2G352930(Csa2G352930),Csa7G387180(Csa7G387180),Csa2G129150(Csa2G129150),Csa7G066830(Csa7G066830),Csa1G372010(Csa1G372010),Csa1G599400(Csa1G599400),Csa7G073600(Csa7G073600)…	2.71554e-06
ko00592	alpha-Linolenic acid metabolism	19	541	53	4978	Csa4G286960(Csa4G286960),Csa7G075600(Csa7G075600),Csa3G829270(Csa3G829270),Csa2G415540(Csa2G415540),Csa4G287540(Csa4G287540),Csa6G319770(Csa6G319770),Csa7G449420(Csa7G449420),Csa3G859730(Csa3G859730),Csa4G028450(Csa4G028450),Csa4G358630(Csa4G358630),Csa2G129150(Csa2G129150),Csa5G590090(Csa5G590090),Csa4G286970(Csa4G286970),Csa5G590080(Csa5G590080),Csa2G360780(Csa2G360780),Csa3G133140(Csa3G133140)…	Csa4G286960(Csa4G286960),Csa7G075600(Csa7G075600),Csa3G829270(Csa3G829270),Csa2G415540(Csa2G415540),Csa4G287540(Csa4G287540),Csa6G319770(Csa6G319770),Csa7G449420(Csa7G449420),Csa3G859730(Csa3G859730),Csa4G028450(Csa4G028450),Csa4G358630(Csa4G358630),Csa2G129150(Csa2G129150),Csa5G590090(Csa5G590090),Csa4G286970(Csa4G286970),Csa5G590080(Csa5G590080),Csa2G360780(Csa2G360780),Csa3G133140(Csa3G133140)…	7.01457e-06
ko04727	GABAergic synapse	12	541	29	4978	Csa3G820520(Csa3G820520),Csa6G109660(Csa6G109660),Csa1G031730(Csa1G031730),Csa7G419640(Csa7G419640),Csa3G820500(Csa3G820500),Csa2G418350(Csa2G418350),Csa6G513730(Csa6G513730),Csa3G825140(Csa3G825140),Csa3G820510(Csa3G820510),Csa5G100000(Csa5G100000),Csa5G161950(Csa5G161950),Csa1G062890(Csa1G062890),	Csa3G820520(Csa3G820520),Csa6G109660(Csa6G109660),Csa1G031730(Csa1G031730),Csa7G419640(Csa7G419640),Csa3G820500(Csa3G820500),Csa2G418350(Csa2G418350),Csa6G513730(Csa6G513730),Csa3G825140(Csa3G825140),Csa3G820510(Csa3G820510),Csa5G100000(Csa5G100000),Csa5G161950(Csa5G161950),Csa1G062890(Csa1G062890),	5.90338e-05
ko00591	Linoleic acid metabolism	14	541	38	4978	Csa4G286960(Csa4G286960),Csa2G023900(Csa2G023900),Csa4G287540(Csa4G287540),Csa7G449420(Csa7G449420),Csa4G358630(Csa4G358630),Csa2G024440(Csa2G024440),Csa5G590090(Csa5G590090),Csa4G286970(Csa4G286970),Csa2G023880(Csa2G023880),Csa5G590080(Csa5G590080),Csa2G028480(Csa2G028480),Csa2G023850(Csa2G023850),Csa2G028460(Csa2G028460),Csa2G023940(Csa2G023940),	Csa4G286960(Csa4G286960),Csa2G023900(Csa2G023900),Csa4G287540(Csa4G287540),Csa7G449420(Csa7G449420),Csa4G358630(Csa4G358630),Csa2G024440(Csa2G024440),Csa5G590090(Csa5G590090),Csa4G286970(Csa4G286970),Csa2G023880(Csa2G023880),Csa5G590080(Csa5G590080),Csa2G028480(Csa2G028480),Csa2G023850(Csa2G023850),Csa2G028460(Csa2G028460),Csa2G023940(Csa2G023940),	6.44645e-05
ko01212	Fatty acid metabolism	18	541	58	4978	Csa6G007970(Csa6G007970),Csa1G397120(Csa1G397120),Csa1G173130(Csa1G173130),Csa1G051630(Csa1G051630),Csa2G415540(Csa2G415540),Csa3G019340(Csa3G019340),Csa6G319770(Csa6G319770),Csa3G114430(Csa3G114430),Csa4G028450(Csa4G028450),Csa2G129150(Csa2G129150),Csa5G517090(Csa5G517090),Csa4G295510(Csa4G295510),Csa3G133140(Csa3G133140),Csa3G149320(Csa3G149320),Csa2G003610(Csa2G003610),Csa3G731060(Csa3G731060)…	Csa6G007970(Csa6G007970),Csa1G397120(Csa1G397120),Csa1G173130(Csa1G173130),Csa1G051630(Csa1G051630),Csa2G415540(Csa2G415540),Csa3G019340(Csa3G019340),Csa6G319770(Csa6G319770),Csa3G114430(Csa3G114430),Csa4G028450(Csa4G028450),Csa2G129150(Csa2G129150),Csa5G517090(Csa5G517090),Csa4G295510(Csa4G295510),Csa3G133140(Csa3G133140),Csa3G149320(Csa3G149320),Csa2G003610(Csa2G003610),Csa3G731060(Csa3G731060)…	7.97134e-05
ko01100	Metabolic pathways	262	541	1790	4978	Csa3G717870(Csa3G717870),Csa4G608160(Csa4G608160),Csa6G007970(Csa6G007970),Csa1G050360(Csa1G050360),Csa1G042970(Csa1G042970),Csa4G286960(Csa4G286960),Csa1G397120(Csa1G397120),Csa3G126810(Csa3G126810),Csa6G423480(Csa6G423480),Csa6G487590(Csa6G487590),Csa6G319800(Csa6G319800),Csa3G199580(Csa3G199580),Csa1G435200(Csa1G435200),Csa7G448900(Csa7G448900),Csa6G511740(Csa6G511740),Csa1G267230(Csa1G267230)…	Csa3G717870(Csa3G717870),Csa4G608160(Csa4G608160),Csa6G007970(Csa6G007970),Csa1G050360(Csa1G050360),Csa1G042970(Csa1G042970),Csa4G286960(Csa4G286960),Csa1G397120(Csa1G397120),Csa3G126810(Csa3G126810),Csa6G423480(Csa6G423480),Csa6G487590(Csa6G487590),Csa6G319800(Csa6G319800),Csa3G199580(Csa3G199580),Csa1G435200(Csa1G435200),Csa7G448900(Csa7G448900),Csa6G511740(Csa6G511740),Csa1G267230(Csa1G267230)…	9.45525e-05
ko04915	Estrogen signaling pathway	14	541	42	4978	Csa3G144210(Csa3G144210),Csa2G070310(Csa2G070310),Csa3G588520(Csa3G588520),Csa3G319280(Csa3G319280),Csa5G514500(Csa5G514500),Csa1G002110(Csa1G002110),Csa4G355130(Csa4G355130),Csa5G512930(Csa5G512930),Csa2G007990(Csa2G007990),Csa1G479630(Csa1G479630),Csa1G025020(Csa1G025020),Csa3G172920(Csa3G172920),Csa2G228380(Csa2G228380),Csa3G183950(Csa3G183950),	Csa3G144210(Csa3G144210),Csa2G070310(Csa2G070310),Csa3G588520(Csa3G588520),Csa3G319280(Csa3G319280),Csa5G514500(Csa5G514500),Csa1G002110(Csa1G002110),Csa4G355130(Csa4G355130),Csa5G512930(Csa5G512930),Csa2G007990(Csa2G007990),Csa1G479630(Csa1G479630),Csa1G025020(Csa1G025020),Csa3G172920(Csa3G172920),Csa2G228380(Csa2G228380),Csa3G183950(Csa3G183950),	0.000192379
ko04016	MAPK signaling pathway	32	541	145	4978	Csa7G043040(Csa7G043040),Csa3G144210(Csa3G144210),Csa3G002860(Csa3G002860),Csa3G011620(Csa3G011620),Csa6G507520(Csa6G507520),Csa2G177210(Csa2G177210),Csa4G515040(Csa4G515040),Csa3G178550(Csa3G178550),Csa3G588520(Csa3G588520),Csa3G319280(Csa3G319280),Csa4G454650(Csa4G454650),Csa1G524760(Csa1G524760),Csa3G604110(Csa3G604110),Csa6G006800(Csa6G006800),Csa6G499740(Csa6G499740),Csa1G002110(Csa1G002110)…	Csa7G043040(Csa7G043040),Csa3G144210(Csa3G144210),Csa3G002860(Csa3G002860),Csa3G011620(Csa3G011620),Csa6G507520(Csa6G507520),Csa2G177210(Csa2G177210),Csa4G515040(Csa4G515040),Csa3G178550(Csa3G178550),Csa3G588520(Csa3G588520),Csa3G319280(Csa3G319280),Csa4G454650(Csa4G454650),Csa1G524760(Csa1G524760),Csa3G604110(Csa3G604110),Csa6G006800(Csa6G006800),Csa6G499740(Csa6G499740),Csa1G002110(Csa1G002110)…	0.000266584
ko00945	Stilbenoid, diarylheptanoid and gingerol biosynthesis	17	541	62	4978	Csa2G069700(Csa2G069700),Csa3G852590(Csa3G852590),Csa4G641760(Csa4G641760),Csa6G492250(Csa6G492250),Csa2G425760(Csa2G425760),Csa3G852630(Csa3G852630),Csa3G853170(Csa3G853170),Csa4G376150(Csa4G376150),Csa6G501300(Csa6G501300),Csa5G589940(Csa5G589940),Csa7G073660(Csa7G073660),Csa2G070200(Csa2G070200),Csa5G593440(Csa5G593440),Csa6G133710(Csa6G133710),Csa3G853150(Csa3G853150),Csa2G069200(Csa2G069200)…	Csa2G069700(Csa2G069700),Csa3G852590(Csa3G852590),Csa4G641760(Csa4G641760),Csa6G492250(Csa6G492250),Csa2G425760(Csa2G425760),Csa3G852630(Csa3G852630),Csa3G853170(Csa3G853170),Csa4G376150(Csa4G376150),Csa6G501300(Csa6G501300),Csa5G589940(Csa5G589940),Csa7G073660(Csa7G073660),Csa2G070200(Csa2G070200),Csa5G593440(Csa5G593440),Csa6G133710(Csa6G133710),Csa3G853150(Csa3G853150),Csa2G069200(Csa2G069200)…	0.000528753
ko04924	Renin secretion	11	541	32	4978	Csa3G144210(Csa3G144210),Csa3G588520(Csa3G588520),Csa3G844870(Csa3G844870),Csa3G319280(Csa3G319280),Csa3G119560(Csa3G119560),Csa1G002110(Csa1G002110),Csa3G912380(Csa3G912380),Csa4G355130(Csa4G355130),Csa2G007990(Csa2G007990),Csa1G025020(Csa1G025020),Csa2G228380(Csa2G228380),	Csa3G144210(Csa3G144210),Csa3G588520(Csa3G588520),Csa3G844870(Csa3G844870),Csa3G319280(Csa3G319280),Csa3G119560(Csa3G119560),Csa1G002110(Csa1G002110),Csa3G912380(Csa3G912380),Csa4G355130(Csa4G355130),Csa2G007990(Csa2G007990),Csa1G025020(Csa1G025020),Csa2G228380(Csa2G228380),	0.00058997
ko01040	Biosynthesis of unsaturated fatty acids	9	541	24	4978	Csa2G415540(Csa2G415540),Csa3G114430(Csa3G114430),Csa4G028450(Csa4G028450),Csa2G129150(Csa2G129150),Csa5G517090(Csa5G517090),Csa3G122430(Csa3G122430),Csa4G295510(Csa4G295510),Csa3G133140(Csa3G133140),Csa3G731060(Csa3G731060),	Csa2G415540(Csa2G415540),Csa3G114430(Csa3G114430),Csa4G028450(Csa4G028450),Csa2G129150(Csa2G129150),Csa5G517090(Csa5G517090),Csa3G122430(Csa3G122430),Csa4G295510(Csa4G295510),Csa3G133140(Csa3G133140),Csa3G731060(Csa3G731060),	0.000816714
ko04723	Retrograde endocannabinoid signaling	6	541	13	4978	Csa3G820520(Csa3G820520),Csa3G820500(Csa3G820500),Csa3G825140(Csa3G825140),Csa1G479630(Csa1G479630),Csa3G820510(Csa3G820510),Csa1G043010(Csa1G043010),	Csa3G820520(Csa3G820520),Csa3G820500(Csa3G820500),Csa3G825140(Csa3G825140),Csa1G479630(Csa1G479630),Csa3G820510(Csa3G820510),Csa1G043010(Csa1G043010),	0.00135893
ko03320	PPAR signaling pathway	11	541	36	4978	Csa6G007970(Csa6G007970),Csa2G415540(Csa2G415540),Csa4G028450(Csa4G028450),Csa2G129150(Csa2G129150),Csa3G824810(Csa3G824810),Csa6G344280(Csa6G344280),Csa7G432280(Csa7G432280),Csa3G133140(Csa3G133140),Csa3G149320(Csa3G149320),Csa3G731060(Csa3G731060),Csa7G031600(Csa7G031600),	Csa6G007970(Csa6G007970),Csa2G415540(Csa2G415540),Csa4G028450(Csa4G028450),Csa2G129150(Csa2G129150),Csa3G824810(Csa3G824810),Csa6G344280(Csa6G344280),Csa7G432280(Csa7G432280),Csa3G133140(Csa3G133140),Csa3G149320(Csa3G149320),Csa3G731060(Csa3G731060),Csa7G031600(Csa7G031600),	0.00162894
ko00901	Indole alkaloid biosynthesis	4	541	7	4978	Csa6G490080(Csa6G490080),Csa6G490060(Csa6G490060),Csa6G490090(Csa6G490090),Csa7G074920(Csa7G074920),	Csa6G490080(Csa6G490080),Csa6G490060(Csa6G490060),Csa6G490090(Csa6G490090),Csa7G074920(Csa7G074920),	0.00231471
ko04970	Salivary secretion	8	541	23	4978	Csa3G144210(Csa3G144210),Csa3G588520(Csa3G588520),Csa3G319280(Csa3G319280),Csa1G002110(Csa1G002110),Csa4G355130(Csa4G355130),Csa2G007990(Csa2G007990),Csa1G025020(Csa1G025020),Csa2G228380(Csa2G228380),	Csa3G144210(Csa3G144210),Csa3G588520(Csa3G588520),Csa3G319280(Csa3G319280),Csa1G002110(Csa1G002110),Csa4G355130(Csa4G355130),Csa2G007990(Csa2G007990),Csa1G025020(Csa1G025020),Csa2G228380(Csa2G228380),	0.00238718
ko00903	Limonene and pinene degradation	14	541	54	4978	Csa3G852590(Csa3G852590),Csa4G641760(Csa4G641760),Csa6G492250(Csa6G492250),Csa2G425760(Csa2G425760),Csa2G010420(Csa2G010420),Csa3G852630(Csa3G852630),Csa3G853170(Csa3G853170),Csa4G376150(Csa4G376150),Csa6G501300(Csa6G501300),Csa4G361890(Csa4G361890),Csa1G372010(Csa1G372010),Csa5G593440(Csa5G593440),Csa3G853150(Csa3G853150),Csa3G852580(Csa3G852580),	Csa3G852590(Csa3G852590),Csa4G641760(Csa4G641760),Csa6G492250(Csa6G492250),Csa2G425760(Csa2G425760),Csa2G010420(Csa2G010420),Csa3G852630(Csa3G852630),Csa3G853170(Csa3G853170),Csa4G376150(Csa4G376150),Csa6G501300(Csa6G501300),Csa4G361890(Csa4G361890),Csa1G372010(Csa1G372010),Csa5G593440(Csa5G593440),Csa3G853150(Csa3G853150),Csa3G852580(Csa3G852580),	0.00247506
ko04713	Circadian entrainment	9	541	28	4978	Csa3G144210(Csa3G144210),Csa3G588520(Csa3G588520),Csa3G319280(Csa3G319280),Csa1G002110(Csa1G002110),Csa4G355130(Csa4G355130),Csa2G007990(Csa2G007990),Csa1G479630(Csa1G479630),Csa1G025020(Csa1G025020),Csa2G228380(Csa2G228380),	Csa3G144210(Csa3G144210),Csa3G588520(Csa3G588520),Csa3G319280(Csa3G319280),Csa1G002110(Csa1G002110),Csa4G355130(Csa4G355130),Csa2G007990(Csa2G007990),Csa1G479630(Csa1G479630),Csa1G025020(Csa1G025020),Csa2G228380(Csa2G228380),	0.0025812
ko04744	Phototransduction	8	541	24	4978	Csa3G144210(Csa3G144210),Csa3G588520(Csa3G588520),Csa3G319280(Csa3G319280),Csa1G002110(Csa1G002110),Csa4G355130(Csa4G355130),Csa2G007990(Csa2G007990),Csa1G025020(Csa1G025020),Csa2G228380(Csa2G228380),	Csa3G144210(Csa3G144210),Csa3G588520(Csa3G588520),Csa3G319280(Csa3G319280),Csa1G002110(Csa1G002110),Csa4G355130(Csa4G355130),Csa2G007990(Csa2G007990),Csa1G025020(Csa1G025020),Csa2G228380(Csa2G228380),	0.00317957
ko04925	Aldosterone synthesis and secretion	9	541	29	4978	Csa3G144210(Csa3G144210),Csa3G588520(Csa3G588520),Csa3G319280(Csa3G319280),Csa1G002110(Csa1G002110),Csa4G355130(Csa4G355130),Csa2G007990(Csa2G007990),Csa1G025020(Csa1G025020),Csa5G139090(Csa5G139090),Csa2G228380(Csa2G228380),	Csa3G144210(Csa3G144210),Csa3G588520(Csa3G588520),Csa3G319280(Csa3G319280),Csa1G002110(Csa1G002110),Csa4G355130(Csa4G355130),Csa2G007990(Csa2G007990),Csa1G025020(Csa1G025020),Csa5G139090(Csa5G139090),Csa2G228380(Csa2G228380),	0.00332617
ko00561	Glycerolipid metabolism	14	541	56	4978	Csa7G448900(Csa7G448900),Csa2G000370(Csa2G000370),Csa5G220910(Csa5G220910),Csa2G010420(Csa2G010420),Csa4G293170(Csa4G293170),Csa6G423450(Csa6G423450),Csa4G361890(Csa4G361890),Csa4G358630(Csa4G358630),Csa3G099600(Csa3G099600),Csa1G372010(Csa1G372010),Csa7G412840(Csa7G412840),Csa7G432280(Csa7G432280),Csa5G182690(Csa5G182690),Csa1G043010(Csa1G043010),	Csa7G448900(Csa7G448900),Csa2G000370(Csa2G000370),Csa5G220910(Csa5G220910),Csa2G010420(Csa2G010420),Csa4G293170(Csa4G293170),Csa6G423450(Csa6G423450),Csa4G361890(Csa4G361890),Csa4G358630(Csa4G358630),Csa3G099600(Csa3G099600),Csa1G372010(Csa1G372010),Csa7G412840(Csa7G412840),Csa7G432280(Csa7G432280),Csa5G182690(Csa5G182690),Csa1G043010(Csa1G043010),	0.00349231
ko01120	Microbial metabolism in diverse environments	61	541	376	4978	Csa1G050360(Csa1G050360),Csa7G448900(Csa7G448900),Csa6G511740(Csa6G511740),Csa1G173130(Csa1G173130),Csa1G031730(Csa1G031730),Csa3G852590(Csa3G852590),Csa1G597790(Csa1G597790),Csa3G595230(Csa3G595230),Csa3G435010(Csa3G435010),Csa4G088750(Csa4G088750),Csa4G641760(Csa4G641760),Csa7G448000(Csa7G448000),Csa6G492250(Csa6G492250),Csa2G425760(Csa2G425760),Csa2G010420(Csa2G010420),Csa1G613540(Csa1G613540)…	Csa1G050360(Csa1G050360),Csa7G448900(Csa7G448900),Csa6G511740(Csa6G511740),Csa1G173130(Csa1G173130),Csa1G031730(Csa1G031730),Csa3G852590(Csa3G852590),Csa1G597790(Csa1G597790),Csa3G595230(Csa3G595230),Csa3G435010(Csa3G435010),Csa4G088750(Csa4G088750),Csa4G641760(Csa4G641760),Csa7G448000(Csa7G448000),Csa6G492250(Csa6G492250),Csa2G425760(Csa2G425760),Csa2G010420(Csa2G010420),Csa1G613540(Csa1G613540)…	0.00380686
ko04740	Olfactory transduction	8	541	25	4978	Csa3G144210(Csa3G144210),Csa3G588520(Csa3G588520),Csa3G319280(Csa3G319280),Csa1G002110(Csa1G002110),Csa4G355130(Csa4G355130),Csa2G007990(Csa2G007990),Csa1G025020(Csa1G025020),Csa2G228380(Csa2G228380),	Csa3G144210(Csa3G144210),Csa3G588520(Csa3G588520),Csa3G319280(Csa3G319280),Csa1G002110(Csa1G002110),Csa4G355130(Csa4G355130),Csa2G007990(Csa2G007990),Csa1G025020(Csa1G025020),Csa2G228380(Csa2G228380),	0.00416994
ko00073	Cutin, suberine and wax biosynthesis	8	541	25	4978	Csa3G708180(Csa3G708180),Csa6G079750(Csa6G079750),Csa7G451340(Csa7G451340),Csa1G001360(Csa1G001360),Csa6G151810(Csa6G151810),Csa1G528600(Csa1G528600),Csa5G628130(Csa5G628130),Csa3G127760(Csa3G127760),	Csa3G708180(Csa3G708180),Csa6G079750(Csa6G079750),Csa7G451340(Csa7G451340),Csa1G001360(Csa1G001360),Csa6G151810(Csa6G151810),Csa1G528600(Csa1G528600),Csa5G628130(Csa5G628130),Csa3G127760(Csa3G127760),	0.00416994
ko00410	beta-Alanine metabolism	12	541	46	4978	Csa1G042970(Csa1G042970),Csa6G423480(Csa6G423480),Csa7G448900(Csa7G448900),Csa1G031730(Csa1G031730),Csa7G065130(Csa7G065130),Csa2G010420(Csa2G010420),Csa4G608110(Csa4G608110),Csa4G361890(Csa4G361890),Csa3G604620(Csa3G604620),Csa7G066830(Csa7G066830),Csa1G372010(Csa1G372010),Csa5G100000(Csa5G100000),	Csa1G042970(Csa1G042970),Csa6G423480(Csa6G423480),Csa7G448900(Csa7G448900),Csa1G031730(Csa1G031730),Csa7G065130(Csa7G065130),Csa2G010420(Csa2G010420),Csa4G608110(Csa4G608110),Csa4G361890(Csa4G361890),Csa3G604620(Csa3G604620),Csa7G066830(Csa7G066830),Csa1G372010(Csa1G372010),Csa5G100000(Csa5G100000),	0.00432364
ko05133	Pertussis	13	541	52	4978	Csa3G144210(Csa3G144210),Csa1G042370(Csa1G042370),Csa6G486970(Csa6G486970),Csa3G588520(Csa3G588520),Csa3G319280(Csa3G319280),Csa1G002110(Csa1G002110),Csa4G355130(Csa4G355130),Csa2G007990(Csa2G007990),Csa1G479630(Csa1G479630),Csa1G025020(Csa1G025020),Csa4G294380(Csa4G294380),Csa5G033470(Csa5G033470),Csa2G228380(Csa2G228380),	Csa3G144210(Csa3G144210),Csa1G042370(Csa1G042370),Csa6G486970(Csa6G486970),Csa3G588520(Csa3G588520),Csa3G319280(Csa3G319280),Csa1G002110(Csa1G002110),Csa4G355130(Csa4G355130),Csa2G007990(Csa2G007990),Csa1G479630(Csa1G479630),Csa1G025020(Csa1G025020),Csa4G294380(Csa4G294380),Csa5G033470(Csa5G033470),Csa2G228380(Csa2G228380),	0.00463598
ko00130	Ubiquinone and other terpenoid-quinone biosynthesis	11	541	41	4978	Csa4G608160(Csa4G608160),Csa2G069700(Csa2G069700),Csa2G432780(Csa2G432780),Csa7G430240(Csa7G430240),Csa2G070200(Csa2G070200),Csa4G629470(Csa4G629470),Csa6G133710(Csa6G133710),Csa3G791510(Csa3G791510),Csa2G048330(Csa2G048330),Csa7G430230(Csa7G430230),Csa2G069200(Csa2G069200),	Csa4G608160(Csa4G608160),Csa2G069700(Csa2G069700),Csa2G432780(Csa2G432780),Csa7G430240(Csa7G430240),Csa2G070200(Csa2G070200),Csa4G629470(Csa4G629470),Csa6G133710(Csa6G133710),Csa3G791510(Csa3G791510),Csa2G048330(Csa2G048330),Csa7G430230(Csa7G430230),Csa2G069200(Csa2G069200),	0.00473022
ko04720	Long-term potentiation	19	541	88	4978	Csa3G144210(Csa3G144210),Csa1G042370(Csa1G042370),Csa6G486970(Csa6G486970),Csa2G070310(Csa2G070310),Csa3G588520(Csa3G588520),Csa6G505910(Csa6G505910),Csa3G319280(Csa3G319280),Csa5G514500(Csa5G514500),Csa3G119560(Csa3G119560),Csa1G002110(Csa1G002110),Csa3G912380(Csa3G912380),Csa4G355130(Csa4G355130),Csa5G512930(Csa5G512930),Csa2G007990(Csa2G007990),Csa1G479630(Csa1G479630),Csa1G025020(Csa1G025020)…	Csa3G144210(Csa3G144210),Csa1G042370(Csa1G042370),Csa6G486970(Csa6G486970),Csa2G070310(Csa2G070310),Csa3G588520(Csa3G588520),Csa6G505910(Csa6G505910),Csa3G319280(Csa3G319280),Csa5G514500(Csa5G514500),Csa3G119560(Csa3G119560),Csa1G002110(Csa1G002110),Csa3G912380(Csa3G912380),Csa4G355130(Csa4G355130),Csa5G512930(Csa5G512930),Csa2G007990(Csa2G007990),Csa1G479630(Csa1G479630),Csa1G025020(Csa1G025020)…	0.00474812
ko04140	Regulation of autophagy	7	541	22	4978	Csa6G109660(Csa6G109660),Csa7G419640(Csa7G419640),Csa2G418350(Csa2G418350),Csa6G513730(Csa6G513730),Csa5G161950(Csa5G161950),Csa2G348290(Csa2G348290),Csa1G062890(Csa1G062890),	Csa6G109660(Csa6G109660),Csa7G419640(Csa7G419640),Csa2G418350(Csa2G418350),Csa6G513730(Csa6G513730),Csa5G161950(Csa5G161950),Csa2G348290(Csa2G348290),Csa1G062890(Csa1G062890),	0.00676801
ko05032	Morphine addiction	4	541	9	4978	Csa3G820520(Csa3G820520),Csa3G820500(Csa3G820500),Csa3G825140(Csa3G825140),Csa3G820510(Csa3G820510),	Csa3G820520(Csa3G820520),Csa3G820500(Csa3G820500),Csa3G825140(Csa3G825140),Csa3G820510(Csa3G820510),	0.00680109
ko04612	Antigen processing and presentation	11	541	43	4978	Csa2G070310(Csa2G070310),Csa3G844870(Csa3G844870),Csa5G514500(Csa5G514500),Csa4G159320(Csa4G159320),Csa5G512930(Csa5G512930),Csa7G051420(Csa7G051420),Csa2G351820(Csa2G351820),Csa6G525440(Csa6G525440),Csa3G147740(Csa3G147740),Csa3G183950(Csa3G183950),Csa5G160170(Csa5G160170),	Csa2G070310(Csa2G070310),Csa3G844870(Csa3G844870),Csa5G514500(Csa5G514500),Csa4G159320(Csa4G159320),Csa5G512930(Csa5G512930),Csa7G051420(Csa7G051420),Csa2G351820(Csa2G351820),Csa6G525440(Csa6G525440),Csa3G147740(Csa3G147740),Csa3G183950(Csa3G183950),Csa5G160170(Csa5G160170),	0.00687931
ko04745	Phototransduction	9	541	33	4978	Csa3G144210(Csa3G144210),Csa3G588520(Csa3G588520),Csa3G319280(Csa3G319280),Csa3G806800(Csa3G806800),Csa1G002110(Csa1G002110),Csa4G355130(Csa4G355130),Csa2G007990(Csa2G007990),Csa1G025020(Csa1G025020),Csa2G228380(Csa2G228380),	Csa3G144210(Csa3G144210),Csa3G588520(Csa3G588520),Csa3G319280(Csa3G319280),Csa3G806800(Csa3G806800),Csa1G002110(Csa1G002110),Csa4G355130(Csa4G355130),Csa2G007990(Csa2G007990),Csa1G025020(Csa1G025020),Csa2G228380(Csa2G228380),	0.00821535
ko00071	Fatty acid degradation	15	541	69	4978	Csa6G007970(Csa6G007970),Csa7G448900(Csa7G448900),Csa2G415540(Csa2G415540),Csa2G010420(Csa2G010420),Csa6G319770(Csa6G319770),Csa4G028450(Csa4G028450),Csa4G361890(Csa4G361890),Csa2G129150(Csa2G129150),Csa1G479630(Csa1G479630),Csa1G372010(Csa1G372010),Csa3G133140(Csa3G133140),Csa3G149320(Csa3G149320),Csa2G003610(Csa2G003610),Csa3G731060(Csa3G731060),Csa7G031600(Csa7G031600),	Csa6G007970(Csa6G007970),Csa7G448900(Csa7G448900),Csa2G415540(Csa2G415540),Csa2G010420(Csa2G010420),Csa6G319770(Csa6G319770),Csa4G028450(Csa4G028450),Csa4G361890(Csa4G361890),Csa2G129150(Csa2G129150),Csa1G479630(Csa1G479630),Csa1G372010(Csa1G372010),Csa3G133140(Csa3G133140),Csa3G149320(Csa3G149320),Csa2G003610(Csa2G003610),Csa3G731060(Csa3G731060),Csa7G031600(Csa7G031600),	0.00996271
ko04024	cAMP signaling pathway	13	541	57	4978	Csa3G144210(Csa3G144210),Csa3G588520(Csa3G588520),Csa3G319280(Csa3G319280),Csa2G415540(Csa2G415540),Csa4G004970(Csa4G004970),Csa1G002110(Csa1G002110),Csa4G028450(Csa4G028450),Csa4G355130(Csa4G355130),Csa2G007990(Csa2G007990),Csa1G479630(Csa1G479630),Csa1G025020(Csa1G025020),Csa2G228380(Csa2G228380),Csa3G731060(Csa3G731060),	Csa3G144210(Csa3G144210),Csa3G588520(Csa3G588520),Csa3G319280(Csa3G319280),Csa2G415540(Csa2G415540),Csa4G004970(Csa4G004970),Csa1G002110(Csa1G002110),Csa4G028450(Csa4G028450),Csa4G355130(Csa4G355130),Csa2G007990(Csa2G007990),Csa1G479630(Csa1G479630),Csa1G025020(Csa1G025020),Csa2G228380(Csa2G228380),Csa3G731060(Csa3G731060),	0.0101894
ko00627	Aminobenzoate degradation	13	541	57	4978	Csa3G852590(Csa3G852590),Csa4G641760(Csa4G641760),Csa6G492250(Csa6G492250),Csa2G425760(Csa2G425760),Csa3G852630(Csa3G852630),Csa3G853170(Csa3G853170),Csa4G376150(Csa4G376150),Csa6G501300(Csa6G501300),Csa2G264040(Csa2G264040),Csa2G264020(Csa2G264020),Csa5G593440(Csa5G593440),Csa3G853150(Csa3G853150),Csa3G852580(Csa3G852580),	Csa3G852590(Csa3G852590),Csa4G641760(Csa4G641760),Csa6G492250(Csa6G492250),Csa2G425760(Csa2G425760),Csa3G852630(Csa3G852630),Csa3G853170(Csa3G853170),Csa4G376150(Csa4G376150),Csa6G501300(Csa6G501300),Csa2G264040(Csa2G264040),Csa2G264020(Csa2G264020),Csa5G593440(Csa5G593440),Csa3G853150(Csa3G853150),Csa3G852580(Csa3G852580),	0.0101894
ko00350	Tyrosine metabolism	8	541	29	4978	Csa4G608160(Csa4G608160),Csa6G423480(Csa6G423480),Csa6G511740(Csa6G511740),Csa4G088750(Csa4G088750),Csa3G889160(Csa3G889160),Csa4G000870(Csa4G000870),Csa3G164480(Csa3G164480),Csa4G629470(Csa4G629470),	Csa4G608160(Csa4G608160),Csa6G423480(Csa6G423480),Csa6G511740(Csa6G511740),Csa4G088750(Csa4G088750),Csa3G889160(Csa3G889160),Csa4G000870(Csa4G000870),Csa3G164480(Csa3G164480),Csa4G629470(Csa4G629470),	0.0108085
ko00363	Bisphenol degradation	11	541	47	4978	Csa3G852590(Csa3G852590),Csa4G641760(Csa4G641760),Csa6G492250(Csa6G492250),Csa2G425760(Csa2G425760),Csa3G852630(Csa3G852630),Csa3G853170(Csa3G853170),Csa4G376150(Csa4G376150),Csa6G501300(Csa6G501300),Csa5G593440(Csa5G593440),Csa3G853150(Csa3G853150),Csa3G852580(Csa3G852580),	Csa3G852590(Csa3G852590),Csa4G641760(Csa4G641760),Csa6G492250(Csa6G492250),Csa2G425760(Csa2G425760),Csa3G852630(Csa3G852630),Csa3G853170(Csa3G853170),Csa4G376150(Csa4G376150),Csa6G501300(Csa6G501300),Csa5G593440(Csa5G593440),Csa3G853150(Csa3G853150),Csa3G852580(Csa3G852580),	0.0135099
ko05031	Amphetamine addiction	11	541	47	4978	Csa3G144210(Csa3G144210),Csa3G588520(Csa3G588520),Csa3G319280(Csa3G319280),Csa3G119560(Csa3G119560),Csa1G002110(Csa1G002110),Csa3G912380(Csa3G912380),Csa4G355130(Csa4G355130),Csa2G007990(Csa2G007990),Csa1G479630(Csa1G479630),Csa1G025020(Csa1G025020),Csa2G228380(Csa2G228380),	Csa3G144210(Csa3G144210),Csa3G588520(Csa3G588520),Csa3G319280(Csa3G319280),Csa3G119560(Csa3G119560),Csa1G002110(Csa1G002110),Csa3G912380(Csa3G912380),Csa4G355130(Csa4G355130),Csa2G007990(Csa2G007990),Csa1G479630(Csa1G479630),Csa1G025020(Csa1G025020),Csa2G228380(Csa2G228380),	0.0135099
ko00624	Polycyclic aromatic hydrocarbon degradation	11	541	47	4978	Csa3G852590(Csa3G852590),Csa4G641760(Csa4G641760),Csa6G492250(Csa6G492250),Csa2G425760(Csa2G425760),Csa3G852630(Csa3G852630),Csa3G853170(Csa3G853170),Csa4G376150(Csa4G376150),Csa6G501300(Csa6G501300),Csa5G593440(Csa5G593440),Csa3G853150(Csa3G853150),Csa3G852580(Csa3G852580),	Csa3G852590(Csa3G852590),Csa4G641760(Csa4G641760),Csa6G492250(Csa6G492250),Csa2G425760(Csa2G425760),Csa3G852630(Csa3G852630),Csa3G853170(Csa3G853170),Csa4G376150(Csa4G376150),Csa6G501300(Csa6G501300),Csa5G593440(Csa5G593440),Csa3G853150(Csa3G853150),Csa3G852580(Csa3G852580),	0.0135099
ko04750	Inflammatory mediator regulation of TRP channels	9	541	36	4978	Csa3G144210(Csa3G144210),Csa3G588520(Csa3G588520),Csa3G319280(Csa3G319280),Csa1G002110(Csa1G002110),Csa4G355130(Csa4G355130),Csa2G007990(Csa2G007990),Csa1G479630(Csa1G479630),Csa1G025020(Csa1G025020),Csa2G228380(Csa2G228380),	Csa3G144210(Csa3G144210),Csa3G588520(Csa3G588520),Csa3G319280(Csa3G319280),Csa1G002110(Csa1G002110),Csa4G355130(Csa4G355130),Csa2G007990(Csa2G007990),Csa1G479630(Csa1G479630),Csa1G025020(Csa1G025020),Csa2G228380(Csa2G228380),	0.0146837
ko04912	GnRH signaling pathway	10	541	42	4978	Csa3G144210(Csa3G144210),Csa3G588520(Csa3G588520),Csa3G319280(Csa3G319280),Csa4G004970(Csa4G004970),Csa1G002110(Csa1G002110),Csa4G355130(Csa4G355130),Csa2G007990(Csa2G007990),Csa1G479630(Csa1G479630),Csa1G025020(Csa1G025020),Csa2G228380(Csa2G228380),	Csa3G144210(Csa3G144210),Csa3G588520(Csa3G588520),Csa3G319280(Csa3G319280),Csa4G004970(Csa4G004970),Csa1G002110(Csa1G002110),Csa4G355130(Csa4G355130),Csa2G007990(Csa2G007990),Csa1G479630(Csa1G479630),Csa1G025020(Csa1G025020),Csa2G228380(Csa2G228380),	0.0154509
ko04146	Peroxisome	16	541	79	4978	Csa6G007970(Csa6G007970),Csa3G823050(Csa3G823050),Csa2G415540(Csa2G415540),Csa1G613540(Csa1G613540),Csa2G173050(Csa2G173050),Csa4G028450(Csa4G028450),Csa2G129150(Csa2G129150),Csa3G645990(Csa3G645990),Csa6G151810(Csa6G151810),Csa1G573600(Csa1G573600),Csa2G013250(Csa2G013250),Csa3G133140(Csa3G133140),Csa3G149320(Csa3G149320),Csa4G000970(Csa4G000970),Csa3G731060(Csa3G731060),Csa7G031600(Csa7G031600),	Csa6G007970(Csa6G007970),Csa3G823050(Csa3G823050),Csa2G415540(Csa2G415540),Csa1G613540(Csa1G613540),Csa2G173050(Csa2G173050),Csa4G028450(Csa4G028450),Csa2G129150(Csa2G129150),Csa3G645990(Csa3G645990),Csa6G151810(Csa6G151810),Csa1G573600(Csa1G573600),Csa2G013250(Csa2G013250),Csa3G133140(Csa3G133140),Csa3G149320(Csa3G149320),Csa4G000970(Csa4G000970),Csa3G731060(Csa3G731060),Csa7G031600(Csa7G031600),	0.0156941
ko04916	Melanogenesis	9	541	37	4978	Csa3G144210(Csa3G144210),Csa3G588520(Csa3G588520),Csa3G319280(Csa3G319280),Csa1G002110(Csa1G002110),Csa4G355130(Csa4G355130),Csa2G007990(Csa2G007990),Csa1G479630(Csa1G479630),Csa1G025020(Csa1G025020),Csa2G228380(Csa2G228380),	Csa3G144210(Csa3G144210),Csa3G588520(Csa3G588520),Csa3G319280(Csa3G319280),Csa1G002110(Csa1G002110),Csa4G355130(Csa4G355130),Csa2G007990(Csa2G007990),Csa1G479630(Csa1G479630),Csa1G025020(Csa1G025020),Csa2G228380(Csa2G228380),	0.0175417
ko00062	Fatty acid elongation	7	541	26	4978	Csa3G019340(Csa3G019340),Csa3G114430(Csa3G114430),Csa5G517090(Csa5G517090),Csa6G302180(Csa6G302180),Csa3G122430(Csa3G122430),Csa3G144140(Csa3G144140),Csa4G295510(Csa4G295510),	Csa3G019340(Csa3G019340),Csa3G114430(Csa3G114430),Csa5G517090(Csa5G517090),Csa6G302180(Csa6G302180),Csa3G122430(Csa3G122430),Csa3G144140(Csa3G144140),Csa4G295510(Csa4G295510),	0.0176618
ko00600	Sphingolipid metabolism	7	541	26	4978	Csa5G220910(Csa5G220910),Csa1G527930(Csa1G527930),Csa6G511770(Csa6G511770),Csa5G011660(Csa5G011660),Csa6G094720(Csa6G094720),Csa6G188080(Csa6G188080),Csa1G587990(Csa1G587990),	Csa5G220910(Csa5G220910),Csa1G527930(Csa1G527930),Csa6G511770(Csa6G511770),Csa5G011660(Csa5G011660),Csa6G094720(Csa6G094720),Csa6G188080(Csa6G188080),Csa1G587990(Csa1G587990),	0.0176618
ko04626	Plant-pathogen interaction	31	541	187	4978	Csa4G341560(Csa4G341560),Csa3G144210(Csa3G144210),Csa3G823060(Csa3G823060),Csa6G076830(Csa6G076830),Csa5G173500(Csa5G173500),Csa3G588520(Csa3G588520),Csa6G505910(Csa6G505910),Csa3G319280(Csa3G319280),Csa2G354950(Csa2G354950),Csa3G736700(Csa3G736700),Csa3G727960(Csa3G727960),Csa1G002110(Csa1G002110),Csa3G845500(Csa3G845500),Csa2G354930(Csa2G354930),Csa4G355130(Csa4G355130),Csa2G007990(Csa2G007990)…	Csa4G341560(Csa4G341560),Csa3G144210(Csa3G144210),Csa3G823060(Csa3G823060),Csa6G076830(Csa6G076830),Csa5G173500(Csa5G173500),Csa3G588520(Csa3G588520),Csa6G505910(Csa6G505910),Csa3G319280(Csa3G319280),Csa2G354950(Csa2G354950),Csa3G736700(Csa3G736700),Csa3G727960(Csa3G727960),Csa1G002110(Csa1G002110),Csa3G845500(Csa3G845500),Csa2G354930(Csa2G354930),Csa4G355130(Csa4G355130),Csa2G007990(Csa2G007990)…	0.0231312
ko04020	Calcium signaling pathway	12	541	57	4978	Csa3G144210(Csa3G144210),Csa3G588520(Csa3G588520),Csa3G319280(Csa3G319280),Csa3G119560(Csa3G119560),Csa1G002110(Csa1G002110),Csa3G912380(Csa3G912380),Csa4G355130(Csa4G355130),Csa2G007990(Csa2G007990),Csa1G479630(Csa1G479630),Csa1G025020(Csa1G025020),Csa3G824810(Csa3G824810),Csa2G228380(Csa2G228380),	Csa3G144210(Csa3G144210),Csa3G588520(Csa3G588520),Csa3G319280(Csa3G319280),Csa3G119560(Csa3G119560),Csa1G002110(Csa1G002110),Csa3G912380(Csa3G912380),Csa4G355130(Csa4G355130),Csa2G007990(Csa2G007990),Csa1G479630(Csa1G479630),Csa1G025020(Csa1G025020),Csa3G824810(Csa3G824810),Csa2G228380(Csa2G228380),	0.0237158
ko05033	Nicotine addiction	5	541	17	4978	Csa3G820520(Csa3G820520),Csa3G820500(Csa3G820500),Csa3G806800(Csa3G806800),Csa3G825140(Csa3G825140),Csa3G820510(Csa3G820510),	Csa3G820520(Csa3G820520),Csa3G820500(Csa3G820500),Csa3G806800(Csa3G806800),Csa3G825140(Csa3G825140),Csa3G820510(Csa3G820510),	0.0238362
ko00643	Styrene degradation	3	541	8	4978	Csa6G511740(Csa6G511740),Csa4G088750(Csa4G088750),Csa2G264020(Csa2G264020),	Csa6G511740(Csa6G511740),Csa4G088750(Csa4G088750),Csa2G264020(Csa2G264020),	0.0243093
ko04971	Gastric acid secretion	10	541	45	4978	Csa3G144210(Csa3G144210),Csa1G031730(Csa1G031730),Csa3G588520(Csa3G588520),Csa3G319280(Csa3G319280),Csa1G002110(Csa1G002110),Csa4G355130(Csa4G355130),Csa2G007990(Csa2G007990),Csa1G025020(Csa1G025020),Csa2G228380(Csa2G228380),Csa5G100000(Csa5G100000),	Csa3G144210(Csa3G144210),Csa1G031730(Csa1G031730),Csa3G588520(Csa3G588520),Csa3G319280(Csa3G319280),Csa1G002110(Csa1G002110),Csa4G355130(Csa4G355130),Csa2G007990(Csa2G007990),Csa1G025020(Csa1G025020),Csa2G228380(Csa2G228380),Csa5G100000(Csa5G100000),	0.0246847
ko00310	Lysine degradation	7	541	28	4978	Csa7G448900(Csa7G448900),Csa1G025850(Csa1G025850),Csa2G010420(Csa2G010420),Csa4G361890(Csa4G361890),Csa1G372010(Csa1G372010),Csa5G512860(Csa5G512860),Csa1G598330(Csa1G598330),	Csa7G448900(Csa7G448900),Csa1G025850(Csa1G025850),Csa2G010420(Csa2G010420),Csa4G361890(Csa4G361890),Csa1G372010(Csa1G372010),Csa5G512860(Csa5G512860),Csa1G598330(Csa1G598330),	0.0264912
ko04015	Rap1 signaling pathway	10	541	47	4978	Csa3G144210(Csa3G144210),Csa3G588520(Csa3G588520),Csa3G319280(Csa3G319280),Csa3G806800(Csa3G806800),Csa1G002110(Csa1G002110),Csa4G355130(Csa4G355130),Csa2G007990(Csa2G007990),Csa1G479630(Csa1G479630),Csa1G025020(Csa1G025020),Csa2G228380(Csa2G228380),	Csa3G144210(Csa3G144210),Csa3G588520(Csa3G588520),Csa3G319280(Csa3G319280),Csa3G806800(Csa3G806800),Csa1G002110(Csa1G002110),Csa4G355130(Csa4G355130),Csa2G007990(Csa2G007990),Csa1G479630(Csa1G479630),Csa1G025020(Csa1G025020),Csa2G228380(Csa2G228380),	0.0328402
ko00941	Flavonoid biosynthesis	6	541	24	4978	Csa2G069700(Csa2G069700),Csa5G589940(Csa5G589940),Csa7G073660(Csa7G073660),Csa2G070200(Csa2G070200),Csa6G133710(Csa6G133710),Csa2G069200(Csa2G069200),	Csa2G069700(Csa2G069700),Csa5G589940(Csa5G589940),Csa7G073660(Csa7G073660),Csa2G070200(Csa2G070200),Csa6G133710(Csa6G133710),Csa2G069200(Csa2G069200),	0.0357117
ko00270	Cysteine and methionine metabolism	17	541	95	4978	Csa4G326550(Csa4G326550),Csa3G002890(Csa3G002890),Csa7G419610(Csa7G419610),Csa7G009190(Csa7G009190),Csa2G012660(Csa2G012660),Csa6G006800(Csa6G006800),Csa2G352930(Csa2G352930),Csa3G889160(Csa3G889160),Csa1G009760(Csa1G009760),Csa6G421630(Csa6G421630),Csa3G604620(Csa3G604620),Csa4G049610(Csa4G049610),CsaUNG024770(CsaUNG024770),Csa5G609660(Csa5G609660),Csa4G629470(Csa4G629470),Csa1G574810(Csa1G57481…	Csa4G326550(Csa4G326550),Csa3G002890(Csa3G002890),Csa7G419610(Csa7G419610),Csa7G009190(Csa7G009190),Csa2G012660(Csa2G012660),Csa6G006800(Csa6G006800),Csa2G352930(Csa2G352930),Csa3G889160(Csa3G889160),Csa1G009760(Csa1G009760),Csa6G421630(Csa6G421630),Csa3G604620(Csa3G604620),Csa4G049610(Csa4G049610),CsaUNG024770(CsaUNG024770),Csa5G609660(Csa5G609660),Csa4G629470(Csa4G629470),Csa1G574810(Csa1G57481…	0.0404846
ko04213	Longevity regulating pathway	8	541	37	4978	Csa2G070310(Csa2G070310),Csa1G039100(Csa1G039100),Csa5G514500(Csa5G514500),Csa5G512930(Csa5G512930),Csa4G652050(Csa4G652050),Csa1G573600(Csa1G573600),Csa2G013250(Csa2G013250),Csa7G184660(Csa7G184660),	Csa2G070310(Csa2G070310),Csa1G039100(Csa1G039100),Csa5G514500(Csa5G514500),Csa5G512930(Csa5G512930),Csa4G652050(Csa4G652050),Csa1G573600(Csa1G573600),Csa2G013250(Csa2G013250),Csa7G184660(Csa7G184660),	0.0453541
ko04920	Adipocytokine signaling pathway	5	541	20	4978	Csa6G007970(Csa6G007970),Csa1G224880(Csa1G224880),Csa3G149320(Csa3G149320),Csa6G495760(Csa6G495760),Csa7G031600(Csa7G031600),	Csa6G007970(Csa6G007970),Csa1G224880(Csa1G224880),Csa3G149320(Csa3G149320),Csa6G495760(Csa6G495760),Csa7G031600(Csa7G031600),	0.0482403
