# Supplementary material for: Involvement of jasmonic acid, ethylene and salicylic acid signaling pathways behind the systemic resistance induced by Trichoderma longibrachiatum H9 in cucumber
Source: BMC Genomics. 2019 Feb 18;20:144. doi: 10.1186/s12864-019-5513-8 (PMC6379975; doi:10.1186/s12864-019-5513-8)
Supplement: Supplementary file 7 — Table S7. Enriched KEGG pathways based on up-regulated DEPs in the T. longibrachiatum H9-inoculated plants in comparison to untreated plants. (XLS 51 kb) [file 12864_2019_5513_MOESM7_ESM.xls]

## Sheet: Up-regulated KEGG pathways 
Table S7
Enriched KEGG pathways based on up-regulated DEPs in the T. longibrachiatum H9-inoculated plants in comparison to untreated plants (+T-B vs. -T-B).
Pathway ID	#Pathway	Diff Proteins with pathway annotation	All Proteins with pathway annotation	Proteins	KOs	P value
ko01100	Metabolic pathways	189	940	tr|A0A0A0LN17|A0A0A0LN17_CUCSA;tr|A0A0A0LRJ5|A0A0A0LRJ5_CUCSA;tr|A0A0A0K700|A0A0A0K700_CUCSA;tr|A0A0A0KLP6|A0A0A0KLP6_CUCSA;tr|A0A0A0LAS8|A0A0A0LAS8_CUCSA;sp|Q42711|MDARS_CUCSA;tr|A0A0A0K6U7|A0A0A0K6U7_CUCSA;tr|E1B2J6|E1B2J6_CUCSA;tr|A0A0A0LW91|A0A0A0LW91_CUCSA;tr|A0A0A0KWW3|A0A0A0KWW3_CUCSA;tr|A0A0A0LJS6|A0A0A0LJS6_CUCSA;tr|A0A0A0KAM6|A0A0A0KAM6_CUCSA;tr|A0A0A0KPY1|A0A0A0KPY1_CUCSA;tr|A0A0A0L0E4…	K00281+K00605+K01115+K00600+K00382+K08232+K01681+K00134+K00029+K00430+K01610+K01051+K01580+K00026+K00164+K02147+K05894+K00033+K01835+K01738+K01689+K00031+K01623+K02132+K02111+K00620+K00454+K00122+K00058+K00873+K03934+K00135+K00128+K02689+K00064+K13034+K07513+K00632+K05546+K01638+K05278+K05277+K01006+K00276+K02154+K01900+K00939+K01904+K00813+K00234+K00232+K00615+K00627+K12447+K00616+K00876+K00800+…	1.59816e-12
ko01110	Biosynthesis of secondary metabolites	119	498	tr|A0A0A0KLP6|A0A0A0KLP6_CUCSA;tr|A0A0A0LAS8|A0A0A0LAS8_CUCSA;tr|A0A0A0K6U7|A0A0A0K6U7_CUCSA;tr|E1B2J6|E1B2J6_CUCSA;tr|A0A0A0KWW3|A0A0A0KWW3_CUCSA;tr|A0A0A0LJS6|A0A0A0LJS6_CUCSA;tr|A0A0A0LMA9|A0A0A0LMA9_CUCSA;tr|A0A0A0L0E4|A0A0A0L0E4_CUCSA;tr|A0A0A0KLU6|A0A0A0KLU6_CUCSA;tr|A0A0A0KXM8|A0A0A0KXM8_CUCSA;tr|A0A0A0KSV4|A0A0A0KSV4_CUCSA;tr|A0A0A0KX49|A0A0A0KX49_CUCSA;tr|A0A0A0KIK3|A0A0A0KIK3_CUCSA;tr|Q…	K00600+K00382+K01681+K00134+K00430+K01610+K05349+K00026+K00164+K00033+K01835+K01689+K00031+K01623+K00620+K00873+K00128+K00064+K07513+K00632+K05350+K05278+K05933+K04124+K05277+K00276+K01900+K00939+K01904+K00813+K00234+K00615+K00627+K00616+K00800+K00815+K00162+K00030+K00161+K01679+K13071+K01899+K00818+K00819+K00487+K00611+K00145+K01762+K01647+K14085+K09753+K01626+K10775+K01692+K01858+K09699+K00658+…	2.26526e-12
ko01120	Microbial metabolism in diverse environments	71	252	tr|A0A0A0KLP6|A0A0A0KLP6_CUCSA;tr|A0A0A0LAS8|A0A0A0LAS8_CUCSA;tr|A0A0A0K6U7|A0A0A0K6U7_CUCSA;tr|E1B2J6|E1B2J6_CUCSA;tr|A0A0A0LW91|A0A0A0LW91_CUCSA;tr|A0A0A0LJS6|A0A0A0LJS6_CUCSA;tr|A0A0A0L0E4|A0A0A0L0E4_CUCSA;tr|A0A0A0KLU6|A0A0A0KLU6_CUCSA;tr|A0A0A0KXM8|A0A0A0KXM8_CUCSA;tr|A0A0A0KSV4|A0A0A0KSV4_CUCSA;tr|A0A0A0KPX9|A0A0A0KPX9_CUCSA;tr|A0A0A0KIK3|A0A0A0KIK3_CUCSA;tr|Q8RW69|Q8RW69_CUCSA;tr|A0A0A0K73…	K00600+K00382+K01681+K00134+K00029+K01610+K00026+K00164+K00033+K01835+K01738+K01689+K00031+K01623+K00122+K00058+K00873+K00135+K00128+K07513+K00632+K01638+K01006+K01900+K00813+K00615+K00627+K00616+K00162+K00030+K00161+K01679+K01899+K00028+K01007+K01647+K14085+K01692+K00658+K01915+K01061+K00120+K01637+K01792+K01113+K01953+K01895+K00224+K00002+K00100+K00368+K01785+K01620+K00850+K00365+K00517+K00626+…	9.0217e-11
ko00940	Phenylpropanoid biosynthesis	32	81	tr|A0A0A0KWW3|A0A0A0KWW3_CUCSA;tr|A0A0A0LMA9|A0A0A0LMA9_CUCSA;tr|A0A0A0KX49|A0A0A0KX49_CUCSA;tr|A0A0A0KFX4|A0A0A0KFX4_CUCSA;tr|A0A0A0LAE1|A0A0A0LAE1_CUCSA;tr|Q40559|Q40559_CUCSA;tr|A0A0A0L1T4|A0A0A0L1T4_CUCSA;tr|A0A0A0LTR4|A0A0A0LTR4_CUCSA;tr|A0A0A0K3Z5|A0A0A0K3Z5_CUCSA;tr|A0A0A0KKA0|A0A0A0KKA0_CUCSA;tr|A0A0A0L0I0|A0A0A0L0I0_CUCSA;tr|Q17UC0|Q17UC0_CUCSA;tr|A0A0A0KT33|A0A0A0KT33_CUCSA;tr|A0A0A0L1F…	K00430+K05349+K05350+K01904+K00487+K09753+K10775+K13068+K01188+K13065+K12356+K09755	3.16938e-09
ko00360	Phenylalanine metabolism	24	51	tr|A0A0A0KWW3|A0A0A0KWW3_CUCSA;tr|A0A0A0KX49|A0A0A0KX49_CUCSA;tr|A0A0A0KFX4|A0A0A0KFX4_CUCSA;tr|A0A0A0LAE1|A0A0A0LAE1_CUCSA;tr|Q40559|Q40559_CUCSA;tr|A0A0A0L1T4|A0A0A0L1T4_CUCSA;tr|A0A0A0K3Z5|A0A0A0K3Z5_CUCSA;tr|A0A0A0KP56|A0A0A0KP56_CUCSA;tr|A0A0A0KKA0|A0A0A0KKA0_CUCSA;tr|A0A0A0LEK8|A0A0A0LEK8_CUCSA;tr|A0A0A0L0I0|A0A0A0L0I0_CUCSA;tr|A0A0A0KT58|A0A0A0KT58_CUCSA;tr|Q17UC0|Q17UC0_CUCSA;tr|A0A0A0KT3…	K00430+K00276+K01904+K00813+K00815+K00487+K10775	5.1272e-09
ko00020	Citrate cycle (TCA cycle)	19	38	tr|A0A0A0LAS8|A0A0A0LAS8_CUCSA;tr|A0A0A0K6U7|A0A0A0K6U7_CUCSA;tr|A0A0A0LJS6|A0A0A0LJS6_CUCSA;tr|A0A0A0L0E4|A0A0A0L0E4_CUCSA;tr|A0A0A0KLU6|A0A0A0KLU6_CUCSA;tr|Q8RW69|Q8RW69_CUCSA;tr|A0A0A0KA81|A0A0A0KA81_CUCSA;tr|A0A0A0KUM6|A0A0A0KUM6_CUCSA;tr|A0A0A0LFR2|A0A0A0LFR2_CUCSA;tr|A0A0A0KF95|A0A0A0KF95_CUCSA;tr|A0A0A0KF41|A0A0A0KF41_CUCSA;tr|A0A0A0KE28|A0A0A0KE28_CUCSA;tr|A0A0A0KWM0|A0A0A0KWM0_CUCSA;tr|A…	K00382+K01681+K01610+K00026+K00164+K00031+K01900+K00234+K00627+K00162+K00030+K00161+K01679+K01899+K01647+K00658	6.31591e-08
ko00592	alpha-Linolenic acid metabolism	16	29	tr|A0A0A0LMD3|A0A0A0LMD3_CUCSA;tr|M4Y0Z5|M4Y0Z5_CUCSA;tr|A0A0A0LNB2|A0A0A0LNB2_CUCSA;tr|A0A0A0KX68|A0A0A0KX68_CUCSA;tr|A0A0A0KRC5|A0A0A0KRC5_CUCSA;tr|A0A0A0LG46|A0A0A0LG46_CUCSA;tr|A0A0A0LQY1|A0A0A0LQY1_CUCSA;tr|A0A0A0KT33|A0A0A0KT33_CUCSA;tr|A0A0A0KI31|A0A0A0KI31_CUCSA;tr|A0A0A0LWY0|A0A0A0LWY0_CUCSA;tr|A0A0A0LHX3|A0A0A0LHX3_CUCSA;tr|A0A0A0LCR8|A0A0A0LCR8_CUCSA;tr|A0A0A0L1W4|A0A0A0L1W4_CUCSA;tr|A…	K05894+K00454+K00632+K00232+K10529+K10526+K10527+K10525	1.21306e-07
ko00270	Cysteine and methionine metabolism	17	39	tr|A0A0A0KPX9|A0A0A0KPX9_CUCSA;tr|A0A0A0K9Z6|A0A0A0K9Z6_CUCSA;tr|A0A0A0KV77|A0A0A0KV77_CUCSA;tr|A0A0A0LFK4|A0A0A0LFK4_CUCSA;tr|A0A0A0KGY2|A0A0A0KGY2_CUCSA;tr|A0A0A0LEK8|A0A0A0LEK8_CUCSA;tr|A0A0A0KT58|A0A0A0KT58_CUCSA;tr|A0A0A0KAB2|A0A0A0KAB2_CUCSA;tr|A0A0A0LS81|A0A0A0LS81_CUCSA;tr|A0A0A0L7D7|A0A0A0L7D7_CUCSA;tr|A0A0A0L4Q0|A0A0A0L4Q0_CUCSA;tr|A0A0A0L5H2|A0A0A0L5H2_CUCSA;tr|O82126|O82126_CUCSA;tr|A…	K01738+K13034+K05933+K00813+K00815+K01762+K08967+K09880+K08963+K01244	3.65639e-06
ko00620	Pyruvate metabolism	22	63	tr|A0A0A0LAS8|A0A0A0LAS8_CUCSA;tr|A0A0A0LW91|A0A0A0LW91_CUCSA;tr|A0A0A0LJS6|A0A0A0LJS6_CUCSA;tr|A0A0A0L0E4|A0A0A0L0E4_CUCSA;tr|A0A0A0KIJ5|A0A0A0KIJ5_CUCSA;tr|A0A0A0LJB4|A0A0A0LJB4_CUCSA;tr|A0A0A0LUC5|A0A0A0LUC5_CUCSA;tr|A0A0A0LUA8|A0A0A0LUA8_CUCSA;tr|A0A0A0L532|A0A0A0L532_CUCSA;tr|A0A0A0LFR2|A0A0A0LFR2_CUCSA;tr|A0A0A0KF95|A0A0A0KF95_CUCSA;tr|A0A0A0KE28|A0A0A0KE28_CUCSA;tr|A0A0A0KJW2|A0A0A0KJW2_CU…	K00382+K00029+K01610+K00026+K00873+K00128+K01638+K01006+K00627+K00162+K00161+K01759+K00028+K01007+K14085+K01895+K00626	1.12908e-05
ko00330	Arginine and proline metabolism	17	48	tr|A0A0A0LA75|A0A0A0LA75_CUCSA;tr|A0A0A0LJB4|A0A0A0LJB4_CUCSA;tr|A0A0A0LUA8|A0A0A0LUA8_CUCSA;tr|A0A0A0LEK8|A0A0A0LEK8_CUCSA;tr|A0A0A0KVA1|A0A0A0KVA1_CUCSA;tr|A0A0A0LGM8|A0A0A0LGM8_CUCSA;tr|A0A0A0LLU4|A0A0A0LLU4_CUCSA;tr|A0A0A0K9F9|A0A0A0K9F9_CUCSA;tr|A0A0A0KYN6|A0A0A0KYN6_CUCSA;tr|A0A0A0LS81|A0A0A0LS81_CUCSA;tr|H6WP27|H6WP27_CUCSA;tr|A0A0A0LW34|A0A0A0LW34_CUCSA;tr|A0A0A0LUS1|A0A0A0LUS1_CUCSA;tr|A…	K00620+K00128+K00813+K00818+K00819+K00611+K00145+K14085+K00261+K01915+K00294+K14329+K01436+K00472	9.39197e-05
ko00480	Glutathione metabolism	15	41	tr|A0A0A0KXM8|A0A0A0KXM8_CUCSA;tr|Q8RW69|Q8RW69_CUCSA;tr|A0A0A0KDT3|A0A0A0KDT3_CUCSA;tr|Q96399|Q96399_CUCSA;tr|A0A0A0LEM2|A0A0A0LEM2_CUCSA;tr|A0A0A0L4Q3|A0A0A0L4Q3_CUCSA;tr|A0A0A0L098|A0A0A0L098_CUCSA;tr|K9JCZ2|K9JCZ2_CUCSA;tr|A0A0A0LTC3|A0A0A0LTC3_CUCSA;tr|A0A0A0L835|A0A0A0L835_CUCSA;tr|A0A0A0KVH1|A0A0A0KVH1_CUCSA;tr|K9JF36|K9JF36_CUCSA;tr|A0A0A0KGC3|A0A0A0KGC3_CUCSA;tr|A0A0A0LAR2|A0A0A0LAR2_CUC…	K00033+K00031+K00434+K00383+K00799+K01919+K01920+K00681	0.000160231
ko00052	Galactose metabolism	14	37	tr|B8LG99|B8LG99_CUCSA;tr|H6WX41|H6WX41_CUCSA;tr|A0A0A0KSV4|A0A0A0KSV4_CUCSA;tr|Q27J84|Q27J84_CUCSA;tr|Q2MK92|Q2MK92_CUCSA;tr|A0A0A0KYE5|A0A0A0KYE5_CUCSA;tr|B5G4T9|B5G4T9_CUCSA;tr|A0A0A0LK91|A0A0A0LK91_CUCSA;tr|G8I091|G8I091_CUCSA;tr|A0A0A0L9D3|A0A0A0L9D3_CUCSA;tr|A0A0A0LUR1|A0A0A0LUR1_CUCSA;tr|Q2HYY3|Q2HYY3_CUCSA;tr|A0A0A0L0K2|A0A0A0L0K2_CUCSA;tr|A0A0A0K761|A0A0A0K761_CUCSA	K06611+K01835+K07407+K01784+K01190+K12309+K00850+K01193	0.00017528
ko00603	Glycosphingolipid biosynthesis - globo series	5	6	tr|Q2MK92|Q2MK92_CUCSA;tr|A0A0A0LK91|A0A0A0LK91_CUCSA;tr|G8I091|G8I091_CUCSA;tr|Q2HYY3|Q2HYY3_CUCSA;tr|A0A0A0KNT4|A0A0A0KNT4_CUCSA	K07407+K12373	0.000238071
ko00010	Glycolysis / Gluconeogenesis	23	81	tr|A0A0A0LAS8|A0A0A0LAS8_CUCSA;tr|E1B2J6|E1B2J6_CUCSA;tr|A0A0A0LJS6|A0A0A0LJS6_CUCSA;tr|A0A0A0KSV4|A0A0A0KSV4_CUCSA;tr|A0A0A0KIK3|A0A0A0KIK3_CUCSA;tr|A0A0A0K738|A0A0A0K738_CUCSA;tr|A0A0A0KIJ5|A0A0A0KIJ5_CUCSA;tr|A0A0A0LJB4|A0A0A0LJB4_CUCSA;tr|A0A0A0LUA8|A0A0A0LUA8_CUCSA;tr|A0A0A0LFR2|A0A0A0LFR2_CUCSA;tr|A0A0A0KF95|A0A0A0KF95_CUCSA;tr|A0A0A0KE28|A0A0A0KE28_CUCSA;tr|A0A0A0KRN8|A0A0A0KRN8_CUCSA;tr|A…	K00382+K00134+K01610+K01835+K01689+K01623+K00873+K00128+K00627+K00162+K00161+K14085+K01792+K01895+K00002+K01785+K00850	0.00028183
ko00600	Sphingolipid metabolism	6	9	tr|Q2MK92|Q2MK92_CUCSA;tr|A0A0A0LK91|A0A0A0LK91_CUCSA;tr|G8I091|G8I091_CUCSA;tr|A0A0A0L9D3|A0A0A0L9D3_CUCSA;tr|A0A0A0LUR1|A0A0A0LUR1_CUCSA;tr|Q2HYY3|Q2HYY3_CUCSA	K07407+K01190+K12309	0.000349249
ko00640	Propanoate metabolism	11	30	tr|A0A0A0LJB4|A0A0A0LJB4_CUCSA;tr|A0A0A0LUA8|A0A0A0LUA8_CUCSA;tr|A0A0A0KA81|A0A0A0KA81_CUCSA;tr|A0A0A0LQL7|A0A0A0LQL7_CUCSA;tr|A0A0A0K9F9|A0A0A0K9F9_CUCSA;tr|A0A0A0LF30|A0A0A0LF30_CUCSA;tr|A0A0A0K654|A0A0A0K654_CUCSA;tr|A0A0A0LVC4|A0A0A0LVC4_CUCSA;tr|A0A0A0L7C4|A0A0A0L7C4_CUCSA;tr|A0A0A0LJ01|A0A0A0LJ01_CUCSA;tr|A0A0A0LTB9|A0A0A0LTB9_CUCSA	K00128+K01900+K01899+K14085+K01692+K00140+K01505+K01895+K00224+K00626	0.00119369
ko04146	Peroxisome	15	49	tr|Q8RW69|Q8RW69_CUCSA;tr|A0A0A0LNB2|A0A0A0LNB2_CUCSA;tr|A0A0A0KRC5|A0A0A0KRC5_CUCSA;tr|A0A0A0KW04|A0A0A0KW04_CUCSA;tr|A0A0A0LQY1|A0A0A0LQY1_CUCSA;tr|A0A0A0M3L3|A0A0A0M3L3_CUCSA;tr|A0A0A0KB73|A0A0A0KB73_CUCSA;tr|A0A0A0L8L9|A0A0A0L8L9_CUCSA;tr|A0A0A0LCR8|A0A0A0LCR8_CUCSA;tr|A0A0A0KA45|A0A0A0KA45_CUCSA;tr|A0A0A0LAE2|A0A0A0LAE2_CUCSA;tr|B1PE19|B1PE19_CUCSA;tr|A0A0A0KZZ1|A0A0A0KZZ1_CUCSA;tr|A0A0A0LQ3…	K00031+K07513+K00232+K12261+K11187+K13237+K01897+K04565+K04564	0.00141364
ko00071	Fatty acid metabolism	11	31	tr|A0A0A0LJB4|A0A0A0LJB4_CUCSA;tr|A0A0A0LNB2|A0A0A0LNB2_CUCSA;tr|A0A0A0LUA8|A0A0A0LUA8_CUCSA;tr|A0A0A0KRC5|A0A0A0KRC5_CUCSA;tr|A0A0A0LQY1|A0A0A0LQY1_CUCSA;tr|A0A0A0K9F9|A0A0A0K9F9_CUCSA;tr|A0A0A0LF30|A0A0A0LF30_CUCSA;tr|A0A0A0LCR8|A0A0A0LCR8_CUCSA;tr|A0A0A0KA45|A0A0A0KA45_CUCSA;tr|A0A0A0LAE2|A0A0A0LAE2_CUCSA;tr|A0A0A0LTB9|A0A0A0LTB9_CUCSA	K00128+K07513+K00632+K00232+K14085+K01692+K01897+K00626	0.00162967
ko00460	Cyanoamino acid metabolism	11	31	tr|A0A0A0KLP6|A0A0A0KLP6_CUCSA;tr|A0A0A0LMA9|A0A0A0LMA9_CUCSA;tr|A0A0A0K9Z6|A0A0A0K9Z6_CUCSA;tr|A0A0A0LTR4|A0A0A0LTR4_CUCSA;tr|A0A0A0LFL8|A0A0A0LFL8_CUCSA;tr|A0A0A0KLP2|A0A0A0KLP2_CUCSA;tr|A0A0A0LK79|A0A0A0LK79_CUCSA;tr|A0A0A0KGC3|A0A0A0KGC3_CUCSA;tr|A0A0A0LX61|A0A0A0LX61_CUCSA;tr|A0A0A0KP13|A0A0A0KP13_CUCSA;tr|A0A0A0KCJ6|A0A0A0KCJ6_CUCSA	K00600+K05349+K13034+K05350+K01188+K08248+K00681+K13030	0.00162967
ko00310	Lysine degradation	7	15	tr|A0A0A0KLU6|A0A0A0KLU6_CUCSA;tr|A0A0A0LJB4|A0A0A0LJB4_CUCSA;tr|A0A0A0LUA8|A0A0A0LUA8_CUCSA;tr|A0A0A0K9F9|A0A0A0K9F9_CUCSA;tr|A0A0A0LF30|A0A0A0LF30_CUCSA;tr|A0A0A0K5E6|A0A0A0K5E6_CUCSA;tr|A0A0A0LTB9|A0A0A0LTB9_CUCSA	K00164+K00128+K14085+K01692+K00658+K00626	0.00192089
ko00710	Carbon fixation in photosynthetic organisms	15	57	tr|A0A0A0LW91|A0A0A0LW91_CUCSA;tr|A0A0A0LJS6|A0A0A0LJS6_CUCSA;tr|A0A0A0L0E4|A0A0A0L0E4_CUCSA;tr|A0A0A0K738|A0A0A0K738_CUCSA;tr|A0A0A0KIJ5|A0A0A0KIJ5_CUCSA;tr|A0A0A0L532|A0A0A0L532_CUCSA;tr|A0A0A0LEK8|A0A0A0LEK8_CUCSA;tr|A0A0A0KBL8|A0A0A0KBL8_CUCSA;tr|A0A0A0KRN8|A0A0A0KRN8_CUCSA;tr|A0A0A0L7T0|A0A0A0L7T0_CUCSA;tr|A0A0A0K8V8|A0A0A0K8V8_CUCSA;tr|A0A0A0LS81|A0A0A0LS81_CUCSA;tr|A0A0A0LGI3|A0A0A0LGI3_CU…	K00029+K01610+K00026+K01623+K00873+K01006+K00813+K00615+K00028+K01783	0.00706895
ko00280	Valine, leucine and isoleucine degradation	11	38	tr|A0A0A0LAS8|A0A0A0LAS8_CUCSA;tr|A0A0A0LJB4|A0A0A0LJB4_CUCSA;tr|A0A0A0LNB2|A0A0A0LNB2_CUCSA;tr|A0A0A0LUA8|A0A0A0LUA8_CUCSA;tr|A0A0A0K4Q8|A0A0A0K4Q8_CUCSA;tr|A0A0A0K5L0|A0A0A0K5L0_CUCSA;tr|A0A0A0K9F9|A0A0A0K9F9_CUCSA;tr|A0A0A0LF30|A0A0A0LF30_CUCSA;tr|A0A0A0L5U6|A0A0A0L5U6_CUCSA;tr|A0A0A0K654|A0A0A0K654_CUCSA;tr|A0A0A0LTB9|A0A0A0LTB9_CUCSA	K00382+K00128+K07513+K00632+K01969+K01968+K14085+K01692+K09699+K00140+K00626	0.00956705
ko00630	Glyoxylate and dicarboxylate metabolism	8	24	tr|A0A0A0K6U7|A0A0A0K6U7_CUCSA;tr|A0A0A0L0E4|A0A0A0L0E4_CUCSA;tr|A0A0A0LHY6|A0A0A0LHY6_CUCSA;tr|A0A0A0LUC5|A0A0A0LUC5_CUCSA;tr|A0A0A0KHD6|A0A0A0KHD6_CUCSA;tr|A0A0A0K6P2|A0A0A0K6P2_CUCSA;tr|A0A0A0KC13|A0A0A0KC13_CUCSA;tr|A0A0A0KU11|A0A0A0KU11_CUCSA	K01681+K00026+K00122+K01638+K01647+K01637	0.0107358
ko00260	Glycine, serine and threonine metabolism	12	44	tr|A0A0A0LN17|A0A0A0LN17_CUCSA;tr|A0A0A0LRJ5|A0A0A0LRJ5_CUCSA;tr|A0A0A0KLP6|A0A0A0KLP6_CUCSA;tr|A0A0A0LAS8|A0A0A0LAS8_CUCSA;tr|A0A0A0LHY6|A0A0A0LHY6_CUCSA;tr|A0A0A0KP56|A0A0A0KP56_CUCSA;tr|A0A0A0K9F9|A0A0A0K9F9_CUCSA;tr|A0A0H3V318|A0A0H3V318_CUCSA;tr|A0A0A0KUJ4|A0A0A0KUJ4_CUCSA;tr|A0A0A0KET0|A0A0A0KET0_CUCSA;tr|A0A0A0LY20|A0A0A0LY20_CUCSA;tr|A0A0A0KKC3|A0A0A0KKC3_CUCSA	K00281+K00605+K00600+K00382+K00058+K00276+K14085+K00130+K06001+K01754+K01620	0.0114623
ko00561	Glycerolipid metabolism	9	29	tr|A0A0A0LJB4|A0A0A0LJB4_CUCSA;tr|A0A0A0LUA8|A0A0A0LUA8_CUCSA;tr|Q2MK92|Q2MK92_CUCSA;tr|A0A0A0KA32|A0A0A0KA32_CUCSA;tr|A0A0A0K9F9|A0A0A0K9F9_CUCSA;tr|A0A0A0LK91|A0A0A0LK91_CUCSA;tr|G8I091|G8I091_CUCSA;tr|Q2HYY3|Q2HYY3_CUCSA;tr|A0A0A0K0G2|A0A0A0K0G2_CUCSA	K00128+K07407+K00864+K14085+K00002	0.0115227
ko00910	Nitrogen metabolism	10	34	tr|A0A0A0LRJ5|A0A0A0LRJ5_CUCSA;tr|A0A0A0KVM4|A0A0A0KVM4_CUCSA;tr|A0A0A0KYN6|A0A0A0KYN6_CUCSA;tr|A0A0A0KIE0|A0A0A0KIE0_CUCSA;tr|H6WP27|H6WP27_CUCSA;tr|A0A0A0L511|A0A0A0L511_CUCSA;tr|A0A0A0KK62|A0A0A0KK62_CUCSA;tr|A0A0A0KBC7|A0A0A0KBC7_CUCSA;tr|A0A0A0KWC7|A0A0A0KWC7_CUCSA;tr|A0A0A0L9Q7|A0A0A0L9Q7_CUCSA	K00605+K01673+K00261+K10775+K01915+K01953+K00368+K01725	0.0118101
ko00250	Alanine, aspartate and glutamate metabolism	11	40	tr|A0A0A0KPY1|A0A0A0KPY1_CUCSA;tr|A0A0A0KGA1|A0A0A0KGA1_CUCSA;tr|A0A0A0LEK8|A0A0A0LEK8_CUCSA;tr|A0A0A0L5D9|A0A0A0L5D9_CUCSA;tr|A0A0A0KYN6|A0A0A0KYN6_CUCSA;tr|A0A0A0LS81|A0A0A0LS81_CUCSA;tr|H6WP27|H6WP27_CUCSA;tr|A0A0A0LW34|A0A0A0LW34_CUCSA;tr|A0A0A0L511|A0A0A0L511_CUCSA;tr|A0A0A0KBC7|A0A0A0KBC7_CUCSA;tr|A0A0A0KWC7|A0A0A0KWC7_CUCSA	K01580+K00135+K00813+K13566+K00261+K01915+K00294+K01953	0.014299
ko00950	Isoquinoline alkaloid biosynthesis	5	12	tr|A0A0A0KP56|A0A0A0KP56_CUCSA;tr|A0A0A0LEK8|A0A0A0LEK8_CUCSA;tr|A0A0A0KT58|A0A0A0KT58_CUCSA;tr|A0A0A0LS81|A0A0A0LS81_CUCSA;tr|A0A0A0LXD0|A0A0A0LXD0_CUCSA	K00276+K00813+K00815+K00422	0.0155867
ko00053	Ascorbate and aldarate metabolism	10	37	sp|Q42711|MDARS_CUCSA;tr|A0A0A0LJB4|A0A0A0LJB4_CUCSA;tr|A0A0A0KTW8|A0A0A0KTW8_CUCSA;tr|A0A0A0KDT3|A0A0A0KDT3_CUCSA;tr|Q96399|Q96399_CUCSA;tr|A0A0A0LUA8|A0A0A0LUA8_CUCSA;tr|A0A0A0LGL9|A0A0A0LGL9_CUCSA;tr|A0A0A0LEM2|A0A0A0LEM2_CUCSA;tr|A0A0A0K9F9|A0A0A0K9F9_CUCSA;tr|A0A0A0KK62|A0A0A0KK62_CUCSA	K08232+K00128+K00064+K00434+K14085+K00423	0.0216048
ko00450	Selenoamino acid metabolism	7	22	tr|A0A0A0KPX9|A0A0A0KPX9_CUCSA;tr|A0A0A0K9Z6|A0A0A0K9Z6_CUCSA;tr|A0A0A0LFK4|A0A0A0LFK4_CUCSA;tr|A0A0A0LN88|A0A0A0LN88_CUCSA;tr|A0A0A0L5H2|A0A0A0L5H2_CUCSA;tr|A0A0A0KGC3|A0A0A0KGC3_CUCSA;tr|A0A0A0LWM5|A0A0A0LWM5_CUCSA	K01738+K13034+K01874+K08247+K00681	0.0218124
ko01040	Biosynthesis of unsaturated fatty acids	6	18	tr|A0A0A0LNB2|A0A0A0LNB2_CUCSA;tr|A0A0A0KRC5|A0A0A0KRC5_CUCSA;tr|A0A0A0LQY1|A0A0A0LQY1_CUCSA;tr|A0A0A0L8L9|A0A0A0L8L9_CUCSA;tr|A0A0A0LCR8|A0A0A0LCR8_CUCSA;tr|A0A0A0KIZ2|A0A0A0KIZ2_CUCSA	K07513+K00232+K00059	0.0263778
ko00130	Ubiquinone and other terpenoid-quinone biosynthesis	7	23	tr|A0A0A0KKA0|A0A0A0KKA0_CUCSA;tr|A0A0A0KT58|A0A0A0KT58_CUCSA;tr|A0A0A0KT33|A0A0A0KT33_CUCSA;tr|A0A0A0LLK5|A0A0A0LLK5_CUCSA;tr|A0A0A0L5C5|A0A0A0L5C5_CUCSA;tr|A0A0A0L385|A0A0A0L385_CUCSA;tr|A0A0A0LTS5|A0A0A0LTS5_CUCSA	K01904+K00815+K09834	0.0278158
ko00410	beta-Alanine metabolism	7	24	tr|A0A0A0KPY1|A0A0A0KPY1_CUCSA;tr|A0A0A0LJB4|A0A0A0LJB4_CUCSA;tr|A0A0A0LUA8|A0A0A0LUA8_CUCSA;tr|A0A0A0KP56|A0A0A0KP56_CUCSA;tr|A0A0A0K9F9|A0A0A0K9F9_CUCSA;tr|A0A0A0LF30|A0A0A0LF30_CUCSA;tr|A0A0A0LTU0|A0A0A0LTU0_CUCSA	K01580+K00128+K00276+K14085+K01692+K00207	0.0348487
ko00520	Amino sugar and nucleotide sugar metabolism	12	51	tr|A0A0A0KSV4|A0A0A0KSV4_CUCSA;tr|A0A0A0KDA5|A0A0A0KDA5_CUCSA;tr|A0A0A0KYE5|A0A0A0KYE5_CUCSA;tr|A0A0A0KBS3|A0A0A0KBS3_CUCSA;tr|A0A0A0LWL0|A0A0A0LWL0_CUCSA;tr|D6QXZ9|D6QXZ9_CUCSA;tr|A0A0A0KNT4|A0A0A0KNT4_CUCSA;tr|A0A0A0KJK4|A0A0A0KJK4_CUCSA;tr|A0A0A0LF54|A0A0A0LF54_CUCSA;tr|A0A0A0LXT8|A0A0A0LXT8_CUCSA;tr|A0A0A0KJJ3|A0A0A0KJJ3_CUCSA;tr|A0A0A0LG55|A0A0A0LG55_CUCSA	K01835+K12447+K01784+K00847+K01183+K12373+K00326+K00975	0.0357889
ko00604	Glycosphingolipid biosynthesis - ganglio series	3	6	tr|A0A0A0L9D3|A0A0A0L9D3_CUCSA;tr|A0A0A0LUR1|A0A0A0LUR1_CUCSA;tr|A0A0A0KNT4|A0A0A0KNT4_CUCSA	K12309+K12373	0.0360086
ko00380	Tryptophan metabolism	6	20	tr|A0A0A0KLU6|A0A0A0KLU6_CUCSA;tr|A0A0A0LJB4|A0A0A0LJB4_CUCSA;tr|A0A0A0LUA8|A0A0A0LUA8_CUCSA;tr|A0A0A0K9F9|A0A0A0K9F9_CUCSA;tr|A0A0A0LF30|A0A0A0LF30_CUCSA;tr|A0A0A0LTB9|A0A0A0LTB9_CUCSA	K00164+K00128+K14085+K01692+K00626	0.043571
