# Supplementary material for: Involvement of jasmonic acid, ethylene and salicylic acid signaling pathways behind the systemic resistance induced by Trichoderma longibrachiatum H9 in cucumber
Source: BMC Genomics. 2019 Feb 18;20:144. doi: 10.1186/s12864-019-5513-8 (PMC6379975; doi:10.1186/s12864-019-5513-8)
Supplement: Supplementary file 8 — Table S8. The list of DEGs/DEPs with the same expression trends. (XLS 134 kb) [file 12864_2019_5513_MOESM8_ESM.xls]

## Sheet: Sheet1
Table S8
The list of DEGs/DEPs with the same expression trends.
DEGs from transcriptome analysis						DEPs from translatome analysis
Gene ID	Description	Diff_state	Fold Change	log2(Fold Change)	P value	Accession	Name	Gene ID	Diff_state	Fold Change	log2(Fold Change)	P value
Csa3G141900	Protease_inhibitor_HPI_contains_IPR000864_Proteinase_inhibitor_I13_potato_inhibitor_I_	UP	31.2501	4.96579	1.63e-15	tr|A0A0A0L785|A0A0A0L785_CUCSA	Uncharacterized protein OS=Cucumis sativus GN=Csa_3G141900 PE=4 SV=1	Csa3G141900	UP	34.994	5.12903	0.0403876
Csa3G142960	Putative_protease_inhibitor_contains_IPR000864_Proteinase_inhibitor_I13_potato_inhibitor_I_	UP	6.57458	2.7169	5.04e-05	tr|A0A0A0L795|A0A0A0L795_CUCSA	Uncharacterized protein OS=Cucumis sativus GN=Csa_3G142960 PE=4 SV=1	Csa3G142960	UP	25.3263	4.66257	0.00216803
Csa4G285740	Peroxidase_contains_IPR010255_Haem_peroxidase_	UP	6.54004	2.7093	2.7e-10	tr|A0A0A0KX49|A0A0A0KX49_CUCSA	Peroxidase OS=Cucumis sativus GN=Csa_4G285740 PE=3 SV=1	Csa4G285740	UP	25.261	4.65884	0.000408759
Csa7G447990	Pectinesterase_contains_IPR006501_Pectinesterase_inhibitor_IPR011050_Pectin_lyase_fold_virulence_factor_	UP	20.2045	4.3366	2.51e-13	tr|A0A0A0KAM6|A0A0A0KAM6_CUCSA	Pectinesterase OS=Cucumis sativus GN=Csa_7G447990 PE=4 SV=1	Csa7G447990	UP	23.1971	4.53587	0.000223861
Csa5G139760	Acidic_endochitinase_contains_IPR017853_Glycoside_hydrolase_superfamily_	UP	38.4171	5.26368	2.25e-09	tr|D6QXZ9|D6QXZ9_CUCSA	Chitinase OS=Cucumis sativus GN=Csa_5G139760 PE=2 SV=1	Csa5G139760	UP	22.8261	4.51261	0.00018697
Csa3G836500	Formate_dehydrogenase_contains_IPR006139_D_isomer_specific_2_hydroxyacid_dehydrogenase_catalytic_domain_IPR016040_NAD_P_binding_domain_	UP	3.04355	1.60576	1.68e-05	tr|A0A0A0LHY6|A0A0A0LHY6_CUCSA	Formate dehydrogenase, mitochondrial OS=Cucumis sativus GN=Csa_3G836500 PE=3 SV=1	Csa3G836500	UP	22.235	4.47476	0.000927034
Csa3G829270	Peroxidase_contains_IPR010255_Haem_peroxidase_	UP	44.5614	5.47772	1.78e-15	tr|A0A0A0LG46|A0A0A0LG46_CUCSA	Uncharacterized protein OS=Cucumis sativus GN=Csa_3G829270 PE=4 SV=1	Csa3G829270	UP	21.3835	4.41843	9.87e-07
Csa4G285780	Peroxidase_contains_IPR010255_Haem_peroxidase_	UP	6.80887	2.76742	7.13e-07	tr|A0A0A0L0I0|A0A0A0L0I0_CUCSA	Peroxidase OS=Cucumis sativus GN=Csa_4G285780 PE=3 SV=1	Csa4G285780	UP	19.987	4.32099	0.00558275
Csa3G736970	Peroxidase_contains_IPR010255_Haem_peroxidase_	UP	3.66678	1.87452	9.32e-05	tr|A0A0A0LAE1|A0A0A0LAE1_CUCSA	Peroxidase OS=Cucumis sativus GN=Csa_3G736970 PE=3 SV=1	Csa3G736970	UP	19.8474	4.31088	3.66e-14
Csa6G085110	Hfr_2_like_protein_contains_IPR005830_Aerolysin_haemolysin_leukocidin_toxin_IPR008998_Agglutinin_IPR023307_Aerolysin_like_toxin_beta_complex_domain_	UP	30.5649	4.93381	3.68e-24	tr|A0A0A0KBV4|A0A0A0KBV4_CUCSA	Uncharacterized protein OS=Cucumis sativus GN=Csa_6G085110 PE=4 SV=1	Csa6G085110	UP	18.6563	4.22159	4.5e-13
Csa6G213910	Peroxidase_52_putative_contains_IPR010255_Haem_peroxidase_	UP	47.2748	5.563	6.25e-11	tr|A0A0A0KHH0|A0A0A0KHH0_CUCSA	Peroxidase OS=Cucumis sativus GN=Csa_6G213910 PE=3 SV=1	Csa6G213910	UP	18.5771	4.21545	0.000387059
Csa1G050360	Malate_synthase_contains_IPR001465_Malate_synthase_IPR011076_Malate_synthase_like_	UP	80.3376	6.328	4.53e-29	tr|A0A0A0LUC5|A0A0A0LUC5_CUCSA	Malate synthase OS=Cucumis sativus GN=Csa_1G050360 PE=3 SV=1	Csa1G050360	UP	18.5464	4.21307	2.74e-09
Csa7G343850	Pectinesterase_contains_IPR006501_Pectinesterase_inhibitor_IPR011050_Pectin_lyase_fold_virulence_factor_	UP	6.08406	2.60504	1.18e-06	tr|A0A0A0K6S6|A0A0A0K6S6_CUCSA	Pectinesterase OS=Cucumis sativus GN=Csa_7G343850 PE=4 SV=1	Csa7G343850	UP	17.8281	4.15608	0.00369408
Csa5G285030	Proteinase_inhibitor_contains_IPR000864_Proteinase_inhibitor_I13_potato_inhibitor_I_	UP	26.1039	4.70619	1.96e-17	tr|A0A0A0KMM0|A0A0A0KMM0_CUCSA	Uncharacterized protein OS=Cucumis sativus GN=Csa_5G285030 PE=4 SV=1	Csa5G285030	UP	17.5712	4.13514	7.19e-06
Csa5G154230	2_succinylbenzoate_CoA_ligase_contains_IPR000873_AMP_dependent_synthetase_ligase_IPR025110_Domain_of_unknown_function_DUF4009_	UP	7.14528	2.83699	6.9e-15	tr|A0A0A0KKA0|A0A0A0KKA0_CUCSA	AMP dependent CoA ligase OS=Cucumis sativus GN=Csa_5G154230 PE=4 SV=1	Csa5G154230	UP	17.2564	4.10906	2.8e-05
Csa4G285760	Peroxidase_contains_IPR010255_Haem_peroxidase_	UP	35.3458	5.14347	5.87e-16	tr|A0A0A0KWW3|A0A0A0KWW3_CUCSA	Peroxidase OS=Cucumis sativus GN=Csa_4G285760 PE=3 SV=1	Csa4G285760	UP	17.1508	4.1002	0.00289996
Csa6G085120	Hfr_2_like_protein_contains_IPR005830_Aerolysin_haemolysin_leukocidin_toxin_IPR008998_Agglutinin_IPR023307_Aerolysin_like_toxin_beta_complex_domain_	UP	100.938	6.65732	9.54e-46	tr|A0A0A0K983|A0A0A0K983_CUCSA	Uncharacterized protein OS=Cucumis sativus GN=Csa_6G085120 PE=4 SV=1	Csa6G085120	UP	15.6729	3.9702	8.98e-07
Csa6G512870	Plastid_lipid_associated_protein_chloroplastic_contains_IPR006843_Plastid_lipid_associated_protein_fibrillin_conserved_domain_	UP	2.4637	1.30082	0.00217971	tr|A0A0A0KL49|A0A0A0KL49_CUCSA	Uncharacterized protein OS=Cucumis sativus GN=Csa_6G512870 PE=4 SV=1	Csa6G512870	UP	14.5812	3.86604	2.97e-07
Csa7G432470	Blue_copper_protein_putative_contains_IPR008972_Cupredoxin_	UP	2.24936	1.16951	0.0064746	tr|Q96403|Q96403_CUCSA	Stellacyanin OS=Cucumis sativus GN=Csa_7G432470 PE=2 SV=1	Csa7G432470	UP	14.3495	3.84292	0.00147078
Csa5G155450	Thaumatin_like_protein_contains_IPR001938_Thaumatin_	UP	17.8951	4.16149	3.39e-06	tr|A0A0A0KMN1|A0A0A0KMN1_CUCSA	Thaumatin-like protein OS=Cucumis sativus GN=Csa_5G155450 PE=4 SV=1	Csa5G155450	UP	13.8336	3.79011	6.28e-05
Csa2G010390	Wound_induced_protein_WIN1_contains_IPR014733_Barwin_like_endoglucanase_	UP	41.5624	5.37721	1.42e-11	tr|A0A0A0LIC8|A0A0A0LIC8_CUCSA	Uncharacterized protein OS=Cucumis sativus GN=Csa_2G010390 PE=4 SV=1	Csa2G010390	UP	13.0271	3.70345	0.000112125
Csa3G743950	Thaumatin_like_protein_contains_IPR001938_Thaumatin_	UP	1099.09	10.1021	5.48e-24	tr|A0A0A0LDS2|A0A0A0LDS2_CUCSA	Uncharacterized protein OS=Cucumis sativus GN=Csa_3G743950 PE=4 SV=1	Csa3G743950	UP	12.3064	3.62133	1.77e-06
Csa4G286960	Lipoxygenase_contains_IPR000907_Lipoxygenase_IPR008976_Lipase_lipooxygenase_PLAT_LH2_IPR027433_Lipoxygenase_domain_3_	UP	7.42505	2.8924	2.93e-06	tr|A0A0A0KX68|A0A0A0KX68_CUCSA	Uncharacterized protein OS=Cucumis sativus GN=Csa_4G286960 PE=4 SV=1	Csa4G286960	UP	11.063	3.46767	5.62e-11
Csa1G660200	Beta_1_3_glucanase_contains_IPR000490_Glycoside_hydrolase_family_17_IPR017853_Glycoside_hydrolase_superfamily_	UP	26.1571	4.70913	3.48e-07	tr|A0A0A0LXW2|A0A0A0LXW2_CUCSA	Uncharacterized protein OS=Cucumis sativus GN=Csa_1G660200 PE=3 SV=1	Csa1G660200	UP	10.6371	3.41104	0.000180841
Csa5G627090	1_aminocyclopropane_1_carboxylate_oxidase_contains_IPR005123_Oxoglutarate_iron_dependent_dioxygenase_IPR026992_Non_haem_dioxygenase_N_terminal_domain_IPR027443_Isopenicillin_N_synthase_like_	UP	11.7164	3.55045	1.18e-08	tr|A0A0A0KV77|A0A0A0KV77_CUCSA	Uncharacterized protein OS=Cucumis sativus GN=Csa_5G627090 PE=3 SV=1	Csa5G627090	UP	10.5918	3.40487	1.19e-05
Csa7G222880	Phloem_filament_protein_contains_IPR009994_Phloem_filament_PP1_	UP	7.01592	2.81063	0.000899939	tr|A0A0A0K3W6|A0A0A0K3W6_CUCSA	Phloem filament protein OS=Cucumis sativus GN=Csa_7G222880 PE=4 SV=1	Csa7G222880	UP	10.2835	3.36226	0.00448474
Csa4G641600	Cathepsin_B_like_cysteine_proteinase_1_contains_IPR000118_Granulin_IPR013128_Peptidase_C1A_papain_IPR025660_Cysteine_peptidase_histidine_active_site_IPR025661_Cysteine_peptidase_asparagine_active_site_	UP	2.83094	1.50128	0.000316927	tr|A0A0A0L3N7|A0A0A0L3N7_CUCSA	Uncharacterized protein OS=Cucumis sativus GN=Csa_4G641600 PE=3 SV=1	Csa4G641600	UP	10.1463	3.34288	0.000296275
Csa2G010420	Aldehyde_dehydrogenase_contains_IPR016161_Aldehyde_histidinol_dehydrogenase_	UP	5.10633	2.35229	1.3e-05	tr|A0A0A0LJB4|A0A0A0LJB4_CUCSA	Uncharacterized protein OS=Cucumis sativus GN=Csa_2G010420 PE=3 SV=1	Csa2G010420	UP	9.43642	3.23824	2.61e-09
Csa5G141040	Subtilisin_like_serine_protease_contains_IPR015500_Peptidase_S8_subtilisin_related_IPR023828_Peptidase_S8_subtilisin_Ser_active_site_	UP	6.21368	2.63545	1.42e-07	tr|A0A0A0KJN5|A0A0A0KJN5_CUCSA	Uncharacterized protein OS=Cucumis sativus GN=Csa_5G141040 PE=4 SV=1	Csa5G141040	UP	9.19174	3.20034	0.000636654
Csa6G403620	mRNA_clone:_RTFL01_15_D07_contains_IPR009770_Domain_of_unknown_function_DUF1338_	UP	12.2571	3.61555	1.67e-14	tr|A0A0A0KJ38|A0A0A0KJ38_CUCSA	Uncharacterized protein OS=Cucumis sativus GN=Csa_6G403620 PE=4 SV=1	Csa6G403620	UP	9.16913	3.19679	0.000818562
Csa6G507520	Chitinase_contains_IPR016283_Glycoside_hydrolase_family_19_IPR023346_Lysozyme_like_domain_	UP	111.207	6.79711	6.71e-15	tr|A0A0A0KJK4|A0A0A0KJK4_CUCSA	Uncharacterized protein OS=Cucumis sativus GN=Csa_6G507520 PE=3 SV=1	Csa6G507520	UP	9.04577	3.17724	0.0436509
Csa4G285750	Peroxidase_contains_IPR010255_Haem_peroxidase_	UP	6.44285	2.6877	1.6e-07	tr|A0A0A0KZ63|A0A0A0KZ63_CUCSA	Peroxidase OS=Cucumis sativus GN=Csa_4G285750 PE=3 SV=1	Csa4G285750	UP	8.86063	3.14741	0.0285848
Csa3G135720	1_aminocyclopropane_1_carboxylate_oxidase_like_protein_contains_IPR005123_Oxoglutarate_iron_dependent_dioxygenase_IPR026992_Non_haem_dioxygenase_N_terminal_domain_IPR027443_Isopenicillin_N_synthase_like_	UP	11.8826	3.57078	7.32e-09	tr|A0A0A0L4G1|A0A0A0L4G1_CUCSA	Uncharacterized protein OS=Cucumis sativus GN=Csa_3G135720 PE=3 SV=1	Csa3G135720	UP	8.64763	3.11231	0.00278628
Csa6G080910	Fructokinase_contains_IPR002139_Ribokinase_	UP	2.49155	1.31705	6.68e-05	tr|A0A0A0KBS3|A0A0A0KBS3_CUCSA	Uncharacterized protein OS=Cucumis sativus GN=Csa_6G080910 PE=3 SV=1	Csa6G080910	UP	8.48852	3.08551	0.000959201
Csa5G317890	2_succinylbenzoate_CoA_ligase_contains_IPR000873_AMP_dependent_synthetase_ligase_IPR025110_Domain_of_unknown_function_DUF4009_	UP	4.68766	2.22887	2.28e-08	tr|A0A0A0KT33|A0A0A0KT33_CUCSA	AMP dependent ligase OS=Cucumis sativus GN=Csa_5G317890 PE=4 SV=1	Csa5G317890	UP	8.47083	3.0825	7.01e-06
Csa4G651750	Aspartic_proteinase_nepenthesin_2_putative_contains_IPR001461_Peptidase_A1_IPR021109_Aspartic_peptidase_	UP	6.3631	2.66973	6.81e-12	tr|A0A0A0L0Z8|A0A0A0L0Z8_CUCSA	Uncharacterized protein OS=Cucumis sativus GN=Csa_4G651750 PE=3 SV=1	Csa4G651750	UP	7.67918	2.94095	8.72e-06
Csa6G448740	Threonine_dehydratase_biosynthetic_contains_IPR001721_Threonine_dehydratase_C_terminal_regulatory_domain_IPR001926_Tryptophan_synthase_beta_subunit_like_PLP_dependent_enzymes_superfamily_IPR005787_Threonine_dehydratase_biosynthetic_	UP	5043.66	12.3003	1.11e-113	tr|A0A0A0KKC3|A0A0A0KKC3_CUCSA	Threonine dehydratase OS=Cucumis sativus GN=Csa_6G448740 PE=3 SV=1	Csa6G448740	UP	7.60554	2.92705	0.00916876
Csa4G500830	Phloem_lectin_contains_IPR025886_Phloem_protein_2_like_	UP	2.97286	1.57185	5.74e-06	tr|A0A0A0L168|A0A0A0L168_CUCSA	Uncharacterized protein OS=Cucumis sativus GN=Csa_4G500830 PE=4 SV=1	Csa4G500830	UP	7.35345	2.87842	0.00348156
Csa3G076020	Lactoylglutathione_lyase_contains_IPR004360_Glyoxalase_fosfomycin_resistance_dioxygenase_domain_IPR004361_Glyoxalase_I_IPR025870_Glyoxalase_like_domain_	UP	11.1228	3.47545	8.36e-14	tr|A0A0A0L2D4|A0A0A0L2D4_CUCSA	Uncharacterized protein OS=Cucumis sativus GN=Csa_3G076020 PE=4 SV=1	Csa3G076020	UP	7.28225	2.86438	0.0008308
Csa6G524050	ERO1_like_protein_alpha_contains_IPR007266_Endoplasmic_reticulum_oxidoreductin_1_	UP	2.18113	1.12508	0.00301428	tr|A0A0A0KNZ0|A0A0A0KNZ0_CUCSA	Uncharacterized protein OS=Cucumis sativus GN=Csa_6G524050 PE=4 SV=1	Csa6G524050	UP	7.21788	2.85157	0.0363151
Csa1G537480	Reticuline_oxidase_putative_contains_IPR012951_Berberine_berberine_like_	UP	23.1023	4.52996	1.01e-07	tr|A0A0A0LVS9|A0A0A0LVS9_CUCSA	Uncharacterized protein OS=Cucumis sativus GN=Csa_1G537480 PE=4 SV=1	Csa1G537480	UP	7.1702	2.84201	7.04e-05
Csa2G363020	Purple_acid_phosphatase_contains_IPR004843_Metallophosphoesterase_domain_IPR008963_Purple_acid_phosphatase_like_N_terminal_IPR025733_Iron_zinc_purple_acid_phosphatase_like_C_terminal_domain_	UP	2.54315	1.34662	0.00400123	tr|A0A0A0LRK5|A0A0A0LRK5_CUCSA	Purple acid phosphatase OS=Cucumis sativus GN=Csa_2G363020 PE=3 SV=1	Csa2G363020	UP	7.12662	2.83322	0.00440744
Csa6G216420	Peroxidase_contains_IPR010255_Haem_peroxidase_	UP	#VALUE!	Inf	9.7e-09	tr|A0A0A0KCF1|A0A0A0KCF1_CUCSA	Peroxidase OS=Cucumis sativus GN=Csa_6G216420 PE=3 SV=1	Csa6G216420	UP	7.00764	2.80893	0.0140448
Csa5G623680	Annexin_contains_IPR001464_Annexin_	UP	2.58074	1.36779	8.53e-05	tr|A0A0A0KTP7|A0A0A0KTP7_CUCSA	Uncharacterized protein OS=Cucumis sativus GN=Csa_5G623680 PE=4 SV=1	Csa5G623680	UP	6.9868	2.80463	0.000177633
Csa6G525670	Reticuline_oxidase_putative_contains_IPR012951_Berberine_berberine_like_IPR016166_FAD_binding_type_2_	UP	8.15815	3.02824	1.16e-09	tr|A0A0A0KM88|A0A0A0KM88_CUCSA	Uncharacterized protein OS=Cucumis sativus GN=Csa_6G525670 PE=4 SV=1	Csa6G525670	UP	6.71252	2.74685	0.000140251
Csa3G844870	Cathepsin_B_putative_contains_IPR013128_Peptidase_C1A_papain_IPR025660_Cysteine_peptidase_histidine_active_site_	UP	2.52275	1.335	0.00040829	tr|A0A0A0LFN4|A0A0A0LFN4_CUCSA	Uncharacterized protein OS=Cucumis sativus GN=Csa_3G844870 PE=3 SV=1	Csa3G844870	UP	6.2785	2.65042	0.00263744
Csa1G045490	1_pyrroline_5_carboxylate_dehydrogenase_putative_contains_IPR016161_Aldehyde_histidinol_dehydrogenase_	UP	2.19497	1.1342	0.00645597	tr|A0A0A0LW34|A0A0A0LW34_CUCSA	Uncharacterized protein OS=Cucumis sativus GN=Csa_1G045490 PE=4 SV=1	Csa1G045490	UP	6.2492	2.64367	4.3e-06
Csa1G534750	Chitinase_7_contains_IPR016283_Glycoside_hydrolase_family_19_IPR023346_Lysozyme_like_domain_	UP	8.89416	3.15286	1.5e-05	tr|A0A0A0LXT8|A0A0A0LXT8_CUCSA	Uncharacterized protein OS=Cucumis sativus GN=Csa_1G534750 PE=3 SV=1	Csa1G534750	UP	5.80218	2.53659	0.00492142
Csa2G129150	3_ketoacyl_CoA_thiolase_1_contains_IPR002155_Thiolase_IPR016039_Thiolase_like_	UP	4.00647	2.00233	9.35e-06	tr|A0A0A0LNB2|A0A0A0LNB2_CUCSA	Uncharacterized protein OS=Cucumis sativus GN=Csa_2G129150 PE=3 SV=1	Csa2G129150	UP	5.77202	2.52908	1.7e-05
Csa6G185830	Isoprenyl_transferase_contains_IPR001441_Decaprenyl_diphosphate_synthase_like_	UP	6.4571	2.69089	8.42e-06	tr|A0A0A0KBM9|A0A0A0KBM9_CUCSA	Alkyl transferase OS=Cucumis sativus GN=Csa_6G185830 PE=3 SV=1	Csa6G185830	UP	5.74456	2.5222	0.00114342
Csa7G067370	Phloem_filament_protein_contains_IPR009994_Phloem_filament_PP1_	UP	6.379	2.67333	0.00813058	tr|A0A0A0K660|A0A0A0K660_CUCSA	Phloem filament protein OS=Cucumis sativus GN=Csa_7G067370 PE=4 SV=1	Csa7G067370	UP	5.36615	2.42389	0.02626
Csa6G448730	Threonine_dehydratase_contains_IPR001721_Threonine_dehydratase_C_terminal_regulatory_domain_IPR001926_Tryptophan_synthase_beta_subunit_like_PLP_dependent_enzymes_superfamily_IPR005787_Threonine_dehydratase_biosynthetic_	UP	1329.87	10.3771	5.02e-29	tr|A0A0A0KET0|A0A0A0KET0_CUCSA	Threonine dehydratase OS=Cucumis sativus GN=Csa_6G448730 PE=3 SV=1	Csa6G448730	UP	5.28912	2.40303	0.00977592
Csa3G893360	Phosphoglycerate_mutase_like_protein_contains_IPR013078_Histidine_phosphatase_superfamily_clade_1_	UP	2.89401	1.53307	0.000482482	tr|A0A0A0LJR9|A0A0A0LJR9_CUCSA	Uncharacterized protein OS=Cucumis sativus GN=Csa_3G893360 PE=4 SV=1	Csa3G893360	UP	5.22299	2.38488	0.0104736
Csa1G267230	Chitinase_putative_contains_IPR017853_Glycoside_hydrolase_superfamily_	UP	2.40091	1.26358	0.00295826	tr|A0A0A0LWL0|A0A0A0LWL0_CUCSA	Uncharacterized protein OS=Cucumis sativus GN=Csa_1G267230 PE=3 SV=1	Csa1G267230	UP	5.05953	2.339	9.4e-08
Csa5G612890	3_oxo_5_alpha_steroid_4_dehydrogenase_family_protein_contains_IPR001104_3_oxo_5_alpha_steroid_4_dehydrogenase_C_terminal_	UP	2.67379	1.41888	0.000516349	tr|A0A0A0KRA7|A0A0A0KRA7_CUCSA	Uncharacterized protein OS=Cucumis sativus GN=Csa_5G612890 PE=4 SV=1	Csa5G612890	UP	4.90816	2.29518	0.0345404
Csa4G515040	Serine_threonine_protein_kinase_contains_IPR011009_Protein_kinase_like_domain_	UP	2.2297	1.15685	0.00186349	tr|A0A0A0L196|A0A0A0L196_CUCSA	Uncharacterized protein OS=Cucumis sativus GN=Csa_4G515040 PE=3 SV=1	Csa4G515040	UP	4.8986	2.29237	0.0171382
Csa3G164470	Dihydrolipoyllysine_residue_acetyltransferase_component_of_pyruvate_dehydrogenase_complex_contains_IPR015761_Lipoamide_Acyltransferase_IPR023213_Chloramphenicol_acetyltransferase_like_domain_	UP	6.55945	2.71358	1.29e-16	tr|A0A0A0L5U6|A0A0A0L5U6_CUCSA	Dihydrolipoamide acetyltransferase component of pyruvate dehydrogenase complex OS=Cucumis sativus GN=Csa_3G164470 PE=3 SV=1	Csa3G164470	UP	4.87096	2.28421	0.000344985
Csa4G664500	Cinnamoyl_CoA_reductase_putative_contains_IPR001509_NAD_dependent_epimerase_dehydratase_IPR016040_NAD_P_binding_domain_	UP	2.25955	1.17604	0.00129297	tr|A0A0A0L1F3|A0A0A0L1F3_CUCSA	Uncharacterized protein OS=Cucumis sativus GN=Csa_4G664500 PE=4 SV=1	Csa4G664500	UP	4.85825	2.28044	4.29e-06
Csa7G127380	Cellulose_synthase_putative_contains_IPR005150_Cellulose_synthase_	UP	2.53266	1.34065	0.000119095	tr|A0A0A0K3H7|A0A0A0K3H7_CUCSA	Uncharacterized protein OS=Cucumis sativus GN=Csa_7G127380 PE=3 SV=1	Csa7G127380	UP	4.82431	2.27032	0.0310622
Csa7G387180	Acetyl_CoA_carboxylase_subunit_A_contains_IPR000089_Biotin_lipoyl_attachment_IPR011761_ATP_grasp_fold_IPR011764_Biotin_carboxylation_domain_IPR016185_Pre_ATP_grasp_domain_	UP	3.64568	1.86619	2.54e-06	tr|A0A0A0K5L0|A0A0A0K5L0_CUCSA	Uncharacterized protein OS=Cucumis sativus GN=Csa_7G387180 PE=4 SV=1	Csa7G387180	UP	4.76573	2.2527	5.72e-05
Csa3G782680	Syntaxin_putative_contains_IPR010989_t_SNARE_	UP	4.33048	2.11453	1.08e-07	tr|A0A0A0LGT9|A0A0A0LGT9_CUCSA	Uncharacterized protein OS=Cucumis sativus GN=Csa_3G782680 PE=3 SV=1	Csa3G782680	UP	4.72298	2.2397	0.0252239
Csa2G003610	Fatty_acid_oxidation_complex_subunit_alpha_contains_IPR001753_Crotonase_superfamily_IPR008927_6_phosphogluconate_dehydrogenase_C_terminal_like_IPR016040_NAD_P_binding_domain_IPR018376_Enoyl_CoA_hydratase_isomerase_conserved_site_	UP	4.1325	2.04701	2.4e-07	tr|A0A0A0LHX3|A0A0A0LHX3_CUCSA	Uncharacterized protein OS=Cucumis sativus GN=Csa_2G003610 PE=3 SV=1	Csa2G003610	UP	4.57117	2.19256	0.000778756
Csa7G184660	Chaperone_protein_ClpB_1_contains_IPR001270_Chaperonin_ClpA_B_IPR004176_Clp_N_terminal_IPR019489_Clp_ATPase_C_terminal_IPR023150_Double_Clp_N_motif_IPR027417_P_loop_containing_nucleoside_triphosphate_hydrolase_	UP	3.4459	1.78488	0.000611026	tr|A0A0A0K358|A0A0A0K358_CUCSA	Uncharacterized protein OS=Cucumis sativus GN=Csa_7G184660 PE=4 SV=1	Csa7G184660	UP	4.53833	2.18216	0.0115258
Csa3G164480	Fumarylacetoacetate_hydrolase_domain_containing_protein_1_putative_expressed_contains_IPR011234_Fumarylacetoacetase_C_terminal_related_	UP	2.25277	1.1717	0.00120207	tr|A0A0A0L7Y6|A0A0A0L7Y6_CUCSA	Uncharacterized protein OS=Cucumis sativus GN=Csa_3G164480 PE=4 SV=1	Csa3G164480	UP	4.50858	2.17267	0.00719713
Csa5G167220	Peroxidase_contains_IPR010255_Haem_peroxidase_	UP	8.84387	3.14468	1.87e-05	tr|A0A0A0KKW1|A0A0A0KKW1_CUCSA	Peroxidase OS=Cucumis sativus GN=Csa_5G167220 PE=3 SV=1	Csa5G167220	UP	4.34696	2.12001	0.00346794
Csa1G045670	AAA_ATPase_1_like_protein_contains_IPR025753_AAA_type_ATPase_N_terminal_domain_IPR027417_P_loop_containing_nucleoside_triphosphate_hydrolase_	UP	2.63845	1.39969	0.00705007	tr|A0A0A0LTC8|A0A0A0LTC8_CUCSA	Uncharacterized protein OS=Cucumis sativus GN=Csa_1G045670 PE=3 SV=1	Csa1G045670	UP	4.15939	2.05637	0.0432819
Csa6G324840	Beta_glucosidase_contains_IPR001360_Glycoside_hydrolase_family_1_IPR017853_Glycoside_hydrolase_superfamily_	UP	2.11532	1.08087	0.00936937	tr|A0A0A0KCJ6|A0A0A0KCJ6_CUCSA	Uncharacterized protein OS=Cucumis sativus GN=Csa_6G324840 PE=3 SV=1	Csa6G324840	UP	3.96682	1.98798	0.0388736
Csa4G000870	Aspartate_aminotransferase_contains_IPR015424_Pyridoxal_phosphate_dependent_transferase_	UP	2.87164	1.52188	0.000817318	tr|A0A0A0KT58|A0A0A0KT58_CUCSA	Uncharacterized protein OS=Cucumis sativus GN=Csa_4G000870 PE=4 SV=1	Csa4G000870	UP	3.90125	1.96394	8.04e-05
Csa1G173130	3_ketoacyl_CoA_thiolase_contains_IPR002155_Thiolase_IPR016039_Thiolase_like_	UP	3.75043	1.90705	4.45e-06	tr|A0A0A0LTB9|A0A0A0LTB9_CUCSA	Uncharacterized protein OS=Cucumis sativus GN=Csa_1G173130 PE=3 SV=1	Csa1G173130	UP	3.84692	1.9437	0.0351127
Csa2G006880	Blue_copper_protein_contains_IPR008972_Cupredoxin_	UP	21.1974	4.40581	1.91e-08	tr|A0A0A0LG03|A0A0A0LG03_CUCSA	Uncharacterized protein OS=Cucumis sativus GN=Csa_2G006880 PE=4 SV=1	Csa2G006880	UP	3.82426	1.93518	0.0214964
Csa6G516800	Octicosapeptide_Phox_Bem1p_domain_containing_protein_kinase_contains_IPR000270_Phox_Bem1p_	UP	2.82134	1.49638	0.000227765	tr|A0A0A0KLC3|A0A0A0KLC3_CUCSA	Uncharacterized protein OS=Cucumis sativus GN=Csa_6G516800 PE=4 SV=1	Csa6G516800	UP	3.82115	1.93401	0.0346459
Csa1G132160	Pheophorbide_A_oxygenase_2_contains_IPR013626_Pheophorbide_a_oxygenase_IPR017941_Rieske_2Fe_2S_iron_sulphur_domain_	UP	3.1532	1.65682	0.000112847	tr|A0A0A0LSG3|A0A0A0LSG3_CUCSA	Uncharacterized protein OS=Cucumis sativus GN=Csa_1G132160 PE=4 SV=1	Csa1G132160	UP	3.79246	1.92313	0.0207014
Csa6G169340	Citrate_synthase_contains_IPR002020_Citrate_synthase_like_	UP	3.37528	1.75501	8.95e-05	tr|A0A0A0KC13|A0A0A0KC13_CUCSA	Citrate synthase OS=Cucumis sativus GN=Csa_6G169340 PE=3 SV=1	Csa6G169340	UP	3.78913	1.92187	0.00149233
Csa5G471600	Xenotropic_and_polytropic_retrovirus_receptor_like_protein_contains_IPR004331_SPX_N_terminal_IPR004342_EXS_C_terminal_	UP	4.93071	2.30179	9.4e-09	tr|A0A0A0KRX9|A0A0A0KRX9_CUCSA	Uncharacterized protein OS=Cucumis sativus GN=Csa_5G471600 PE=4 SV=1	Csa5G471600	UP	3.74313	1.90425	0.0223152
Csa4G064650	Glutathione_S_transferase_contains_IPR010987_Glutathione_S_transferase_C_terminal_like_IPR012336_Thioredoxin_like_fold_	UP	3.7248	1.89716	0.000278808	tr|A0A0A0KVH1|A0A0A0KVH1_CUCSA	Glutathione S-transferase OS=Cucumis sativus GN=Csa_4G064650 PE=4 SV=1	Csa4G064650	UP	3.65253	1.8689	0.00155302
Csa5G576660	Fructose_bisphosphate_aldolase_contains_IPR000741_Fructose_bisphosphate_aldolase_class_I_IPR013785_Aldolase_type_TIM_barrel_	UP	2.33999	1.2265	0.00221094	tr|A0A0A0KRN8|A0A0A0KRN8_CUCSA	Fructose-bisphosphate aldolase OS=Cucumis sativus GN=Csa_5G576660 PE=3 SV=1	Csa5G576660	UP	3.63159	1.8606	0.00307057
Csa2G354860	Subtilisin_like_protease_contains_IPR015500_Peptidase_S8_subtilisin_related_IPR023828_Peptidase_S8_subtilisin_Ser_active_site_	UP	3.19252	1.67469	0.00150686	tr|A0A0A0LKN0|A0A0A0LKN0_CUCSA	Xylem serine proteinase 1 OS=Cucumis sativus GN=Csa_2G354860 PE=4 SV=1	Csa2G354860	UP	3.49577	1.80561	6.86e-07
Csa1G183580	Cysteine_proteinase_inhibitor_putative_contains_IPR000010_Proteinase_inhibitor_I25_cystatin_IPR027214_Cystatin_	UP	2.49349	1.31816	0.000852753	tr|A0A0A0LTF5|A0A0A0LTF5_CUCSA	Cysteine proteinase inhibitor OS=Cucumis sativus GN=Csa_1G183580 PE=3 SV=1	Csa1G183580	UP	3.49224	1.80415	0.0348295
Csa1G073640	Polyphenol_oxidase_contains_IPR008922_Uncharacterised_domain_di_copper_centre_IPR016213_Polyphenol_oxidase_	UP	169.15	7.40216	8.22e-09	tr|A0A0A0LXD0|A0A0A0LXD0_CUCSA	Uncharacterized protein OS=Cucumis sativus GN=Csa_1G073640 PE=4 SV=1	Csa1G073640	UP	3.48063	1.79935	0.0361627
Csa1G277450	AFG1_like_ATPase_contains_IPR005654_ATPase_AFG1_like_IPR027417_P_loop_containing_nucleoside_triphosphate_hydrolase_	UP	2.50523	1.32494	0.00041805	tr|A0A0A0LTY3|A0A0A0LTY3_CUCSA	Uncharacterized protein OS=Cucumis sativus GN=Csa_1G277450 PE=4 SV=1	Csa1G277450	UP	3.46598	1.79327	0.0172926
Csa1G560790	Ubiquinone_biosynthesis_protein_ubiB_contains_IPR011009_Protein_kinase_like_domain_	UP	4.19809	2.06973	0.000159569	tr|A0A0A0LYV6|A0A0A0LYV6_CUCSA	Uncharacterized protein OS=Cucumis sativus GN=Csa_1G560790 PE=4 SV=1	Csa1G560790	UP	3.46045	1.79096	0.0173726
Csa5G139730	Acidic_endochitinase_contains_IPR017853_Glycoside_hydrolase_superfamily_	UP	55.7965	5.8021	1.12e-10	tr|A0A0A0KJJ3|A0A0A0KJJ3_CUCSA	Uncharacterized protein OS=Cucumis sativus GN=Csa_5G139730 PE=3 SV=1	Csa5G139730	UP	3.41921	1.77366	0.0362221
Csa7G390050	Xyloglucan_specific_endoglucanase_inhibitor_protein_contains_IPR001461_Peptidase_A1_IPR021109_Aspartic_peptidase_	UP	3.9779	1.99201	0.00664751	tr|A0A0A0K506|A0A0A0K506_CUCSA	Uncharacterized protein OS=Cucumis sativus GN=Csa_7G390050 PE=3 SV=1	Csa7G390050	UP	3.39472	1.76329	0.0171289
Csa1G042970	Dihydroorotate_dehydrogenase_putative_contains_IPR005720_Dihydroorotate_dehydrogenase_domain_IPR012135_Dihydroorotate_dehydrogenase_class_1_2_IPR013785_Aldolase_type_TIM_barrel_	UP	3.77357	1.91593	5.25e-05	tr|A0A0A0LTU0|A0A0A0LTU0_CUCSA	Uncharacterized protein OS=Cucumis sativus GN=Csa_1G042970 PE=4 SV=1	Csa1G042970	UP	3.34289	1.74109	0.00237145
Csa7G062780	Annexin_contains_IPR001464_Annexin_	UP	14.2951	3.83745	7.46e-21	tr|A0A0A0K5Y8|A0A0A0K5Y8_CUCSA	Annexin OS=Cucumis sativus GN=Csa_7G062780 PE=3 SV=1	Csa7G062780	UP	3.24339	1.6975	0.00104947
Csa1G025160	Fructose_bisphosphate_aldolase_putative_contains_IPR000771_Ketose_bisphosphate_aldolase_class_II_IPR008927_6_phosphogluconate_dehydrogenase_C_terminal_like_IPR010737_Protein_of_unknown_function_DUF1537_IPR013785_Aldolase_type_TIM_barrel_IPR015815_Hydroxy_monocarboxylic_acid_anion_dehydrogenase_HIBADH_type_IPR016040_NAD_P_binding_domain_	UP	3.24742	1.6993	5.64e-06	tr|A0A0A0LSA7|A0A0A0LSA7_CUCSA	Uncharacterized protein OS=Cucumis sativus GN=Csa_1G025160 PE=4 SV=1	Csa1G025160	UP	3.21564	1.68511	0.00145526
Csa3G200710	UDP_glucosyltransferase_putative_contains_IPR002213_UDP_glucuronosyl_UDP_glucosyltransferase_	UP	2.76234	1.46589	0.000859576	tr|A0A0A0LBX3|A0A0A0LBX3_CUCSA	Glycosyltransferase OS=Cucumis sativus GN=Csa_3G200710 PE=3 SV=1	Csa3G200710	UP	3.16793	1.66354	0.00385163
Csa1G680120	Threonine_aldolase_2_contains_IPR015424_Pyridoxal_phosphate_dependent_transferase_IPR023603_Threonine_aldolase_	UP	4.35106	2.12137	3.09e-05	tr|A0A0A0LY20|A0A0A0LY20_CUCSA	Uncharacterized protein OS=Cucumis sativus GN=Csa_1G680120 PE=4 SV=1	Csa1G680120	UP	3.11938	1.64126	0.000113222
Csa1G225410	Purple_acid_phosphatase_3_contains_IPR004843_Metallophosphoesterase_domain_IPR008963_Purple_acid_phosphatase_like_N_terminal_IPR025733_Iron_zinc_purple_acid_phosphatase_like_C_terminal_domain_	UP	2.32906	1.21975	0.00104592	tr|A0A0A0LWA9|A0A0A0LWA9_CUCSA	Purple acid phosphatase OS=Cucumis sativus GN=Csa_1G225410 PE=3 SV=1	Csa1G225410	UP	3.11105	1.6374	0.00840347
Csa7G067350	Phloem_filament_protein_contains_IPR009994_Phloem_filament_PP1_	UP	3.51619	1.81401	0.00822268	tr|A0A0A0K281|A0A0A0K281_CUCSA	Uncharacterized protein OS=Cucumis sativus GN=Csa_7G067350 PE=4 SV=1	Csa7G067350	UP	3.07246	1.6194	0.00406162
Csa6G500640	Ascorbate_oxidase_contains_IPR017760_L_ascorbate_oxidase_plants_	UP	6.34845	2.6664	2.75e-06	tr|A0A0A0KK62|A0A0A0KK62_CUCSA	Uncharacterized protein OS=Cucumis sativus GN=Csa_6G500640 PE=3 SV=1	Csa6G500640	UP	2.99854	1.58426	0.0332811
Csa4G110050	Phi_1_like_phosphate_induced_protein_contains_IPR006766_Phosphate_induced_protein_1_	UP	2.63002	1.39507	0.000180792	tr|A0A0A0KVW8|A0A0A0KVW8_CUCSA	Uncharacterized protein OS=Cucumis sativus GN=Csa_4G110050 PE=4 SV=1	Csa4G110050	UP	2.97141	1.57115	0.0024278
Csa6G077460	Transketolase_putative_contains_IPR005478_Transketolase_bacterial_like_IPR009014_Transketolase_C_terminal_Pyruvate_ferredoxin_oxidoreductase_domain_II_	UP	2.46939	1.30416	0.000601785	tr|A0A0A0KBL8|A0A0A0KBL8_CUCSA	Uncharacterized protein OS=Cucumis sativus GN=Csa_6G077460 PE=4 SV=1	Csa6G077460	UP	2.87991	1.52602	0.0313217
Csa2G415540	Acyl_coenzyme_A_oxidase_contains_IPR009075_Acyl_CoA_dehydrogenase_oxidase_C_terminal_IPR012258_Acyl_CoA_oxidase_	UP	3.07289	1.6196	1.36e-05	tr|A0A0A0LQY1|A0A0A0LQY1_CUCSA	Acyl-coenzyme A oxidase OS=Cucumis sativus GN=Csa_2G415540 PE=3 SV=1	Csa2G415540	UP	2.86741	1.51975	5.19e-05
Csa4G082380	G_type_lectin_S_receptor_like_serine_threonine_protein_kinase_contains_IPR001480_Bulb_type_lectin_domain_IPR024179_S_locus_glycoprotein_mannose_binding_type_	UP	3.79786	1.92519	0.00438799	tr|A0A0A0L0B9|A0A0A0L0B9_CUCSA	Uncharacterized protein OS=Cucumis sativus GN=Csa_4G082380 PE=4 SV=1	Csa4G082380	UP	2.86191	1.51698	5.28e-06
Csa7G073600	Propionyl_CoA_carboxylase_contains_IPR000022_Carboxyl_transferase_	UP	2.81194	1.49157	6.76e-05	tr|A0A0A0K4Q8|A0A0A0K4Q8_CUCSA	Uncharacterized protein OS=Cucumis sativus GN=Csa_7G073600 PE=4 SV=1	Csa7G073600	UP	2.85299	1.51247	0.000418393
Csa6G113500	Probable_ubiquinone_biosynthesis_protein_UbiB_contains_IPR011009_Protein_kinase_like_domain_	UP	4.8102	2.2661	6.94e-05	tr|A0A0A0KAU1|A0A0A0KAU1_CUCSA	Uncharacterized protein OS=Cucumis sativus GN=Csa_6G113500 PE=4 SV=1	Csa6G113500	UP	2.85207	1.51201	0.0165741
Csa7G066830	Methylmalonate_semialdehyde_dehydrogenase_contains_IPR010061_Methylmalonate_semialdehyde_dehydrogenase_IPR016161_Aldehyde_histidinol_dehydrogenase_	UP	6.48296	2.69665	8.1e-13	tr|A0A0A0K654|A0A0A0K654_CUCSA	Uncharacterized protein OS=Cucumis sativus GN=Csa_7G066830 PE=4 SV=1	Csa7G066830	UP	2.82302	1.49724	0.000327669
Csa3G889160	Aspartate_aminotransferase_contains_IPR000796_Aspartate_other_aminotransferase_IPR015424_Pyridoxal_phosphate_dependent_transferase_	UP	7.61159	2.9282	2e-08	tr|A0A0A0LEK8|A0A0A0LEK8_CUCSA	Aspartate aminotransferase OS=Cucumis sativus GN=Csa_3G889160 PE=4 SV=1	Csa3G889160	UP	2.81492	1.49309	3.55e-06
Csa1G039880	Alpha_1_4_glucan_protein_synthase_UDP_forming_putative_contains_IPR004901_Reversibly_glycosylated_polypeptide_family_	UP	4.64668	2.2162	2.27e-07	tr|A0A0A0LSW4|A0A0A0LSW4_CUCSA	Alpha-1,4-glucan-protein synthase [UDP-forming] OS=Cucumis sativus GN=Csa_1G039880 PE=4 SV=1	Csa1G039880	UP	2.76332	1.4664	0.000653929
Csa7G448900	Aldehyde_dehydrogenase_contains_IPR016161_Aldehyde_histidinol_dehydrogenase_	UP	5.37111	2.42522	9.63e-10	tr|A0A0A0K9F9|A0A0A0K9F9_CUCSA	Uncharacterized protein OS=Cucumis sativus GN=Csa_7G448900 PE=3 SV=1	Csa7G448900	UP	2.7476	1.45817	0.000594433
Csa7G450770	Beta_fructofuranosidase_contains_IPR001362_Glycoside_hydrolase_family_32_IPR008985_Concanavalin_A_like_lectin_glucanases_superfamily_IPR023296_Glycosyl_hydrolase_five_bladed_beta_propellor_domain_	UP	2.27352	1.18493	0.00409875	tr|A0A0A0K761|A0A0A0K761_CUCSA	Uncharacterized protein OS=Cucumis sativus GN=Csa_7G450770 PE=3 SV=1	Csa7G450770	UP	2.71389	1.44036	0.0393795
Csa7G432280	Glycerol_kinase_contains_IPR005999_Glycerol_kinase_	UP	2.61833	1.38865	0.00116603	tr|A0A0A0KA32|A0A0A0KA32_CUCSA	Uncharacterized protein OS=Cucumis sativus GN=Csa_7G432280 PE=4 SV=1	Csa7G432280	UP	2.69027	1.42775	0.000197205
Csa6G507310	3_isopropylmalate_dehydratase_large_subunit_contains_IPR015937_Aconitase_isopropylmalate_dehydratase_	UP	3.02863	1.59866	0.00119269	tr|A0A0A0KHD6|A0A0A0KHD6_CUCSA	Aconitate hydratase OS=Cucumis sativus GN=Csa_6G507310 PE=3 SV=1	Csa6G507310	UP	2.62396	1.39175	9.05e-06
Csa1G002060	5_AMP_activated_protein_kinase_subunit_gamma_3_contains_IPR000644_Cystathionine_beta_synthase_core_IPR013785_Aldolase_type_TIM_barrel_	UP	2.42424	1.27753	0.000542057	tr|A0A0A0LU23|A0A0A0LU23_CUCSA	Uncharacterized protein OS=Cucumis sativus GN=Csa_1G002060 PE=4 SV=1	Csa1G002060	UP	2.6224	1.39089	0.00764252
Csa6G181560	UDP_glycosyltransferase_1_contains_IPR002213_UDP_glucuronosyl_UDP_glucosyltransferase_	UP	2.55682	1.35435	0.00171648	tr|A0A0A0KH18|A0A0A0KH18_CUCSA	Uncharacterized protein OS=Cucumis sativus GN=Csa_6G181560 PE=4 SV=1	Csa6G181560	UP	2.57762	1.36604	0.0152822
Csa6G319770	Fatty_acid_oxidation_complex_subunit_alpha_contains_IPR001753_Crotonase_superfamily_IPR008927_6_phosphogluconate_dehydrogenase_C_terminal_like_IPR016040_NAD_P_binding_domain_IPR018376_Enoyl_CoA_hydratase_isomerase_conserved_site_	UP	2.90855	1.5403	0.000703066	tr|A0A0A0KI31|A0A0A0KI31_CUCSA	Uncharacterized protein OS=Cucumis sativus GN=Csa_6G319770 PE=3 SV=1	Csa6G319770	UP	2.5397	1.34466	0.00431674
Csa7G068630	Putative_octicosapeptide_Phox_Bem1p_PB1_domain_containing_protein_contains_IPR000270_Phox_Bem1p_	UP	3.78278	1.91945	5.62e-08	tr|A0A0A0K2B0|A0A0A0K2B0_CUCSA	Uncharacterized protein OS=Cucumis sativus GN=Csa_7G068630 PE=4 SV=1	Csa7G068630	UP	2.48685	1.31432	0.000593879
Csa2G012660	Cysteine_synthase_contains_IPR005856_Cysteine_synthase_K_M_	UP	3.28463	1.71573	3.7e-05	tr|A0A0A0LFK4|A0A0A0LFK4_CUCSA	Cysteine synthase OS=Cucumis sativus GN=Csa_2G012660 PE=3 SV=1	Csa2G012660	UP	2.40019	1.26315	0.0154523
Csa2G351820	Vacuolar_processing_enzyme_a_contains_IPR001096_Peptidase_C13_legumain_	UP	2.37932	1.25055	0.000965478	tr|A0A0A0LQY9|A0A0A0LQY9_CUCSA	Vacuolar processing enzyme OS=Cucumis sativus GN=Csa_2G351820 PE=4 SV=1	Csa2G351820	UP	2.32243	1.21564	0.00876089
Csa6G518000	Auxin_repressed_protein_contains_IPR008406_Dormancyauxin_associated_	UP	3.30415	1.72428	0.00162326	tr|A0A0A0KI43|A0A0A0KI43_CUCSA	Uncharacterized protein OS=Cucumis sativus GN=Csa_6G518000 PE=4 SV=1	Csa6G518000	UP	2.26607	1.18019	0.0113361
Csa2G055050	Choline_dehydrogenase_contains_IPR012132_Glucose_methanol_choline_oxidoreductase_	UP	6.00131	2.58528	4.86e-13	tr|A0A0A0LK79|A0A0A0LK79_CUCSA	Uncharacterized protein OS=Cucumis sativus GN=Csa_2G055050 PE=3 SV=1	Csa2G055050	UP	2.22889	1.15633	0.000688505
Csa3G859710	Glucose_1_phosphate_adenylyltransferase_contains_IPR011831_Glucose_1_phosphate_adenylyltransferase_	UP	2.18117	1.1251	0.0100036	tr|A0A0A0LG55|A0A0A0LG55_CUCSA	Glucose-1-phosphate adenylyltransferase OS=Cucumis sativus GN=Csa_3G859710 PE=3 SV=1	Csa3G859710	UP	2.18773	1.12943	0.0219916
Csa3G173020	Electron_transfer_flavoprotein_ubiquinone_oxidoreductase_putative_contains_IPR007859_Electron_transfer_flavoprotein_ubiquinone_oxidoreductase_	UP	3.32339	1.73265	7.04e-07	tr|A0A0A0L9D2|A0A0A0L9D2_CUCSA	Electron transfer flavoprotein-ubiquinone oxidoreductase, mitochondrial OS=Cucumis sativus GN=Csa_3G173020 PE=3 SV=1	Csa3G173020	UP	2.16926	1.1172	0.0427697
Csa1G039100	Chaperone_clpb_putative_contains_IPR001270_Chaperonin_ClpA_B_IPR004176_Clp_N_terminal_IPR019489_Clp_ATPase_C_terminal_IPR023150_Double_Clp_N_motif_IPR027417_P_loop_containing_nucleoside_triphosphate_hydrolase_	UP	5.63765	2.4951	1.16e-06	tr|A0A0A0LQL1|A0A0A0LQL1_CUCSA	Uncharacterized protein OS=Cucumis sativus GN=Csa_1G039100 PE=3 SV=1	Csa1G039100	UP	2.09727	1.06851	0.0452972
Csa2G382410	Protein_MEMO1_contains_IPR002737_UPF0103_Mediator_of_ErbB2_driven_cell_motility_Memo_related_	UP	2.42062	1.27538	0.00416792	tr|A0A0A0LQB0|A0A0A0LQB0_CUCSA	Uncharacterized protein OS=Cucumis sativus GN=Csa_2G382410 PE=3 SV=1	Csa2G382410	UP	2.07458	1.05282	0.0428917
Csa4G651770	Pheophorbide_a_oxygenase_family_contains_IPR013626_Pheophorbide_a_oxygenase_IPR017941_Rieske_2Fe_2S_iron_sulphur_domain_	UP	5.73283	2.51925	2.1e-10	tr|A0A0A0L0A9|A0A0A0L0A9_CUCSA	Uncharacterized protein OS=Cucumis sativus GN=Csa_4G651770 PE=4 SV=1	Csa4G651770	UP	2.06988	1.04955	0.000518113
Csa4G004970	Phospholipase_D_contains_IPR008973_C2_calcium_lipid_binding_domain_CaLB_IPR015679_Phospholipase_D_family_IPR024632_Phospholipase_D_C_terminal_	UP	2.68641	1.42568	5.74e-05	tr|A0A0A0KTJ4|A0A0A0KTJ4_CUCSA	Phospholipase D OS=Cucumis sativus GN=Csa_4G004970 PE=3 SV=1	Csa4G004970	UP	2.0419	1.02991	0.00533796
Csa7G019900	Expansin_like_protein_contains_IPR007118_Expansin_Lol_pI_IPR014733_Barwin_like_endoglucanase_	UP	3.74383	1.90451	1.73e-05	tr|A0A0A0K0S3|A0A0A0K0S3_CUCSA	Uncharacterized protein OS=Cucumis sativus GN=Csa_7G019900 PE=3 SV=1	Csa7G019900	UP	2.03103	1.02221	0.00470192
Csa5G215130	Ferritin_contains_IPR001519_Ferritin_IPR008331_Ferritin_DPS_protein_domain_IPR009078_Ferritin_like_superfamily_	UP	3.39791	1.76465	0.00015975	tr|A0A0A0KM69|A0A0A0KM69_CUCSA	Ferritin OS=Cucumis sativus GN=Csa_5G215130 PE=3 SV=1	Csa5G215130	UP	1.98896	0.992016	0.025926
Csa5G196570	UDP_glycosyltransferase_1_contains_IPR002213_UDP_glucuronosyl_UDP_glucosyltransferase_	UP	2.1901	1.131	0.00737837	tr|A0A0A0KP13|A0A0A0KP13_CUCSA	Glycosyltransferase OS=Cucumis sativus GN=Csa_5G196570 PE=3 SV=1	Csa5G196570	UP	1.98785	0.99121	0.0323804
Csa2G074190	Lipid_A_export_ATP_binding_permease_protein_MsbA_contains_IPR011527_ABC_transporter_transmembrane_domain_type_1_IPR027417_P_loop_containing_nucleoside_triphosphate_hydrolase_	UP	4.05666	2.02029	1.01e-07	tr|A0A0A0LKI0|A0A0A0LKI0_CUCSA	Uncharacterized protein OS=Cucumis sativus GN=Csa_2G074190 PE=4 SV=1	Csa2G074190	UP	1.97775	0.983857	0.0151564
Csa6G406540	Glycerol_3_phosphate_dehydrogenase_putative_contains_IPR000447_FAD_dependent_glycerol_3_phosphate_dehydrogenase_IPR006076_FAD_dependent_oxidoreductase_	UP	4.01448	2.00521	1.15e-06	tr|A0A0A0KHI3|A0A0A0KHI3_CUCSA	Glycerol-3-phosphate dehydrogenase OS=Cucumis sativus GN=Csa_6G406540 PE=3 SV=1	Csa6G406540	UP	1.92015	0.94122	0.00101622
Csa7G291690	Subtilase_family_protein_contains_IPR010259_Proteinase_inhibitor_I9_	UP	2.05028	1.03582	0.00414499	tr|A0A0A0K6B0|A0A0A0K6B0_CUCSA	Uncharacterized protein OS=Cucumis sativus GN=Csa_7G291690 PE=4 SV=1	Csa7G291690	UP	1.87247	0.90494	0.0236913
Csa6G499800	Phospho_2_dehydro_3_deoxyheptonate_aldolase_1_contains_IPR002480_DAHP_synthetase_class_II_	UP	5.20512	2.37993	6.37e-07	tr|A0A0A0KLV5|A0A0A0KLV5_CUCSA	Phospho-2-dehydro-3-deoxyheptonate aldolase OS=Cucumis sativus GN=Csa_6G499800 PE=3 SV=1	Csa6G499800	UP	1.84454	0.883261	0.00980039
Csa3G731060	Acyl_CoA_dehydrogenase_putative_contains_IPR009075_Acyl_CoA_dehydrogenase_oxidase_C_terminal_IPR009100_Acyl_CoA_dehydrogenase_oxidase_	UP	3.20473	1.6802	1.21e-05	tr|A0A0A0LCR8|A0A0A0LCR8_CUCSA	Uncharacterized protein OS=Cucumis sativus GN=Csa_3G731060 PE=3 SV=1	Csa3G731060	UP	1.84306	0.882104	0.0041689
Csa6G045110	ACT_domain_containing_protein	UP	2.56151	1.35699	0.00280624	tr|A0A0A0KCF0|A0A0A0KCF0_CUCSA	Uncharacterized protein OS=Cucumis sativus GN=Csa_6G045110 PE=4 SV=1	Csa6G045110	UP	1.74504	0.803263	0.00377673
Csa6G007970	Long_chain_fatty_acid_CoA_ligase_putative_contains_IPR000873_AMP_dependent_synthetase_ligase_	UP	2.71425	1.44055	2.93e-05	tr|A0A0A0KA45|A0A0A0KA45_CUCSA	Uncharacterized protein OS=Cucumis sativus GN=Csa_6G007970 PE=4 SV=1	Csa6G007970	UP	1.68565	0.753303	0.0150753
Csa3G149320	Long_chain_fatty_acid_CoA_ligase_putative_contains_IPR000873_AMP_dependent_synthetase_ligase_	UP	2.86256	1.5173	0.000997336	tr|A0A0A0LAE2|A0A0A0LAE2_CUCSA	Uncharacterized protein OS=Cucumis sativus GN=Csa_3G149320 PE=4 SV=1	Csa3G149320	UP	1.64523	0.718289	0.00743823
Csa7G009190	5_methylthioadenosine_S_adenosylhomocysteine_nucleosidase_contains_IPR018017_Nucleoside_phosphorylase_	UP	4.96407	2.31152	2.57e-08	tr|A0A0A0K178|A0A0A0K178_CUCSA	Uncharacterized protein OS=Cucumis sativus GN=Csa_7G009190 PE=4 SV=1	Csa7G009190	UP	1.60445	0.682082	0.0150539
Csa3G760530	Glycerophosphoryl_diester_phosphodiesterase_putative_contains_IPR004129_Glycerophosphoryl_diester_phosphodiesterase_	UP	2.67121	1.41749	0.00405701	tr|A0A0A0LBB3|A0A0A0LBB3_CUCSA	Glycerophosphoryl diester phosphodiesterase OS=Cucumis sativus GN=Csa_3G760530 PE=4 SV=1	Csa3G760530	UP	1.56115	0.642613	0.0218938
Csa1G014400	Enolase_putative_contains_IPR000941_Enolase_	UP	3.0138	1.59158	0.000315141	tr|A0A0A0LPK6|A0A0A0LPK6_CUCSA	Uncharacterized protein OS=Cucumis sativus GN=Csa_1G014400 PE=3 SV=1	Csa1G014400	UP	1.55808	0.639769	0.0159408
Csa3G238170	Pentapeptide_repeat_protein_Precursor_contains_IPR001646_Pentapeptide_repeat_	DOWN	0.130439	-2.93855	1.29e-08	tr|A0A0A0LC74|A0A0A0LC74_CUCSA	Uncharacterized protein OS=Cucumis sativus GN=Csa_3G238170 PE=4 SV=1	Csa3G238170	DOWN	0.668368	-0.581285	0.00112237
Csa6G423980	Amine_oxidase_contains_IPR000269_Copper_amine_oxidase_	DOWN	0.0862537	-3.53527	1.41e-11	tr|A0A0A0KI34|A0A0A0KI34_CUCSA	Amine oxidase OS=Cucumis sativus GN=Csa_6G423980 PE=3 SV=1	Csa6G423980	DOWN	0.642651	-0.637892	0.012366
Csa5G646700	Chlorophyll_a_b_binding_protein_151_chloroplastic_contains_IPR022796_Chlorophyll_A_B_binding_protein_IPR023329_Chlorophyll_a_b_binding_protein_domain_	DOWN	0.100734	-3.31138	7.29e-14	tr|A0A0A0KXR5|A0A0A0KXR5_CUCSA	Chlorophyll a-b binding protein, chloroplastic OS=Cucumis sativus GN=Csa_5G646700 PE=3 SV=1	Csa5G646700	DOWN	0.635951	-0.653013	0.0278259
Csa5G606600	Phosphorylase_contains_IPR000811_Glycosyl_transferase_family_35_	DOWN	0.497826	-1.00629	0.00155493	tr|A0A0A0KSV8|A0A0A0KSV8_CUCSA	Alpha-1,4 glucan phosphorylase OS=Cucumis sativus GN=Csa_5G606600 PE=3 SV=1	Csa5G606600	DOWN	0.611421	-0.709762	0.0125819
Csa6G499830	HAD_superfamily_hydrolase_subfamily_IA_variant_3_containing_protein_expressed_contains_IPR006402_HAD_superfamily_hydrolase_subfamily_IA_variant_3_IPR023214_HAD_like_domain_	DOWN	0.3366	-1.57089	5.45e-07	tr|A0A0A0KIV1|A0A0A0KIV1_CUCSA	Uncharacterized protein OS=Cucumis sativus GN=Csa_6G499830 PE=4 SV=1	Csa6G499830	DOWN	0.610678	-0.711516	0.0379028
Csa3G150160	Glutamine_synthetase_contains_IPR008147_Glutamine_synthetase_beta_Grasp_IPR014746_Glutamine_synthetase_guanido_kinase_catalytic_domain_IPR027302_Glutamine_synthetase_N_terminal_conserved_site_IPR027303_Glutamine_synthetase_glycine_rich_site_	DOWN	0.164346	-2.60519	9.4e-10	tr|A0A0A0LAG4|A0A0A0LAG4_CUCSA	Glutamine synthetase OS=Cucumis sativus GN=Csa_3G150160 PE=3 SV=1	Csa3G150160	DOWN	0.608217	-0.717342	1.94e-06
Csa3G239860	Pentatricopeptide_repeat_containing_protein_contains_IPR002885_Pentatricopeptide_repeat_IPR011990_Tetratricopeptide_like_helical_	DOWN	0.399451	-1.32391	7.08e-05	tr|A0A0A0L7B2|A0A0A0L7B2_CUCSA	Uncharacterized protein OS=Cucumis sativus GN=Csa_3G239860 PE=4 SV=1	Csa3G239860	DOWN	0.600153	-0.736599	0.0364998
Csa3G119690	Rhodanese_like_domain_containing_protein_4_chloroplastic_contains_IPR001763_Rhodanese_like_domain_	DOWN	0.355829	-1.49074	3.21e-06	tr|A0A0A0L8L6|A0A0A0L8L6_CUCSA	Uncharacterized protein OS=Cucumis sativus GN=Csa_3G119690 PE=4 SV=1	Csa3G119690	DOWN	0.597871	-0.742093	0.00196657
Csa7G058620	Beta_xylosidase_4_contains_IPR002772_Glycoside_hydrolase_family_3_C_terminal_domain_IPR017853_Glycoside_hydrolase_superfamily_IPR026891_Fibronectin_type_III_like_domain_IPR026892_Glycoside_hydrolase_family_3_	DOWN	0.034354	-4.86338	2.8e-10	tr|A0A0A0K2H5|A0A0A0K2H5_CUCSA	Uncharacterized protein OS=Cucumis sativus GN=Csa_7G058620 PE=4 SV=1	Csa7G058620	DOWN	0.574017	-0.800834	0.0176373
Csa6G187910	Thylakoid_soluble_phosphoprotein_Precursor_contains_IPR021584_Thylakoid_soluble_phosphoprotein_TSP9_	DOWN	0.232473	-2.10486	4.97e-07	tr|A0A0A0KC59|A0A0A0KC59_CUCSA	Uncharacterized protein OS=Cucumis sativus GN=Csa_6G187910 PE=4 SV=1	Csa6G187910	DOWN	0.570891	-0.808713	0.0338134
Csa6G095890	Polyadenylate_binding_protein_cytoplasmic_and_nuclear_contains_IPR012677_Nucleotide_binding_alpha_beta_plait_	DOWN	0.420561	-1.24961	0.000245367	tr|A0A0A0KAH9|A0A0A0KAH9_CUCSA	Uncharacterized protein OS=Cucumis sativus GN=Csa_6G095890 PE=4 SV=1	Csa6G095890	DOWN	0.568427	-0.814953	0.0109246
Csa2G351520	Extracellular_calcium_sensing_receptor_contains_IPR001763_Rhodanese_like_domain_	DOWN	0.369412	-1.4367	2.61e-06	tr|A0A0A0LQV3|A0A0A0LQV3_CUCSA	Uncharacterized protein OS=Cucumis sativus GN=Csa_2G351520 PE=4 SV=1	Csa2G351520	DOWN	0.567608	-0.817032	0.000588168
Csa6G410660	Ribosome_recycling_factor_contains_IPR002661_Ribosome_recycling_factor_IPR023584_Ribosome_recycling_factor_domain_	DOWN	0.272393	-1.87624	2.97e-08	tr|A0A0A0KJG4|A0A0A0KJG4_CUCSA	Uncharacterized protein OS=Cucumis sativus GN=Csa_6G410660 PE=3 SV=1	Csa6G410660	DOWN	0.564424	-0.825148	0.000296461
Csa5G650460	Rieske_2Fe_2S_domain_protein_contains_IPR017941_Rieske_2Fe_2S_iron_sulphur_domain_IPR023329_Chlorophyll_a_b_binding_protein_domain_	DOWN	0.367867	-1.44274	0.000170024	tr|A0A0A0KXX5|A0A0A0KXX5_CUCSA	Uncharacterized protein OS=Cucumis sativus GN=Csa_5G650460 PE=4 SV=1	Csa5G650460	DOWN	0.549942	-0.862648	0.017279
Csa1G066480	Oxygen_evolving_enhancer_protein_3_2_contains_IPR008797_Photosystem_II_PsbQ_oxygen_evolving_complex_IPR023222_PsbQ_like_domain_	DOWN	0.158312	-2.65915	7.86e-11	tr|A0A0A0LUC2|A0A0A0LUC2_CUCSA	Uncharacterized protein OS=Cucumis sativus GN=Csa_1G066480 PE=4 SV=1	Csa1G066480	DOWN	0.549601	-0.863543	5.14e-06
Csa1G008520	Plasma_membrane_H+_ATPase_contains_IPR001757_Cation_transporting_P_type_ATPase_IPR004014_Cation_transporting_P_type_ATPase_N_terminal_IPR023214_HAD_like_domain_IPR023298_P_type_ATPase_transmembrane_domain_	DOWN	0.288617	-1.79277	3.4e-10	tr|A0A0A0LUF4|A0A0A0LUF4_CUCSA	Uncharacterized protein OS=Cucumis sativus GN=Csa_1G008520 PE=3 SV=1	Csa1G008520	DOWN	0.542393	-0.88259	0.0052111
Csa5G457770	Aspartokinase_contains_IPR001341_Aspartate_kinase_domain_	DOWN	0.340453	-1.55447	2.66e-08	tr|A0A0A0KTT0|A0A0A0KTT0_CUCSA	Aspartokinase OS=Cucumis sativus GN=Csa_5G457770 PE=3 SV=1	Csa5G457770	DOWN	0.528792	-0.919228	0.00608411
Csa2G030610	Histone_H2A_contains_IPR009072_Histone_fold_	DOWN	0.490782	-1.02684	0.00181697	tr|A0A0A0LLV9|A0A0A0LLV9_CUCSA	Histone H2A OS=Cucumis sativus GN=Csa_2G030610 PE=3 SV=1	Csa2G030610	DOWN	0.524234	-0.931717	0.0360831
Csa5G187870	Subtilisin_like_serine_protease_contains_IPR015500_Peptidase_S8_subtilisin_related_IPR023828_Peptidase_S8_subtilisin_Ser_active_site_	DOWN	0.07125	-3.81097	0.000181862	tr|A0A0A0KNZ5|A0A0A0KNZ5_CUCSA	Uncharacterized protein OS=Cucumis sativus GN=Csa_5G187870 PE=4 SV=1	Csa5G187870	DOWN	0.523078	-0.934901	0.00102452
Csa7G447860	Growth_regulator_related_protein_contains_IPR019378_GDP_fucose_protein_O_fucosyltransferase_	DOWN	0.256756	-1.96153	4.43e-09	tr|A0A0A0K995|A0A0A0K995_CUCSA	Uncharacterized protein OS=Cucumis sativus GN=Csa_7G447860 PE=4 SV=1	Csa7G447860	DOWN	0.500328	-0.999053	0.000144253
Csa1G045600	Plasma_membrane_H+_ATPase_contains_IPR001757_Cation_transporting_P_type_ATPase_IPR004014_Cation_transporting_P_type_ATPase_N_terminal_IPR023214_HAD_like_domain_IPR023298_P_type_ATPase_transmembrane_domain_	DOWN	0.177251	-2.49614	9.84e-09	tr|A0A0A0LU01|A0A0A0LU01_CUCSA	Uncharacterized protein OS=Cucumis sativus GN=Csa_1G045600 PE=3 SV=1	Csa1G045600	DOWN	0.500171	-0.999507	4.99e-05
Csa1G038360	Ribulose_5_phosphate_3_epimerase_contains_IPR000056_Ribulose_phosphate_3_epimerase_like_IPR013785_Aldolase_type_TIM_barrel_	DOWN	0.308692	-1.69576	5.25e-08	tr|A0A0A0LQJ1|A0A0A0LQJ1_CUCSA	Uncharacterized protein OS=Cucumis sativus GN=Csa_1G038360 PE=4 SV=1	Csa1G038360	DOWN	0.491788	-1.02389	0.00141189
Csa1G002780	HAD_superfamily_hydrolase_subfamily_IA_variant_3_containing_protein_expressed_contains_IPR006402_HAD_superfamily_hydrolase_subfamily_IA_variant_3_IPR023214_HAD_like_domain_	DOWN	0.128092	-2.96474	3.22e-12	tr|A0A0A0LRC0|A0A0A0LRC0_CUCSA	Uncharacterized protein OS=Cucumis sativus GN=Csa_1G002780 PE=4 SV=1	Csa1G002780	DOWN	0.487542	-1.0364	0.0147134
Csa5G611610	Na_+_translocating_NADH_quinone_reductase_subunit_F_contains_IPR001221_Phenol_hydroxylase_reductase_	DOWN	0.397886	-1.32957	2.3e-07	tr|A0A0A0KR83|A0A0A0KR83_CUCSA	Uncharacterized protein OS=Cucumis sativus GN=Csa_5G611610 PE=4 SV=1	Csa5G611610	DOWN	0.476174	-1.07044	0.00585165
Csa3G104920	Thioredoxin_m_contains_IPR005746_Thioredoxin_IPR012336_Thioredoxin_like_fold_	DOWN	0.472978	-1.08015	0.000106585	tr|A0A0A0L5C6|A0A0A0L5C6_CUCSA	Uncharacterized protein OS=Cucumis sativus GN=Csa_3G104920 PE=4 SV=1	Csa3G104920	DOWN	0.462998	-1.11092	9.19e-05
Csa1G041560	Extracellular_calcium_sensing_receptor_contains_IPR001763_Rhodanese_like_domain_	DOWN	0.311919	-1.68076	5.72e-05	tr|A0A0A0LSX7|A0A0A0LSX7_CUCSA	Uncharacterized protein OS=Cucumis sativus GN=Csa_1G041560 PE=4 SV=1	Csa1G041560	DOWN	0.462446	-1.11264	5.71e-05
Csa6G136020	Phosphoglycerate_kinase_putative_contains_IPR001576_Phosphoglycerate_kinase_	DOWN	0.285182	-1.81004	2.38e-06	tr|A0A0A0KEF3|A0A0A0KEF3_CUCSA	Phosphoglycerate kinase OS=Cucumis sativus GN=Csa_6G136020 PE=3 SV=1	Csa6G136020	DOWN	0.455837	-1.13341	1.42e-09
Csa7G031660	Fasciclin_like_arabinogalactan_protein_19_contains_IPR000782_FAS1_domain_	DOWN	0.232377	-2.10546	9.44e-08	tr|A0A0A0K137|A0A0A0K137_CUCSA	Uncharacterized protein OS=Cucumis sativus GN=Csa_7G031660 PE=4 SV=1	Csa7G031660	DOWN	0.450223	-1.15129	0.0270899
Csa6G408170	NAD_dependent_epimerase_dehydratase_putative_contains_IPR001509_NAD_dependent_epimerase_dehydratase_IPR016040_NAD_P_binding_domain_	DOWN	0.21673	-2.20603	1.6e-07	tr|A0A0A0KE82|A0A0A0KE82_CUCSA	Uncharacterized protein OS=Cucumis sativus GN=Csa_6G408170 PE=4 SV=1	Csa6G408170	DOWN	0.445356	-1.16697	0.000178256
Csa3G252490	Glyceraldehyde_3_phosphate_dehydrogenase_A_contains_IPR020831_Glyceraldehyde_Erythrose_phosphate_dehydrogenase_family_	DOWN	0.154753	-2.69196	1e-10	tr|A0A0A0L6T3|A0A0A0L6T3_CUCSA	Glyceraldehyde-3-phosphate dehydrogenase OS=Cucumis sativus GN=Csa_3G252490 PE=3 SV=1	Csa3G252490	DOWN	0.444052	-1.1712	0.000176208
Csa4G291380	GTPase_Der_contains_IPR005225_Small_GTP_binding_protein_domain_IPR016484_GTP_binding_protein_EngA_IPR027417_P_loop_containing_nucleoside_triphosphate_hydrolase_	DOWN	0.391787	-1.35186	0.000279408	tr|A0A0A0KZC5|A0A0A0KZC5_CUCSA	Uncharacterized protein OS=Cucumis sativus GN=Csa_4G291380 PE=3 SV=1	Csa4G291380	DOWN	0.442576	-1.176	0.00584926
Csa1G000670	Acyl_carrier_protein_contains_IPR003231_Acyl_carrier_protein_ACP_IPR009081_Acyl_carrier_protein_like_	DOWN	0.259336	-1.94711	0.00106825	tr|A0A0A0LNR6|A0A0A0LNR6_CUCSA	Acyl carrier protein OS=Cucumis sativus GN=Csa_1G000670 PE=3 SV=1	Csa1G000670	DOWN	0.439104	-1.18736	0.0391944
Csa2G110250	Putative_methyltransferase_contains_IPR011192_Rubisco_methyltransferase_	DOWN	0.345225	-1.53439	8.51e-08	tr|A0A0A0LK02|A0A0A0LK02_CUCSA	Uncharacterized protein OS=Cucumis sativus GN=Csa_2G110250 PE=4 SV=1	Csa2G110250	DOWN	0.438268	-1.19012	0.00572456
Csa2G371100	Aspartic_proteinase_nepenthesin_1_putative_contains_IPR001461_Peptidase_A1_IPR021109_Aspartic_peptidase_	DOWN	0.173402	-2.52781	1.97e-05	tr|A0A0A0LRW0|A0A0A0LRW0_CUCSA	Uncharacterized protein OS=Cucumis sativus GN=Csa_2G371100 PE=3 SV=1	Csa2G371100	DOWN	0.437141	-1.19383	0.00653635
Csa7G012940	Glyoxylate_hydroxypyruvate_reductase_B_contains_IPR006139_D_isomer_specific_2_hydroxyacid_dehydrogenase_catalytic_domain_IPR016040_NAD_P_binding_domain_	DOWN	0.483942	-1.04709	0.00253441	tr|A0A0A0K5Z2|A0A0A0K5Z2_CUCSA	Uncharacterized protein OS=Cucumis sativus GN=Csa_7G012940 PE=3 SV=1	Csa7G012940	DOWN	0.429021	-1.22088	6.09e-07
Csa5G128260	Peptidyl_prolyl_cis_trans_isomerase_contains_IPR002130_Cyclophilin_like_peptidyl_prolyl_cis_trans_isomerase_domain_	DOWN	0.372733	-1.42379	0.00133453	tr|A0A0A0KJM6|A0A0A0KJM6_CUCSA	Peptidyl-prolyl cis-trans isomerase OS=Cucumis sativus GN=Csa_5G128260 PE=3 SV=1	Csa5G128260	DOWN	0.42852	-1.22256	9.39e-05
Csa4G500330	NAD_dependent_epimerase_dehydratase_putative_contains_IPR016040_NAD_P_binding_domain_	DOWN	0.207044	-2.27199	1.59e-08	tr|A0A0A0KZ66|A0A0A0KZ66_CUCSA	Uncharacterized protein OS=Cucumis sativus GN=Csa_4G500330 PE=4 SV=1	Csa4G500330	DOWN	0.424638	-1.2357	4.36e-09
Csa6G067390	1_deoxy_D_xylulose_5_phosphate_synthase_contains_IPR005477_Deoxyxylulose_5_phosphate_synthase_IPR009014_Transketolase_C_terminal_Pyruvate_ferredoxin_oxidoreductase_domain_II_	DOWN	0.316086	-1.66161	0.000103967	tr|A0A0A0KEI3|A0A0A0KEI3_CUCSA	Uncharacterized protein OS=Cucumis sativus GN=Csa_6G067390 PE=3 SV=1	Csa6G067390	DOWN	0.423412	-1.23987	0.00158925
Csa3G727930	50S_ribosomal_protein_L17_contains_IPR000456_Ribosomal_protein_L17_	DOWN	0.476988	-1.06798	0.000123736	tr|A0A0A0L9N9|A0A0A0L9N9_CUCSA	Uncharacterized protein OS=Cucumis sativus GN=Csa_3G727930 PE=3 SV=1	Csa3G727930	DOWN	0.423023	-1.24119	0.0109941
Csa3G002780	Ferredoxin_NADP_reductase_contains_IPR012146_Ferredoxin_NADP+_reductase_IPR015701_Ferredoxin_Reductase_IPR017938_Riboflavin_synthase_like_beta_barrel_	DOWN	0.315365	-1.66491	7.04e-06	tr|A0A0A0L3P3|A0A0A0L3P3_CUCSA	Ferredoxin--NADP reductase OS=Cucumis sativus GN=Csa_3G002780 PE=3 SV=1	Csa3G002780	DOWN	0.421217	-1.24737	1.66e-09
Csa3G638540	Phosphoribulokinase_uridine_kinase_contains_IPR006082_Phosphoribulokinase_IPR027417_P_loop_containing_nucleoside_triphosphate_hydrolase_	DOWN	0.264648	-1.91785	1.51e-07	tr|A0A0A0L987|A0A0A0L987_CUCSA	Phosphoribulokinase OS=Cucumis sativus GN=Csa_3G638540 PE=3 SV=1	Csa3G638540	DOWN	0.421026	-1.24802	2.02e-09
Csa2G348200	Laccase_like_protein_contains_IPR008972_Cupredoxin_	DOWN	0.105847	-3.23995	1.9e-05	tr|A0A0A0LN97|A0A0A0LN97_CUCSA	Multicopper oxidase OS=Cucumis sativus GN=Csa_2G348200 PE=4 SV=1	Csa2G348200	DOWN	0.416555	-1.26342	0.00840079
Csa4G064020	Photosystem_II_10_kDa_polypeptide_contains_IPR006814_Photosystem_II_PsbR_	DOWN	0.307699	-1.70041	8.2e-07	tr|A0A0A0KXH3|A0A0A0KXH3_CUCSA	Uncharacterized protein OS=Cucumis sativus GN=Csa_4G064020 PE=4 SV=1	Csa4G064020	DOWN	0.415791	-1.26607	0.0016613
Csa7G047350	Photosystem_II_protein_Psb27_contains_IPR025585_Photosystem_II_Pbs27_	DOWN	0.200435	-2.31879	2.87e-05	tr|A0A0A0K1S2|A0A0A0K1S2_CUCSA	Uncharacterized protein OS=Cucumis sativus GN=Csa_7G047350 PE=3 SV=1	Csa7G047350	DOWN	0.403885	-1.30798	0.00721621
Csa7G018780	Putative_ankyrin_repeat_protein_contains_IPR016197_Chromo_domain_like_IPR020683_Ankyrin_repeat_containing_domain_	DOWN	0.314729	-1.66782	0.00010201	tr|A0A0A0K634|A0A0A0K634_CUCSA	Uncharacterized protein OS=Cucumis sativus GN=Csa_7G018780 PE=4 SV=1	Csa7G018780	DOWN	0.394486	-1.34195	0.0121108
Csa6G016970	Putative_delta_subunit_of_ATP_synthase_contains_IPR000711_ATPase_F1_complex_OSCP_delta_subunit_IPR026015_F1F0_ATP_synthase_OSCP_delta_subunit_N_terminal_domain_	DOWN	0.208426	-2.26239	2.99e-08	tr|A0A0A0K7Z3|A0A0A0K7Z3_CUCSA	Uncharacterized protein OS=Cucumis sativus GN=Csa_6G016970 PE=3 SV=1	Csa6G016970	DOWN	0.380658	-1.39343	0.000163947
Csa5G182730	Ribulose_1_5_bisphosphate_carboxylase_oxygenase_activase_1_contains_IPR027417_P_loop_containing_nucleoside_triphosphate_hydrolase_	DOWN	0.232179	-2.10669	4.53e-07	tr|A0A0A0KLW9|A0A0A0KLW9_CUCSA	Beta-form rubisco activase OS=Cucumis sativus GN=Csa_5G182730 PE=4 SV=1	Csa5G182730	DOWN	0.371478	-1.42865	1.36e-10
Csa4G290740	Putative_leucine_rich_repeat_receptor_like_protein_kinase_family_protein_contains_IPR001611_Leucine_rich_repeat_IPR013210_Leucine_rich_repeat_containing_N_terminal_type_2_IPR025875_Leucine_rich_repeat_4_	DOWN	0.152796	-2.71032	3.73e-05	tr|A0A0A0KX90|A0A0A0KX90_CUCSA	Uncharacterized protein OS=Cucumis sativus GN=Csa_4G290740 PE=4 SV=1	Csa4G290740	DOWN	0.369347	-1.43695	1.35e-05
Csa4G664300	Glyceraldehyde_3_phosphate_dehydrogenase_B_contains_IPR003823_Domain_of_unknown_function_CP12_IPR020831_Glyceraldehyde_Erythrose_phosphate_dehydrogenase_family_	DOWN	0.342873	-1.54425	1.63e-07	tr|A0A0A0L4N1|A0A0A0L4N1_CUCSA	Glyceraldehyde-3-phosphate dehydrogenase OS=Cucumis sativus GN=Csa_4G664300 PE=3 SV=1	Csa4G664300	DOWN	0.358737	-1.479	1.64e-13
Csa5G160200	Pentapeptide_repeat_protein_Precursor_contains_IPR001646_Pentapeptide_repeat_	DOWN	0.466878	-1.09888	0.000136177	tr|A0A0A0KP67|A0A0A0KP67_CUCSA	Uncharacterized protein OS=Cucumis sativus GN=Csa_5G160200 PE=4 SV=1	Csa5G160200	DOWN	0.355517	-1.49201	0.000704112
Csa3G636940	Methyltransferase_contains_IPR004159_Putative_S_adenosyl_L_methionine_dependent_methyltransferase_	DOWN	0.352147	-1.50575	1.12e-07	tr|A0A0A0LE72|A0A0A0LE72_CUCSA	Uncharacterized protein OS=Cucumis sativus GN=Csa_3G636940 PE=4 SV=1	Csa3G636940	DOWN	0.352346	-1.50493	0.0314067
Csa7G067480	Inorganic_pyrophosphatase_contains_IPR008162_Inorganic_pyrophosphatase_	DOWN	0.398403	-1.3277	5.24e-06	tr|A0A0A0K2R2|A0A0A0K2R2_CUCSA	Uncharacterized protein OS=Cucumis sativus GN=Csa_7G067480 PE=4 SV=1	Csa7G067480	DOWN	0.35107	-1.51017	0.0185995
Csa4G003670	Cp12_domain_containing_protein_1_contains_IPR003823_Domain_of_unknown_function_CP12_	DOWN	0.451326	-1.14776	2.12e-05	tr|A0A0A0KTG0|A0A0A0KTG0_CUCSA	Chloroplast protein 12 OS=Cucumis sativus GN=Csa_4G003670 PE=4 SV=1	Csa4G003670	DOWN	0.350909	-1.51083	0.0358376
Csa4G307360	Fructose_1_6_bisphosphatase_class_1_contains_IPR000146_Fructose_1_6_bisphosphatase_class_1_Sedoheputulose_1_7_bisphosphatase_	DOWN	0.306465	-1.7062	1.64e-09	tr|A0A0A0KXU6|A0A0A0KXU6_CUCSA	Uncharacterized protein OS=Cucumis sativus GN=Csa_4G307360 PE=3 SV=1	Csa4G307360	DOWN	0.344439	-1.53768	0.00978142
Csa1G654900	Phosphoglycolate_phosphatase_contains_IPR006357_HAD_superfamily_hydrolase_subfamily_IIA_IPR023214_HAD_like_domain_IPR023215_Nitrophenylphosphatase_like_domain_	DOWN	0.271415	-1.88143	8.42e-08	tr|A0A0A0M360|A0A0A0M360_CUCSA	Uncharacterized protein OS=Cucumis sativus GN=Csa_1G654900 PE=4 SV=1	Csa1G654900	DOWN	0.343935	-1.53979	0.00226773
Csa3G435030	Profilin_contains_IPR005455_Profilin_IPR027310_Profilin_conserved_site_	DOWN	0.218467	-2.19452	0.00126764	tr|A0A0A0LBL9|A0A0A0LBL9_CUCSA	Profilin OS=Cucumis sativus GN=Csa_3G435030 PE=3 SV=1	Csa3G435030	DOWN	0.340823	-1.55291	0.0314491
Csa2G379990	Putative_uncharacterized_protein_P0046B10.2_1_contains_IPR006946_Protein_of_unknown_function_DUF642_IPR008979_Galactose_binding_domain_like_	DOWN	0.0714206	-3.80752	1.17e-07	tr|A0A0A0LPH6|A0A0A0LPH6_CUCSA	Uncharacterized protein OS=Cucumis sativus GN=Csa_2G379990 PE=4 SV=1	Csa2G379990	DOWN	0.329081	-1.60348	2.12e-07
Csa7G108300	Fasciclin_like_arabinogalactan_protein_10_contains_IPR000782_FAS1_domain_	DOWN	0.322444	-1.63288	0.00633713	tr|A0A0A0K310|A0A0A0K310_CUCSA	Fasciclin-like arabinogalactan protein 11 OS=Cucumis sativus GN=Csa_7G108300 PE=4 SV=1	Csa7G108300	DOWN	0.323158	-1.62969	0.0275555
Csa7G274150	50S_ribosomal_protein_L21_putative_contains_IPR001787_Ribosomal_protein_L21_	DOWN	0.442338	-1.17678	0.000252401	tr|A0A0A0K3V1|A0A0A0K3V1_CUCSA	Uncharacterized protein OS=Cucumis sativus GN=Csa_7G274150 PE=4 SV=1	Csa7G274150	DOWN	0.317472	-1.6553	0.0499862
Csa1G651650	Thioredoxin_contains_IPR005746_Thioredoxin_IPR012336_Thioredoxin_like_fold_	DOWN	0.46626	-1.10079	7.89e-05	tr|A0A0A0M340|A0A0A0M340_CUCSA	Uncharacterized protein OS=Cucumis sativus GN=Csa_1G651650 PE=4 SV=1	Csa1G651650	DOWN	0.309371	-1.69259	0.00598984
Csa2G381850	ATP_synthase_subunit_b_contains_IPR002146_ATPase_F0_complex_subunit_B_B_bacterial_chloroplast_	DOWN	0.36272	-1.46307	3.47e-07	tr|A0A0A0LM10|A0A0A0LM10_CUCSA	Uncharacterized protein OS=Cucumis sativus GN=Csa_2G381850 PE=3 SV=1	Csa2G381850	DOWN	0.297126	-1.75085	2.28e-06
Csa4G051530	Endoglucanase_contains_IPR001701_Glycoside_hydrolase_family_9_IPR008928_Six_hairpin_glycosidase_like_IPR008965_Carbohydrate_binding_domain_	DOWN	0.0996706	-3.32669	2.83e-08	tr|A0A0A0KZU5|A0A0A0KZU5_CUCSA	Endoglucanase OS=Cucumis sativus GN=Csa_4G051530 PE=3 SV=1	Csa4G051530	DOWN	0.293366	-1.76922	0.0370755
Csa1G257940	Clustered_mitochondria_protein_contains_IPR011990_Tetratricopeptide_like_helical_	DOWN	0.355479	-1.49216	0.000468246	tr|A0A0A0LTS4|A0A0A0LTS4_CUCSA	Uncharacterized protein OS=Cucumis sativus GN=Csa_1G257940 PE=4 SV=1	Csa1G257940	DOWN	0.288548	-1.79312	0.000262602
Csa4G056670	Coproporphyrinogen_III_oxidase_aerobic_contains_IPR001260_Coproporphyrinogen_III_oxidase_aerobic_	DOWN	0.432375	-1.20965	2.94e-05	tr|A0A0A0KYN2|A0A0A0KYN2_CUCSA	Uncharacterized protein OS=Cucumis sativus GN=Csa_4G056670 PE=4 SV=1	Csa4G056670	DOWN	0.283002	-1.82112	2.28e-07
Csa5G623870	Aspartic_proteinase_nepenthesin_1_putative_contains_IPR001461_Peptidase_A1_IPR021109_Aspartic_peptidase_	DOWN	0.212581	-2.23392	0.00110154	tr|A0A0A0KTR5|A0A0A0KTR5_CUCSA	Aspartic proteinase nepenthesin-1 OS=Cucumis sativus GN=Csa_5G623870 PE=3 SV=1	Csa5G623870	DOWN	0.282218	-1.82512	0.0028576
Csa3G875430	Plastocyanin_contains_IPR001235_Blue_type_1_copper_protein_	DOWN	0.116519	-3.10136	3.48e-07	tr|A0A0A0LE99|A0A0A0LE99_CUCSA	Plastocyanin OS=Cucumis sativus GN=Csa_3G875430 PE=3 SV=1	Csa3G875430	DOWN	0.28104	-1.83115	0.00875424
Csa5G167150	Pterin_4_alpha_carbinolamine_dehydratase_putative_contains_IPR001533_Transcriptional_coactivator_pterin_dehydratase_	DOWN	0.283455	-1.81881	3.85e-08	tr|A0A0A0KL10|A0A0A0KL10_CUCSA	Uncharacterized protein OS=Cucumis sativus GN=Csa_5G167150 PE=4 SV=1	Csa5G167150	DOWN	0.268886	-1.89493	0.00331908
Csa6G150530	Mannan_synthase	DOWN	0.22716	-2.13822	1.01e-05	tr|A0A0A0KDJ3|A0A0A0KDJ3_CUCSA	Uncharacterized protein OS=Cucumis sativus GN=Csa_6G150530 PE=4 SV=1	Csa6G150530	DOWN	0.264995	-1.91596	0.000562453
Csa5G601570	Alcohol_dehydrogenase_contains_IPR002085_Alcohol_dehydrogenase_superfamily_zinc_type_IPR016040_NAD_P_binding_domain_IPR020843_Polyketide_synthase_enoylreductase_	DOWN	0.331457	-1.5931	7.22e-06	tr|A0A0A0KTQ0|A0A0A0KTQ0_CUCSA	Uncharacterized protein OS=Cucumis sativus GN=Csa_5G601570 PE=4 SV=1	Csa5G601570	DOWN	0.254216	-1.97587	1.96e-10
Csa6G434320	Magnesium_chelatase_subunit_D_contains_IPR011776_Magnesium_chelatase_ATPase_subunit_D_IPR027417_P_loop_containing_nucleoside_triphosphate_hydrolase_	DOWN	0.362082	-1.46561	3.25e-06	tr|A0A0A0KIA3|A0A0A0KIA3_CUCSA	Mg-protoporphyrin IX chelatase OS=Cucumis sativus GN=Csa_6G434320 PE=3 SV=1	Csa6G434320	DOWN	0.247746	-2.01307	3.23e-08
Csa1G062930	ATP_synthase_gamma_chain_contains_IPR000131_ATPase_F1_complex_gamma_subunit_IPR023632_ATPase_F1_complex_gamma_subunit_conserved_site_IPR023633_ATPase_F1_complex_gamma_subunit_domain_	DOWN	0.307184	-1.70283	7.59e-08	tr|A0A0A0LS08|A0A0A0LS08_CUCSA	ATP synthase gamma chain OS=Cucumis sativus GN=Csa_1G062930 PE=3 SV=1	Csa1G062930	DOWN	0.245694	-2.02506	0.0013318
Csa3G872050	Sulfate_adenylyltransferase_putative_contains_IPR002650_Sulphate_adenylyltransferase_IPR014729_Rossmann_like_alpha_beta_alpha_sandwich_fold_IPR015947_PUA_like_domain_	DOWN	0.341683	-1.54927	6.34e-07	tr|A0A0A0LE71|A0A0A0LE71_CUCSA	Uncharacterized protein OS=Cucumis sativus GN=Csa_3G872050 PE=4 SV=1	Csa3G872050	DOWN	0.244974	-2.0293	0.000223072
Csa4G165920	Magnesium_chelatase_subunit_contains_IPR003672_CobN_magnesium_chelatase_	DOWN	0.186168	-2.42532	1.83e-12	tr|A0A0A0KZP8|A0A0A0KZP8_CUCSA	Uncharacterized protein OS=Cucumis sativus GN=Csa_4G165920 PE=4 SV=1	Csa4G165920	DOWN	0.24162	-2.04919	6.04e-06
Csa5G609730	50S_ribosomal_protein_L15_putative_contains_IPR005749_Ribosomal_protein_L15_bacterial_type_IPR021131_Ribosomal_protein_L18e_L15P_	DOWN	0.363375	-1.46047	9.91e-05	tr|A0A0A0KUI5|A0A0A0KUI5_CUCSA	Uncharacterized protein OS=Cucumis sativus GN=Csa_5G609730 PE=3 SV=1	Csa5G609730	DOWN	0.238316	-2.06905	1.81e-05
Csa3G009490	Polyadenylate_binding_protein_3_contains_IPR012677_Nucleotide_binding_alpha_beta_plait_	DOWN	0.386823	-1.37025	2.45e-05	tr|A0A0A0L1U2|A0A0A0L1U2_CUCSA	Uncharacterized protein OS=Cucumis sativus GN=Csa_3G009490 PE=4 SV=1	Csa3G009490	DOWN	0.237647	-2.07311	0.000515964
Csa3G776890	Cell_division_protein_ftsZ_putative_contains_IPR000158_Cell_division_protein_FtsZ_	DOWN	0.232612	-2.104	0.00215034	tr|A0A0A0LE10|A0A0A0LE10_CUCSA	Uncharacterized protein OS=Cucumis sativus GN=Csa_3G776890 PE=3 SV=1	Csa3G776890	DOWN	0.222148	-2.17041	0.00164534
Csa3G073840	Phospho_2_dehydro_3_deoxyheptonate_aldolase_1_contains_IPR002480_DAHP_synthetase_class_II_	DOWN	0.472791	-1.08073	0.000467816	tr|A0A0A0L679|A0A0A0L679_CUCSA	Phospho-2-dehydro-3-deoxyheptonate aldolase OS=Cucumis sativus GN=Csa_3G073840 PE=3 SV=1	Csa3G073840	DOWN	0.209885	-2.25233	4.55e-05
Csa3G017220	50S_ribosomal_protein_L19_contains_IPR001857_Ribosomal_protein_L19_IPR008991_Translation_protein_SH3_like_domain_	DOWN	0.415358	-1.26757	0.000103224	tr|A0A0A0L237|A0A0A0L237_CUCSA	Uncharacterized protein OS=Cucumis sativus GN=Csa_3G017220 PE=4 SV=1	Csa3G017220	DOWN	0.200166	-2.32073	0.000179473
Csa1G690280	Putative_uncharacterized_protein_sll0102	DOWN	0.459776	-1.121	0.000126893	tr|A0A0A0LY43|A0A0A0LY43_CUCSA	Uncharacterized protein OS=Cucumis sativus GN=Csa_1G690280 PE=4 SV=1	Csa1G690280	DOWN	0.198606	-2.33202	3.61e-09
Csa3G171790	50S_ribosomal_protein_L18_contains_IPR005484_Ribosomal_protein_L18_L5_	DOWN	0.451764	-1.14636	0.00305468	tr|A0A0A0L9A4|A0A0A0L9A4_CUCSA	Uncharacterized protein OS=Cucumis sativus GN=Csa_3G171790 PE=3 SV=1	Csa3G171790	DOWN	0.194537	-2.36189	0.000273174
Csa5G381830	30S_ribosomal_protein_S13_contains_IPR001892_Ribosomal_protein_S13_IPR010979_Ribosomal_protein_S13_like_H2TH_IPR027437_30s_ribosomal_protein_S13_C_terminal_	DOWN	0.372658	-1.42407	5.24e-05	tr|A0A0A0KN28|A0A0A0KN28_CUCSA	Uncharacterized protein OS=Cucumis sativus GN=Csa_5G381830 PE=3 SV=1	Csa5G381830	DOWN	0.191122	-2.38743	0.00710062
Csa1G002890	RNA_binding_protein_contains_IPR012677_Nucleotide_binding_alpha_beta_plait_	DOWN	0.372609	-1.42427	4.57e-05	tr|A0A0A0LNS8|A0A0A0LNS8_CUCSA	Ribonucleoprotein OS=Cucumis sativus GN=Csa_1G002890 PE=4 SV=1	Csa1G002890	DOWN	0.189106	-2.40273	0.000239539
Csa1G602540	Ascorbate_oxidase_contains_IPR017760_L_ascorbate_oxidase_plants_	DOWN	0.101134	-3.30566	0.0086686	tr|A0A0A0LZW2|A0A0A0LZW2_CUCSA	Uncharacterized protein OS=Cucumis sativus GN=Csa_1G602540 PE=4 SV=1	Csa1G602540	DOWN	0.178763	-2.48388	0.0023723
Csa3G782700	Polyadenylate_binding_protein_1_contains_IPR012677_Nucleotide_binding_alpha_beta_plait_	DOWN	0.325666	-1.61853	5.94e-06	tr|A0A0A0LBL6|A0A0A0LBL6_CUCSA	Uncharacterized protein OS=Cucumis sativus GN=Csa_3G782700 PE=4 SV=1	Csa3G782700	DOWN	0.178148	-2.48885	0.00032429
Csa4G095600	50S_ribosomal_protein_L29_contains_IPR001854_Ribosomal_protein_L29_	DOWN	0.464899	-1.10501	0.00154927	tr|A0A0A0KVL7|A0A0A0KVL7_CUCSA	Uncharacterized protein OS=Cucumis sativus GN=Csa_4G095600 PE=3 SV=1	Csa4G095600	DOWN	0.177343	-2.49538	0.0254761
Csa1G528590	Phosphomethylpyrimidine_synthase_contains_IPR002817_Thiamine_biosynthesis_protein_ThiC_IPR025747_ThiC_associated_domain_	DOWN	0.0643894	-3.95703	8.26e-10	tr|A0A0A0LXK6|A0A0A0LXK6_CUCSA	Catalytic OS=Cucumis sativus GN=Csa_1G528590 PE=3 SV=1	Csa1G528590	DOWN	0.167383	-2.57877	8.47e-08
Csa3G769090	30S_ribosomal_protein_S10_putative_contains_IPR001848_Ribosomal_protein_S10_IPR027486_Ribosomal_protein_S10_domain_	DOWN	0.318508	-1.6506	1.05e-05	tr|A0A0A0LEH6|A0A0A0LEH6_CUCSA	Uncharacterized protein OS=Cucumis sativus GN=Csa_3G769090 PE=3 SV=1	Csa3G769090	DOWN	0.167268	-2.57977	0.000359909
Csa1G207310	Elongation_factor_Ts_contains_IPR001816_Translation_elongation_factor_EFTs_EF1B_IPR012340_Nucleic_acid_binding_OB_fold_	DOWN	0.452019	-1.14554	0.000101964	tr|A0A0A0LTJ3|A0A0A0LTJ3_CUCSA	Elongation factor Ts OS=Cucumis sativus GN=Csa_1G207310 PE=3 SV=1	Csa1G207310	DOWN	0.158964	-2.65323	5.55e-15
Csa3G816070	GTP_binding_protein_TypA_contains_IPR005225_Small_GTP_binding_protein_domain_IPR006298_GTP_binding_protein_TypA_IPR009000_Translation_elongation_initiation_factor_Ribosomal_beta_barrel_IPR027417_P_loop_containing_nucleoside_triphosphate_hydrolase_	DOWN	0.399012	-1.3255	0.000647753	tr|A0A0A0LEP9|A0A0A0LEP9_CUCSA	Uncharacterized protein OS=Cucumis sativus GN=Csa_3G816070 PE=4 SV=1	Csa3G816070	DOWN	0.157795	-2.66388	3.37e-06
Csa3G128920	30S_ribosomal_protein_S7_chloroplastic_contains_IPR000235_Ribosomal_protein_S5_S7_IPR023798_Ribosomal_protein_S7_domain_	DOWN	0.361317	-1.46866	6.62e-05	tr|A0A0A0L6M3|A0A0A0L6M3_CUCSA	Ribosomal protein S7 OS=Cucumis sativus GN=Csa_3G128920 PE=3 SV=1	Csa3G128920	DOWN	0.157465	-2.6669	0.000204374
Csa5G176000	50S_ribosomal_protein_L10_contains_IPR001790_Ribosomal_protein_L10_acidic_P0_	DOWN	0.433091	-1.20726	0.000162327	tr|A0A0A0KLL5|A0A0A0KLL5_CUCSA	Uncharacterized protein OS=Cucumis sativus GN=Csa_5G176000 PE=3 SV=1	Csa5G176000	DOWN	0.156741	-2.67354	7.28e-05
Csa1G095030	50S_ribosomal_protein_L9_contains_IPR000244_Ribosomal_protein_L9_	DOWN	0.418386	-1.25709	0.000249124	tr|A0A0A0LXN8|A0A0A0LXN8_CUCSA	Uncharacterized protein OS=Cucumis sativus GN=Csa_1G095030 PE=3 SV=1	Csa1G095030	DOWN	0.155378	-2.68614	5.84e-07
Csa1G391590	Cytosolic_Fe_S_cluster_assembly_factor_nbp35_contains_IPR002744_Domain_of_unknown_function_DUF59_IPR010376_Domain_of_unknown_function_DUF971_IPR019591_ATPase_like_ParA_MinD_IPR025669_AAA_domain_IPR027417_P_loop_containing_nucleoside_triphosphate_hydrolase_	DOWN	0.393077	-1.34712	6.91e-05	tr|A0A0A0LZI8|A0A0A0LZI8_CUCSA	Uncharacterized protein OS=Cucumis sativus GN=Csa_1G391590 PE=3 SV=1	Csa1G391590	DOWN	0.150057	-2.73641	0.000204369
Csa3G168960	30S_ribosomal_protein_S1_contains_IPR012340_Nucleic_acid_binding_OB_fold_	DOWN	0.357142	-1.48543	1e-05	tr|A0A0A0L5E7|A0A0A0L5E7_CUCSA	Uncharacterized protein OS=Cucumis sativus GN=Csa_3G168960 PE=4 SV=1	Csa3G168960	DOWN	0.148643	-2.75007	6.51e-09
Csa3G098540	50S_ribosomal_protein_L24_contains_IPR003256_Ribosomal_protein_L24_	DOWN	0.468265	-1.0946	0.000693313	tr|A0A0A0L6H1|A0A0A0L6H1_CUCSA	Uncharacterized protein OS=Cucumis sativus GN=Csa_3G098540 PE=3 SV=1	Csa3G098540	DOWN	0.140825	-2.82803	0.000398947
Csa5G218840	Uroporphyrinogen_decarboxylase_putative_contains_IPR006361_Uroporphyrinogen_decarboxylase_HemE_	DOWN	0.473028	-1.08	0.00130853	tr|A0A0A0KM90|A0A0A0KM90_CUCSA	Uroporphyrinogen decarboxylase OS=Cucumis sativus GN=Csa_5G218840 PE=3 SV=1	Csa5G218840	DOWN	0.1401	-2.83547	1.52e-06
Csa4G595970	Magnesium_protoporphyrin_IX_monomethyl_ester_oxidative_cyclase_contains_IPR003251_Rubrerythrin_IPR008434_Magnesium_protoporphyrin_IX_monomethyl_ester_aerobic_oxidative_cyclase_	DOWN	0.157082	-2.67041	6.54e-09	tr|A0A0A0L1I7|A0A0A0L1I7_CUCSA	Uncharacterized protein OS=Cucumis sativus GN=Csa_4G595970 PE=3 SV=1	Csa4G595970	DOWN	0.133392	-2.90625	2.09e-10
Csa3G732650	Tubulin_beta_chain_putative_contains_IPR000217_Tubulin_IPR023123_Tubulin_C_terminal_	DOWN	0.467341	-1.09745	7.59e-05	tr|A0A0A0LCY8|A0A0A0LCY8_CUCSA	Tubulin beta chain OS=Cucumis sativus GN=Csa_3G732650 PE=3 SV=1	Csa3G732650	DOWN	0.128539	-2.95972	0.000391716
Csa3G121660	50S_ribosomal_protein_L5_contains_IPR002132_Ribosomal_protein_L5_IPR022803_Ribosomal_protein_L5_domain_	DOWN	0.472663	-1.08112	0.00622898	tr|A0A0A0L3D6|A0A0A0L3D6_CUCSA	Uncharacterized protein OS=Cucumis sativus GN=Csa_3G121660 PE=3 SV=1	Csa3G121660	DOWN	0.127251	-2.97425	2.66e-05
Csa5G160160	Elongation_factor_EF_G_contains_IPR004540_Translation_elongation_factor_EFG_EF2_IPR005225_Small_GTP_binding_protein_domain_IPR027417_P_loop_containing_nucleoside_triphosphate_hydrolase_	DOWN	0.315472	-1.66442	5.6e-07	tr|A0A0A0KKS6|A0A0A0KKS6_CUCSA	Elongation factor G, chloroplastic OS=Cucumis sativus GN=Csa_5G160160 PE=3 SV=1	Csa5G160160	DOWN	0.125474	-2.99454	2.06e-13
Csa7G044200	50S_ribosomal_protein_L6_contains_IPR000702_Ribosomal_protein_L6_	DOWN	0.477098	-1.06764	0.000738065	tr|A0A0A0K3K9|A0A0A0K3K9_CUCSA	Uncharacterized protein OS=Cucumis sativus GN=Csa_7G044200 PE=3 SV=1	Csa7G044200	DOWN	0.124473	-3.00609	3.04e-07
Csa4G623380	50S_ribosomal_protein_L13_putative_contains_IPR005822_Ribosomal_protein_L13_IPR023563_Ribosomal_protein_L13_conserved_site_IPR023564_Ribosomal_protein_L13_domain_	DOWN	0.326148	-1.6164	2e-05	tr|A0A0A0KZG1|A0A0A0KZG1_CUCSA	Uncharacterized protein OS=Cucumis sativus GN=Csa_4G623380 PE=3 SV=1	Csa4G623380	DOWN	0.118313	-3.07932	0.000377541
Csa6G078530	50S_ribosomal_protein_L3_contains_IPR000597_Ribosomal_protein_L3_IPR009000_Translation_elongation_initiation_factor_Ribosomal_beta_barrel_	DOWN	0.365266	-1.45298	0.000705525	tr|A0A0A0K9U5|A0A0A0K9U5_CUCSA	Uncharacterized protein OS=Cucumis sativus GN=Csa_6G078530 PE=3 SV=1	Csa6G078530	DOWN	0.115402	-3.11527	1.18e-07
Csa6G518380	Magnesium_chelatase_subunit_I_contains_IPR011775_Magnesium_chelatase_ATPase_subunit_I_IPR027417_P_loop_containing_nucleoside_triphosphate_hydrolase_	DOWN	0.386901	-1.36997	0.00227299	tr|A0A0A0KI79|A0A0A0KI79_CUCSA	Mg-protoporphyrin IX chelatase OS=Cucumis sativus GN=Csa_6G518380 PE=3 SV=1	Csa6G518380	DOWN	0.11401	-3.13277	1.11e-11
Csa7G420870	50S_ribosomal_protein_L1_contains_IPR002143_Ribosomal_protein_L1_IPR023673_Ribosomal_protein_L1_conserved_site_IPR023674_Ribosomal_protein_L1_superfamily_	DOWN	0.309324	-1.69281	9.28e-06	tr|A0A0A0K886|A0A0A0K886_CUCSA	Ribosomal protein OS=Cucumis sativus GN=Csa_7G420870 PE=3 SV=1	Csa7G420870	DOWN	0.106571	-3.23012	0.00926499
Csa1G009770	Geranylgeranyl_reductase_contains_IPR003042_Aromatic_ring_hydroxylase_like_IPR011777_Geranylgeranyl_reductase_family_IPR023753_Pyridine_nucleotide_disulphide_oxidoreductase_FAD_NAD_P_binding_domain_	DOWN	0.115388	-3.11544	8.69e-13	tr|A0A0A0LPE1|A0A0A0LPE1_CUCSA	Uncharacterized protein OS=Cucumis sativus GN=Csa_1G009770 PE=4 SV=1	Csa1G009770	DOWN	0.090746	-3.46202	1.77e-11
Csa4G638340	Protochlorophyllide_reductase_contains_IPR002347_Glucose_ribitol_dehydrogenase_	DOWN	0.112823	-3.14787	9.56e-10	tr|A0A0A0KZN7|A0A0A0KZN7_CUCSA	Protochlorophyllide reductase, chloroplastic OS=Cucumis sativus GN=Csa_4G638340 PE=4 SV=1	Csa4G638340	DOWN	0.0878551	-3.50873	3.42e-06
Csa3G837570	50S_ribosomal_protein_L12_C_contains_IPR000206_Ribosomal_protein_L7_L12_IPR015608_Ribosomal_protein_L7_L12_chloroplast_	DOWN	0.447921	-1.15868	6.96e-05	tr|A0A0A0LHZ4|A0A0A0LHZ4_CUCSA	Ribosomal protein L12-C OS=Cucumis sativus GN=Csa_3G837570 PE=3 SV=1	Csa3G837570	DOWN	0.0729826	-3.7763	0.00292803
Csa5G524750	50S_ribosomal_protein_L12_C_contains_IPR000206_Ribosomal_protein_L7_L12_	DOWN	0.341922	-1.54826	0.00381557	tr|A0A0A0KSG5|A0A0A0KSG5_CUCSA	SocL12 (Chloroplast ribosomal protein) OS=Cucumis sativus GN=Csa_5G524750 PE=3 SV=1	Csa5G524750	DOWN	0.0415065	-4.59052	0.000441356
